# Supplementary material for: Spatiotemporal profiling of the bovine oviduct fluid proteome around the time of ovulation
Source: Sci Rep. 2022 Mar 9;12:4135. doi: 10.1038/s41598-022-07929-3 (PMC8907256; doi:10.1038/s41598-022-07929-3)
Supplement: Supplementary file 2 — Supplementary Data S1. [file 41598_2022_7929_MOESM2_ESM.xlsx]

## Sheet: List of protein identified
List of identified proteins by NanoLC-MS/MS
Specific proteins (Mean normalized weighted spectra ≥ 5) in one region, side and/or stage
																		Normalized weighted spectra in Amp Contra Post				Normalized weighted spectra in Amp Ipsi Post				Normalized weighted spectra in Amp Contra Pre				Normalized weighted spectra in Amp Ipsi Pre				Normalized weighted spectra in Isth Contra Post				Normalized weighted spectra in Isth Ipsi Post				Normalized weighted spectra in Isth Contra Pre				Normalized weighted spectra in Isth Ipsi Pre
Protein name (3760)	Accession Number	Gene name	Molecular Weight	Reported in oviduct EVs	Classically secreted (peptide signal)	Unconventionally secreted	Mean normalized weighted spectra of 30 samples		Mean normalized weighted spectra in Amp Contra Post	Mean normalized weighted spectra in Amp Ipsi Post	Mean normalized weighted spectra in Amp Contra Pre	Mean normalized weighted spectra in Amp Ipsi Pre	Mean normalized weighted spectra in Isth Contra Post	Mean normalized weighted spectra in Isth Ipsi Post	Mean normalized weighted spectra in Isth Contra Pre	Mean normalized weighted spectra in Isth Ipsi Pre (2 samples)		Amp Contra Post 1	Amp Contra Post 2	Amp Contra Post 3	Amp Contra Post 4	Amp Ipsi Post 1	Amp Ipsi Post 2	Amp Ipsi Post 3	Amp Ipsi Post 4	Amp Contra Pre 1	Amp Contra Pre 2	Amp Contra Pre 3	Amp Contra Pre 4	Amp Ipsi Pre 1	Amp Ipsi Pre 2	Amp Ipsi Pre 3	Amp Ipsi Pre 4	Isth Contra Post 1	Isth Contra Post 2	Isth Contra Post 3	Isth Contra Post 4	Isth Ipsi Post 1	Isth Ipsi Post 2	Isth Ipsi Post 3	Isth Ipsi Post 4	Isth Contra Pre 1	Isth Contra Pre 2	Isth Contra Pre 3	Isth Contra Pre 4	Isth Ipsi Pre 1	Isth Ipsi Pre 2
Alpha-1B-glycoprotein	Q2KJF1	A1BG	54 kDa	x	x		15.8307		13.817	18.1005	13.233	15.1923	11.4838	18.5195	18.7333	19.3025		14.594	16.13	17.218	7.3259	18.62	21.294	16.139	16.349	14.858	11.624	13.695	12.755	15.658	12.268	19.087	13.756	10.119	11.125	14.357	10.334	20.504	13.059	20.417	20.098	21.537	21.121	14.17	18.105	19.049	19.556
Alpha-2-macroglobulin	Q7SIH1	A2M	168 kDa	x	x		84.2648		54.3422	79.399	80.71	78.2927	85.4365	96.4387	116.857	81.019		54.083	52.872	62.796	47.618	74.481	92.919	60.758	89.438	79.598	102.83	50.217	90.195	78.288	95.312	81.372	58.199	97.507	90.011	113.83	40.398	82.017	75.338	111.16	117.24	111.79	124.24	154.45	76.948	83.816	78.222
Acetoacetyl-CoA synthetase	F1N412	AACS	75 kDa				6.40528		6.14487	6.51125	4.65923	6.93462	8.73747	4.10645	7.72867	6.4341		9.443	4.4807	6.0771	4.5787	6.8601	5.8075	6.6455	6.7319	3.1839	2.6825	7.3042	5.4663	5.8716	9.4369	5.0229	7.4071	11.039	7.0795	10.255	6.5764	4.5565	4.018	2.2686	5.5827	11.281	6.2119	7.0849	6.3369	6.3497	6.5185
AP2 associated kinase 1	A0A3Q1MG95	AAK1	139 kDa	x			12.5108		15.2583	12.7363	14.1772	12.8682	10.1589	11.7058	12.228	9.39735		12.877	17.923	19.244	10.989	6.8601	12.583	18.038	13.464	9.5518	13.412	16.435	17.31	11.743	16.986	10.046	12.698	10.119	11.125	7.1785	12.213	10.252	14.063	11.343	11.165	11.281	11.181	15.587	10.863	7.6197	11.175
Mth938 domain-containing protein	Q32PA8	AAMDC	13 kDa			x	6.63037		5.9975	8.68735	6.57342	10.2272	3.3677	6.93575	4.80647	6.26475		6.0092	4.4807	7.0899	6.4102	8.8202	9.6791	7.5948	8.6553	6.3679	7.1532	8.2173	4.5553	9.786	9.4369	10.046	11.64	4.5994	1.0114	4.102	3.758	6.8348	4.018	9.0744	7.8158	6.1533	2.4848	4.2509	6.3369	5.0798	7.4497
Angio-associated migratory cell protein	Q3SZK1	AAMP	47 kDa			x	3.09608		2.96268	4.09175	2.53178	2.4796	2.6873	2.98308	2.52142	5.92605		4.2923	2.6884	3.0385	1.8315	2.9401	3.8716	4.7468	4.8085	1.0613	2.6825	2.7391	3.6442	1.9572	2.8311	3.0138	2.1163	2.7596	3.0341	3.0765	1.879	2.2783	4.018	3.4029	2.2331	2.0511	2.4848	2.834	2.7158	2.5399	9.3122
Protein AAR2 homolog	Q08DJ7	AAR2	44 kDa				1.04157		1.10623	0.957078	1.62024	1.73672	1.47974	0	0.67895	0.46561		1.7169	1.7923	0	0.91574	0	0.96791	1.8987	0.9617	1.0613	2.6825	1.8261	0.91106	2.9358	0.94369	2.0092	1.0582	0.91988	3.0341	1.0255	0.93949	0	0	0	0	0	0	0	2.7158	0	0.93122
Alanine--tRNA ligase	A6QLT9	AARS1	107 kDa				85.0517		80.2538	84.2142	82.255	91.6405	84.9352	79.7365	90.2368	89.2315		96.147	71.691	79.002	74.175	95.062	75.497	79.745	86.553	98.702	67.061	82.173	81.084	105.69	70.777	86.395	103.7	91.068	88.999	77.938	81.736	85.435	70.316	82.804	80.391	103.58	91.936	92.104	73.327	96.516	81.947
Alanyl-tRNA synthetase domain containing 1	F1MZR1	AARSD1	49 kDa	x			14.8085		16.0057	14.7007	15.2817	13.0606	16.2428	14.2722	15.0448	12.9106		18.028	15.234	15.193	15.568	12.74	13.551	14.24	18.272	14.858	12.518	19.174	14.577	11.743	7.5495	17.078	15.872	17.478	13.148	17.434	16.911	13.67	13.059	13.612	16.748	13.332	13.666	14.17	19.011	16.509	9.3122
4'-phosphopantetheinyl transferase	F1MS62	AASDHPPT	57 kDa				1.62884		1.60269	2.4103	1.89027	1.26265	0.999095	2.19845	0.836968	2.03175		0.85845	1.7923	1.0128	2.7472	2.9401	0.96791	2.8481	2.8851	2.1226	1.7883	2.7391	0.91106	0.9786	0	3.0138	1.0582	0.91988	0	3.0765	0	3.4174	2.009	1.1343	2.2331	1.0256	0	1.417	0.90527	1.2699	2.7936
Multidrug resistance protein 1	A0A3Q1MB23	ABCB1	142 kDa				0.199235		0	0.169838	0.498108	0.632825	0	0.193495	0	0		0	0	0	0	0.67935	0	0	0	1.3726	0.61983	0	0	2.5313	0	0	0	0	0	0	0	0	0	0	0.77398	0	0	0	0	0	0
ATP binding cassette subfamily E member 1	A4IFE6	ABCE1	67 kDa	x			9.2882		11.064	7.00895	11.6415	9.16933	11.6578	5.17588	9.94398	8.0003		9.443	10.754	12.154	11.905	9.8002	7.7433	6.6455	3.8468	14.858	10.73	10.956	10.022	11.743	9.4369	7.0321	8.4653	10.119	10.114	12.306	14.092	4.5565	6.0271	4.5372	5.5827	9.23	11.181	8.5019	10.863	7.6197	8.3809
ATP binding cassette subfamily F member 1	A0A3Q1NB13	ABCF1	96 kDa	x			13.9004		17.656	13.2583	14.7	10.6838	16.9785	13.022	11.986	11.937		16.311	16.13	16.205	21.978	9.8002	16.454	11.392	15.387	11.674	15.201	17.348	14.577	9.786	12.268	9.0413	11.64	15.638	13.148	18.459	20.669	10.252	17.077	12.477	12.282	10.256	9.9391	14.17	13.579	12.699	11.175
ABCF3 protein	A4FUE2	ABCF3	80 kDa				0.730983		0.910835	0.479315	0.91254	1.73915	0.25285	0.50225	0.452625	0.46561		0	0.89614	0	2.7472	0	0.96791	0.94935	0	0	0	2.7391	0.91106	0	2.8311	2.0092	2.1163	0	1.0114	0	0	0	2.009	0	0	0	0	0	1.8105	0	0.93122
Protein ABHD14B	A7YY28	ABHD14B	22 kDa	x		x	23.4884		20.2972	23.6195	21.4952	22.499	21.5725	28.2233	23.5347	29.8425		20.603	22.403	16.205	21.978	20.58	24.198	23.734	25.966	24.41	22.354	19.174	20.043	20.551	17.93	26.119	25.396	23.917	18.204	22.561	21.608	33.035	19.086	30.626	30.146	24.613	27.332	24.089	18.105	31.749	27.936
Abl interactor 1	A0A3Q1MQK6	ABI1	52 kDa	x			13.1936		12.8429	13.1055	11.9205	14.6414	13.5195	13.1181	14.1738	11.2611		15.083	13.952	9.9104	12.426	14.278	15.07	10.779	12.295	11.674	10.345	12.193	13.47	13.279	17.321	9.8296	18.136	11.039	14.159	13.111	15.769	13.179	14.419	9.9645	14.91	10.035	13.666	16.699	16.295	9.8862	12.636
Abl interactor 2	A0A3Q1MP86	ABI2	60 kDa	x			3.24115		4.29268	3.79745	3.80218	3.5348	2.78	2.72332	2.42655	1.90335		2.945	3.9704	5.2823	4.973	4.342	5.2563	3.4611	2.1304	3.1839	4.8557	3.3287	3.8404	2.3785	3.4405	4.2346	4.0856	1.8398	2.0227	3.2973	3.9602	2.7687	2.6577	2.5128	2.9541	2.2719	2.4848	3.139	1.8105	1.5433	2.2634
Active breakpoint cluster region-related protein	A6QNS3	ABR	98 kDa	x		x	3.74858		3.97688	4.76135	3.46695	3.62712	3.63642	4.16378	3.0351	2.89345		1.5149	5.8513	2.562	5.9793	2.7095	3.6439	7.1481	5.5439	2.9342	3.3662	5.0486	2.5188	2.4753	6.3838	3.782	1.8674	3.4631	7.615	1.8097	1.6579	2.8814	7.7998	4.0035	1.9704	3.8609	2.1925	3.5842	2.5028	3.2123	2.5746
ABRA C-terminal like	Q3ZBN0	ABRACL	9 kDa			x	9.95435		6.84005	9.88935	9.5517	8.67318	6.53777	16.6453	10.2343	12.572		5.1507	7.1691	4.0514	10.989	10.78	9.6791	10.443	8.6553	7.4292	11.624	10.043	9.1106	8.8074	9.4369	9.0413	7.4071	8.2789	5.0568	7.1785	5.6369	15.948	19.086	18.149	13.398	12.307	7.4543	8.5019	12.674	13.969	11.175
Abraxas 2, BRISC complex subunit	F1MIX0	ABRAXAS2	47 kDa				10.8982		10.305	9.64908	11.9658	12.2659	9.6811	12.66	9.87622	10.6675		12.018	7.1691	10.128	11.905	9.8002	14.519	11.392	2.8851	11.674	14.306	8.2173	13.666	8.8074	11.324	13.06	15.872	8.2789	10.114	7.1785	13.153	15.948	11.05	12.477	11.165	11.281	11.181	7.0849	9.958	10.16	11.175
3-ketoacyl-CoA thiolase, mitochondrial	Q3T0R7	ACAA2	42 kDa				0.53319		0	0	0.679063	0.707775	0.491248	0.818275	0.836968	0.9312		0	0	0	0	0	0	0	0	0	0.89415	0	1.8221	0	2.8311	0	0	0	0	1.0255	0.93949	0	1.0045	2.2686	0	1.0256	0	1.417	0.90527	0	1.8624
Acetyl-CoA carboxylase 1	Q9TTS3	ACACA	265 kDa				6.16572		6.41692	4.83282	7.3821	9.10555	5.75695	4.36648	6.1809	4.40235		7.7261	6.273	7.0899	4.5787	7.8402	1.9358	4.7468	4.8085	9.5518	4.4708	8.2173	7.2885	6.8502	13.189	10.034	6.349	6.4391	5.0568	3.0765	8.4554	4.5565	5.0226	4.5372	3.3496	8.2044	3.7272	2.834	9.958	5.0798	3.7249
Acetyl-CoA acetyltransferase, mitochondrial	Q29RZ0	ACAT1	45 kDa	x			0.608405		0.228935	0	0.223538	0.235923	0.747623	1.06495	0.580568	2.963		0	0	0	0.91574	0	0	0	0	0	0.89415	0	0	0	0.94369	0	0	0	0	2.051	0.93949	0	2.009	1.1343	1.1165	0	0	1.417	0.90527	1.2699	4.6561
Acetyl-CoA acetyltransferase 2	Q17QI3	ACAT2	41 kDa				20.6231		18.4825	21.9853	22.1378	20.768	22.12	19.8042	17.9423	22.866		18.801	16.849	20.056	18.224	25.189	21.006	21.741	20.005	28.445	22.982	18.993	18.131	21.238	24.162	19.893	17.779	22.815	21.038	22.358	22.269	21.418	18.787	16.902	22.11	19.282	18.513	16.863	17.111	23.752	21.98
Acyl-CoA binding domain containing 3	F1MRE5	ACBD3	61 kDa				4.15837		3.84888	3.14235	2.07578	2.6869	5.12312	6.2646	4.53298	7.0264		3.4338	6.273	2.0257	3.663	3.9201	4.8395	2.8481	0.9617	1.0613	2.6825	1.8261	2.7332	1.9572	4.7184	3.0138	1.0582	4.5994	6.0681	5.1275	4.6975	10.252	8.0361	4.5372	2.2331	5.1278	7.4543	2.834	2.7158	3.8098	10.243
Acyl-CoA-binding domain-containing protein 7	Q3SZF0	ACBD7	10 kDa			x	2.58617		2.7816	4.08248	2.3045	2.28567	0.977593	4.11533	0.9654	3.76735		1.7169	1.7923	3.0385	4.5787	2.9401	1.9358	6.6455	4.8085	1.0613	2.6825	3.6521	1.8221	1.9572	0.94369	2.0092	4.2326	0.91988	0	2.051	0.93949	4.5565	4.018	4.5372	3.3496	2.0511	0	0	1.8105	3.8098	3.7249
Angiotensin-converting enzyme	F1MQJ0	ACE	150 kDa	x	x		5.21671		4.6232	8.16493	7.61123	11.0773	3.83387	0.279125	3.07	0.9312		3.4338	3.5846	5.0642	6.4102	5.8801	3.8716	13.291	9.617	9.5518	4.4708	10.956	5.4663	12.722	4.7184	12.055	14.814	4.5994	2.0227	3.0765	5.6369	0	0	0	1.1165	0	0	1.417	10.863	0	1.8624
Apoptotic chromatin condensation inducer 1	F1MQG6	ACIN1	150 kDa				1.93109		1.63692	0	1.62916	0	2.89222	1.38905	5.20028	3.4711		1.7169	1.7923	3.0385	0	0	0	0	0	1.0613	0.89415	2.7391	1.8221	0	0	0	0	3.6795	4.0454	1.0255	2.8185	3.4174	1.0045	1.1343	0	4.1022	4.9695	9.9189	1.8105	5.0798	1.8624
ATP-citrate synthase	Q32PF2	ACLY	120 kDa	x		x	42.2576		45.7728	39.5515	44.4975	37.694	50.5467	38.0135	41.2572	39.197		46.356	45.703	51.655	39.377	40.181	39.684	39.873	38.468	52.004	39.343	42.912	43.731	42.08	41.522	30.138	37.036	57.952	48.545	54.352	41.338	37.591	39.176	30.626	44.661	43.073	47.211	34.008	40.737	35.558	42.836
Cytoplasmic aconitate hydratase	Q0VCU1	ACO1	98 kDa	x			77.8966		74.3545	69.3465	78.282	76.689	83.9567	68.1835	95.4047	76.0155		74.105	81.768	79.492	62.053	70.231	72.171	67.065	67.919	92.678	69.282	66.253	84.915	77.724	86.182	66.045	76.805	78.635	95.294	83.541	78.357	62.564	70.962	77.885	61.323	95.566	108.54	112.71	64.803	83.49	68.541
Aconitate hydratase, mitochondrial	P20004	ACO2	85 kDa	x			4.50486		1.56901	0	3.38413	1.69715	5.16613	7.8439	9.4909	9.27045		1.7169	0.89614	0	3.663	0	0	0	0	0	7.1532	2.7391	3.6442	0	3.7748	3.0138	0	4.5994	6.0681	7.1785	2.8185	3.4174	11.05	10.209	6.6992	8.2044	11.181	11.336	7.2422	10.16	8.3809
Acyl-CoA thioesterase 11	E1BMF5	ACOT11	68 kDa	x			0.804471		1.13488	1.20517	0.49309	1.48557	0.234873	0.251125	0.763225	0.9312		0	1.7923	0	2.7472	0.98002	0.96791	0.94935	1.9234	1.0613	0	0	0.91106	2.9358	0.94369	1.0046	1.0582	0	0	0	0.93949	0	1.0045	0	0	0	1.2424	0	1.8105	0	1.8624
Acyl-CoA thioesterase 7	A0A3Q1MI69	ACOT7	43 kDa	x			2.43783		2.98696	2.9019	2.42043	3.0044	3.35217	1.13673	1.93083	1.10056		4.2923	2.6884	4.0514	0.91574	3.9201	2.9037	1.8987	2.8851	4.2452	1.7883	1.8261	1.8221	4.893	1.8874	1.0046	4.2326	5.5193	4.0454	1.0255	2.8185	2.2783	0	2.2686	0	4.1022	0	0	3.6211	1.2699	0.93122
Low molecular weight phosphotyrosine protein phosphatase	P11064	ACP1	18 kDa				8.4186		9.68013	7.71185	8.8351	8.70413	8.95572	9.23403	6.10308	7.83095		7.7261	8.9614	10.128	11.905	6.8601	8.7112	8.5442	6.7319	6.3679	10.73	10.043	8.1995	10.765	7.5495	8.0367	8.4653	10.119	7.0795	9.2295	9.3949	7.9739	12.054	10.209	6.6992	5.1278	8.6967	4.2509	6.3369	6.3497	9.3122
1-aminocyclopropane-1-carboxylate synthase	Q0V8M2	ACS	63 kDa				1.54071		1.803	0.474675	2.11703	0.996273	2.92355	0.53025	2.47777	0.46561		2.5754	1.7923	1.0128	1.8315	0	0	1.8987	0	2.1226	1.7883	0.91303	3.6442	0.9786	0.94369	1.0046	1.0582	1.8398	4.0454	2.051	3.758	0	1.0045	0	1.1165	2.0511	3.7272	1.417	2.7158	0	0.93122
Acyl-CoA synthetase long chain family member 1	A0A3Q1LWT4	ACSL1	81 kDa				3.9928		2.24616	4.58493	1.21443	3.50488	4.88187	5.74033	5.1913	5.16415		2.5754	4.4807	1.0128	0.91574	3.9201	6.7754	3.7974	3.8468	2.1226	0	0.91303	1.8221	4.893	2.8311	1.0046	5.2908	3.5896	7.9919	5.1275	2.8185	9.113	3.8216	5.5606	4.4661	4.9272	7.4543	5.6679	2.7158	3.8098	6.5185
Acyl-CoA synthetase long chain family member 4	F1MBW3	ACSL4	82 kDa	x		x	1.28415		0	0	3.55883	4.2562	0.233335	0	1.58275	0		0	0	0	0	0	0	0	0	10.599	0	1.8201	1.8162	8.7946	0.94369	2.0026	5.2839	0	0	0	0.93334	0	0	0	0	0	0	0	6.331	0	0
Propionate--CoA ligase	A0A3Q1MB37	ACSS2	80 kDa				6.4808		6.89345	5.54657	4.73338	6.69627	8.03205	7.11513	6.68955	5.79915		5.1507	6.273	6.0771	10.073	4.9001	5.8075	4.7468	6.7319	5.3065	2.6825	5.4782	5.4663	8.8074	6.6058	5.0229	6.349	9.1988	10.114	7.1785	5.6369	4.5565	7.0316	7.9401	8.9323	8.2044	7.4543	5.6679	5.4316	5.0798	6.5185
Acyl-CoA synthetase short-chain family member 3, mitochondrial	A7MB45	ACSS3	75 kDa			x	1.38801		0.90646	0.97093	0.716627	1.24742	0.99202	1.60085	2.95992	2.03175		1.7169	0.89614	1.0128	0	0.98002	2.9037	0	0	1.0613	0.89415	0	0.91106	0.9786	0.94369	2.0092	1.0582	0.91988	2.0227	1.0255	0	1.1391	3.0135	1.1343	1.1165	2.0511	3.7272	4.2509	1.8105	1.2699	2.7936
Actin, aortic smooth muscle	P62739	ACTA2	42 kDa	x			40.8141		33.0463	41.1527	33.823	43.5555	37.2323	51.2495	41.5315	49.0305		30.638	37.369	32.275	31.903	43.773	39.83	42.35	38.658	35.269	37.087	29.422	33.514	43.692	45.365	40.757	44.408	35.974	46.568	37.816	28.571	50.392	51.048	54.171	49.387	49.381	41.173	45.525	30.047	54.186	43.875
Actin, cytoplasmic 1	P60712	ACTB	42 kDa	x			132.853		89.543	157.132	104.258	173.797	104.439	152.968	137.66	153.2		97.488	94.944	103.31	62.43	171.5	149.38	164.73	142.92	130.56	96.662	85.651	104.16	180.41	185.5	177.02	152.26	101.74	129.32	100.58	86.114	164.52	147.84	153.64	145.87	139.55	164.54	153.5	93.049	144.6	161.8
Actin beta like 2	A0A3Q1NKP5	ACTBL2	42 kDa	x			27.2094		23.2812	31.9362	26.6372	30.9243	21.8248	28.5255	26.2395	29.4035		24.207	21.509	25.772	21.637	32.66	34.296	33.81	26.979	30.28	30.386	25.428	20.455	30.212	32.19	32.886	28.409	23.64	22.006	23.354	18.299	29.925	35.03	27.419	21.728	31.026	28.12	25.954	19.858	30.162	28.645
Actin, cytoplasmic 2	P63258	ACTG1	42 kDa	x			83.0746		56.0633	93.9232	62.9293	104.561	69.6195	94.3195	93.192	96.9045		61.575	57.731	67.811	37.136	101.83	89.133	96.995	87.735	80.078	57.672	52.371	61.596	107.73	104.92	111.02	94.572	68.763	89.378	65.108	55.229	93.577	88.408	106.24	89.053	92.782	115.73	101.48	62.776	97.628	96.181
ACTL6A protein	A4IFJ8	ACTL6A	47 kDa			x	8.8615		6.86355	7.2231	10.5218	11.4251	7.35473	7.71905	10.4865	9.7348		6.8668	6.2713	6.0761	8.24	5.8801	6.7754	8.5433	7.6936	14.856	6.2582	10.042	10.931	13.699	11.323	9.0395	11.639	4.5994	9.1013	8.2031	7.5151	9.113	6.0261	6.8058	8.9313	12.307	11.18	8.5019	9.9572	10.16	9.3096
Alpha-actinin-1	Q3B7N2	ACTN1	103 kDa	x			57.4424		57.4858	64.0498	57.3335	49.2248	53.5645	61.7848	59.3935	55.9625		54.642	60.454	56.877	57.97	71.934	60.67	62.473	61.122	56.301	66.756	50.51	55.767	44.643	45.773	50.536	55.947	59.067	58.716	53.383	43.092	63.499	77.315	49.049	57.276	55.996	62.863	56.833	61.882	55.709	56.216
Alpha-actinin-4	A5D7D1	ACTN4	105 kDa	x			74.7005		73.1895	79.3835	76.648	64.7495	73.686	75.9135	80.8178	71.7325		75.747	69.393	75.7	71.918	84.748	78.607	75.963	78.216	80.526	71.757	72.639	81.67	69.76	54.216	61.921	73.101	76.971	75.735	80.898	61.14	76.55	105.33	52.989	68.785	82.322	93.54	76.288	71.121	74.992	68.473
Actin-related protein 10	Q3ZBD2	ACTR10	46 kDa	x			7.52716		9.32108	8.6873	6.6095	8.38935	6.54895	6.91663	6.53102	6.8997		11.16	8.9614	7.0899	10.073	9.8002	8.7112	8.5442	7.6936	7.4292	7.1532	5.4782	6.3774	6.8502	12.268	7.0321	7.4071	5.5193	6.0681	6.153	8.4554	6.8348	5.0226	11.343	4.4661	6.1533	7.4543	7.0849	5.4316	6.3497	7.4497
Actin related protein 1A	F2Z4F0	ACTR1A	43 kDa	x			24.1984		22.6058	27.2105	22.3655	27.8633	23.13	23.1425	24.4352	21.4705		24.148	21.91	27.802	16.563	33.803	22.43	27.09	25.519	30.578	17.028	18.34	23.516	29.528	25.261	27.619	29.045	20.65	25.415	20.926	25.529	26.348	14.427	31.957	19.838	25.772	24.163	23.246	24.56	21.699	21.242
Beta-centractin	A4IFE3	ACTR1B	42 kDa	x			12.2624		12.2942	11.402	13.3037	11.4757	12.3369	11.7325	13.4383	11.9695		15.34	12.144	11.699	9.9937	12.258	10.479	10.884	11.987	15.059	9.7969	10.877	17.482	11.573	10.6	12.565	11.165	10.626	15.039	8.8136	14.869	14.66	9.6812	12.281	10.308	11.148	13.108	17.846	11.651	12.589	11.35
Actin-related protein 2	A7MB62	ACTR2	45 kDa	x			23.854		19.39	27.2153	19.244	29.8717	24.492	25.4043	23.2107	20.1535		23.129	19.675	19.212	15.544	28.365	31.855	23.698	24.943	20.125	22.292	17.301	17.258	33.211	33.907	28.065	24.304	27.515	27.255	23.522	19.676	22.739	26.041	26.075	26.762	29.67	24.8	21.219	17.154	15.223	25.084
Actin-related protein 3	P61157	ACTR3	47 kDa	x			30.3688		31.662	31.6278	32.8278	31.328	28.9707	25.138	32.1412	28.141		27.77	34.282	35.803	28.793	31.702	23.838	39.078	31.893	39.441	27.136	32.444	32.29	32.453	31.471	33.408	27.98	24.238	29.776	33.269	28.6	25.67	30.579	23.504	20.799	31.124	37.82	32.063	27.558	23.538	32.744
Actin related protein 3B	F1N6J8	ACTR3B	47 kDa	x			0.572713		0.599135	0.890007	0.600988	0.693005	0.565055	0.132458	0.472123	0.685155		0.559	0.6669	0.65953	0.51111	0.63816	0.36016	0.79481	1.7669	0.88854	0.58224	0.42467	0.5085	0.8193	0.6145	0.74761	0.59061	0.59899	0.56448	0.57238	0.52437	0.52983	0	0	0	0.66781	0.69343	0.52725	0	0.59068	0.77963
N-acyl-L-amino-acid amidohydrolase	F1MR63	ACY1	47 kDa				26.9336		23.5813	23.6362	26.9763	24.2482	27.4037	31.2835	29.655	30.435		24.037	24.196	22.283	23.809	26.461	23.23	26.582	18.272	25.471	28.613	31.956	21.865	21.529	31.142	22.101	22.221	31.276	25.284	27.689	25.366	34.174	21.095	40.835	29.03	28.716	31.06	32.591	26.253	29.209	31.661
Acylphosphatase-1	P41500	ACYP1	11 kDa			x	2.61163		2.48	2.4057	2.98405	2.7551	3.63985	2.62895	2.69355	0		2.5754	3.5846	1.0128	2.7472	1.96	0.96791	2.8481	3.8468	1.0613	3.5766	4.5651	2.7332	4.893	0.94369	2.0092	3.1745	3.6795	4.0454	3.0765	3.758	1.1391	6.0271	0	3.3496	3.0767	1.2424	2.834	3.6211	0	0
Adenosine deaminase	P56658	ADA	41 kDa			x	13.9396		14.9545	13.9947	17.9375	17.7243	12.6875	12.8553	9.75377	9.27935		13.662	14.856	16.119	15.181	12.028	15.73	13.23	14.991	22.185	16.903	18.163	14.499	16.553	25.984	14.327	14.033	12.809	13.413	10.2	14.328	13.225	7.9931	13.539	16.664	9.5207	7.4144	11.275	10.805	5.8947	12.664
Adenosine deaminase-like protein	Q0VC13	ADAL	40 kDa			x	3.74665		4.59417	4.3368	5.43635	5.24582	2.3901	1.97858	2.46723	3.3017		4.2923	6.273	5.0642	2.7472	2.9401	4.8395	3.7974	5.7702	6.3679	6.2591	3.6521	5.4663	4.893	4.7184	5.0229	6.349	3.6795	1.0114	2.051	2.8185	2.2783	0	3.4029	2.2331	3.0767	1.2424	2.834	2.7158	3.8098	2.7936
Disintegrin and metalloproteinase domain-containing protein 28-like	A0A3Q1M3P5	ADAM28	85 kDa		x		0.445083		0.959395	0.237338	0.9036	0.76035	0	0.251125	0.226318	0		0	0.89614	2.0257	0.91574	0	0	0.94935	0	0	1.7883	1.8261	0	0.9786	0	1.0046	1.0582	0	0	0	0	0	1.0045	0	0	0	0	0	0.90527	0	0
ArfGAP with dual PH domains 1	A0A3Q1N0K9	ADAP1	59 kDa				0.843671		2.27083	0.477762	1.16892	0.780225	0.69972	0.251125	0.67895	0		3.4338	1.7923	2.0257	1.8315	0	0	0.94935	0.9617	1.0613	1.7883	1.8261	0	0	0	1.0046	2.1163	0.91988	0	0	1.879	0	1.0045	0	0	0	0	0	2.7158	0	0
Adducin 1	E1BHK2	ADD1	84 kDa	x			3.20246		5.42728	3.14551	4.07785	2.3984	2.92217	3.1681	2.18078	1.3968		4.2923	8.0652	2.0257	7.3259	2.9401	5.8075	0.94935	2.8851	0	5.3649	6.3912	4.5553	0.9786	6.6058	2.0092	0	2.7596	3.0341	3.0765	2.8185	1.1391	7.0316	2.2686	2.2331	1.0256	1.2424	2.834	3.6211	0	2.7936
Adducin 3	A0A3Q1NDE1	ADD3	79 kDa	x			3.67436		5.41803	2.65385	2.536	2.1976	4.67978	3.80377	5.33745	1.86245		6.0092	8.9614	3.0385	3.663	1.96	3.8716	1.8987	2.8851	1.0613	1.7883	2.7391	4.5553	0	4.7184	3.0138	1.0582	3.6795	6.0681	6.153	2.8185	4.5565	5.0226	3.4029	2.2331	3.0767	4.9695	4.2509	9.0527	0	3.7249
Androglobin	G3MXR8	ADGB	186 kDa	x		x	0.694035		1.61266	0.479315	0.456022	0.487073	0.978975	0	1.19122	0		1.7169	1.7923	2.0257	0.91574	0	0.96791	0.94935	0	0	0	0.91303	0.91106	0	0.94369	1.0046	0	0	1.0114	1.0255	1.879	0	0	0	0	1.0256	0	2.834	0.90527	0	0
Adhesion G protein-coupled receptor E5	Q8SQA4	ADGRE5	?		x		0.853103		2.06563	1.21437	1.16892	1.49673	0	0	0.452625	0		1.7169	2.6884	2.0257	1.8315	1.96	1.9358	0	0.9617	1.0613	1.7883	1.8261	0	0.9786	1.8874	1.0046	2.1163	0	0	0	0	0	0	0	0	0	0	0	1.8105	0	0
Adhesion G protein-coupled receptor L3	O97827	ADGRL3	176 kDa		x		0.321334		0.672488	0	0.228258	0	0.721218	0.251125	0.536917	0		0.85845	0	0	1.8315	0	0	0	0	0	0	0.91303	0	0	0	0	0	0.91988	0	1.0255	0.93949	0	1.0045	0	0	0	1.2424	0	0.90527	0	0
Alcohol dehydrogenase class-3	Q3ZC42	ADH5	40 kDa	x		x	7.38138		5.2429	6.01652	8.69608	8.6819	6.29875	5.52875	11.509	6.77285		6.8676	5.3768	5.0642	3.663	5.8801	3.8716	8.5442	5.7702	8.4905	8.0474	11.869	6.3774	9.786	8.4932	9.0413	7.4071	3.6795	7.0795	4.102	10.334	4.5565	4.018	9.0744	4.4661	15.383	14.909	8.5019	7.2422	8.8896	4.6561
1,2-dihydroxy-3-keto-5-methylthiopentene dioxygenase	Q3ZBL1	ADI1	21 kDa				5.81745		7.10283	9.6074	10.4916	6.88552	1.7266	5.01575	1.31965	2.963		4.2923	3.5846	4.0514	16.483	6.8601	4.8395	15.19	11.54	8.4905	14.306	17.348	1.8221	9.786	7.5495	7.0321	3.1745	0	1.0114	3.0765	2.8185	2.2783	11.05	2.2686	4.4661	2.0511	0	1.417	1.8105	1.2699	4.6561
Adiponectin	Q3Y5Z3	ADIPOQ	26 kDa	x	x		2.18079		0.721037	1.45178	1.16792	1.96393	3.1916	3.0536	3.4727	2.66675		0.85845	0	2.0257	0	0.98002	2.9037	0	1.9234	1.0613	1.7883	0	1.8221	1.9572	2.8311	2.0092	1.0582	3.6795	4.0454	4.102	0.93949	3.4174	2.009	5.6715	1.1165	4.1022	3.7272	4.2509	1.8105	2.5399	2.7936
Adipogenesis regulatory factor	A0A3Q1LUU1	ADIRF	14 kDa			x	4.78191		4.65705	2.16998	3.37326	3.4939	6.30915	6.14668	6.8994	5.62975		3.4338	6.273	7.0899	1.8315	0.98002	4.8395	1.8987	0.9617	5.3065	0.89415	1.8261	5.4663	1.9572	4.7184	2.0092	5.2908	6.4391	6.0681	6.153	6.5764	7.9739	2.009	5.6715	8.9323	6.1533	6.2119	7.0849	8.1475	3.8098	7.4497
Adenosine kinase	A0A3Q1MB39	ADK	40 kDa				25.5544		29.8118	28.4615	31.6455	25.7383	21.7587	24.3328	20.745	18.3285		29.187	30.469	29.372	30.219	30.381	28.069	29.43	25.966	36.084	34.872	23.739	31.887	28.379	30.198	21.096	23.28	22.997	21.238	17.434	25.366	21.643	26.117	28.357	21.214	21.537	19.878	19.838	21.727	15.239	21.418
2-aminoethanethiol dioxygenase	G3MZK0	ADO	26 kDa			x	3.20635		2.05673	2.40108	4.03543	2.74415	3.12437	4.1377	4.68039	1.73556		4.2923	0.89614	3.0385	0	1.96	1.9358	4.7468	0.9617	5.3065	5.3649	1.8261	3.6442	1.9572	2.8311	3.0138	3.1745	5.5193	2.0227	3.0765	1.879	3.4174	3.0135	4.5372	5.5827	7.1789	4.9695	5.6679	0.90527	2.5399	0.93122
[Protein ADP-ribosylarginine] hydrolase	Q32KR8	ADPRH	39 kDa			x	2.46651		2.49485	3.37045	3.48088	1.98787	2.64648	2.03702	1.78287	1.3968		3.4338	2.6884	2.0257	1.8315	2.9401	1.9358	3.7974	4.8085	2.1226	2.6825	3.6521	5.4663	2.9358	0.94369	3.0138	1.0582	3.6795	1.0114	3.0765	2.8185	0	7.0316	0	1.1165	1.0256	2.4848	0	3.6211	0	2.7936
ADP-ribosylhydrolase like 2	F1MWJ3	ADPRS	39 kDa			x	10.5558		8.0294	10.1359	10.5105	11.3909	8.54823	12.7957	12.3396	10.836		8.5845	6.273	8.1027	9.1574	11.76	8.7112	9.4935	10.579	14.858	8.9415	10.043	8.1995	12.722	12.268	11.05	9.5235	9.1988	9.1022	10.255	5.6369	11.391	15.068	10.209	14.515	12.307	16.151	12.753	8.1475	11.429	10.243
Proteasomal ubiquitin receptor ADRM1	A1L5A6	ADRM1	42 kDa	x			4.93412		5.09607	5.0719	5.89288	5.17948	4.85098	5.89558	3.3047	3.4286		5.1507	4.4807	7.0899	3.663	4.9001	5.8075	2.8481	6.7319	6.3679	6.2591	5.4782	5.4663	1.9572	7.5495	8.0367	3.1745	5.5193	3.0341	6.153	4.6975	3.4174	10.045	4.5372	5.5827	5.1278	1.2424	1.417	5.4316	1.2699	5.5873
Adenylosuccinate lyase	A3KN12	ADSL	55 kDa				32.0174		29.2015	39.029	31.0975	36.6045	34.5735	28.2778	26.5947	29.504		38.63	29.573	29.372	19.231	38.221	32.909	46.518	38.468	39.268	30.401	26.478	28.243	43.059	40.579	33.151	29.629	37.715	35.397	26.663	38.519	22.783	26.117	36.298	27.913	28.716	31.06	21.255	25.348	29.209	29.799
Adenylosuccinate synthetase isozyme 1	A5PJR4	ADSS1	50 kDa				8.7087		11.6344	11.074	7.9938	6.18952	9.1138	8.02603	7.9185	6.73035		11.16	13.442	9.1156	12.82	7.8402	12.583	9.4469	14.426	8.4905	8.8976	4.5651	10.022	4.893	8.4932	5.0229	6.349	6.394	10.594	9.1792	10.288	5.6957	9.5182	9.0744	7.8158	6.1533	7.4543	9.9189	8.1475	5.0798	8.3809
Adenylosuccinate synthetase isozyme 2	A7MBG0	ADSS2	50 kDa				18.1453		19.786	18.0708	24.4473	18.6822	18.9952	14.7043	13.4035	16.0005		20.603	17.027	22.283	19.231	14.7	14.519	19.983	23.081	29.717	18.821	24.652	24.599	22.508	16.043	16.073	20.105	19.363	16.712	15.433	24.473	12.53	22.626	13.612	10.049	11.281	9.9391	17.004	15.39	15.239	16.762
F5/8 type C domain-containing protein	F1N1C7	AEBP1	132 kDa		x		2.94581		3.90723	6.277	3.8787	3.51095	1.20894	1.0045	1.84062	0.9312		3.4338	4.4807	4.0514	3.663	6.8601	7.7433	5.6961	4.8085	1.0613	7.1532	5.4782	1.8221	1.9572	2.8311	5.0229	4.2326	0.91988	1.0114	1.0255	1.879	0	4.018	0	0	1.0256	0	0	6.3369	0	1.8624
Actin filament-associated protein 1-like 2	Q17R10	AFAP1L2	91 kDa	x			9.01115		10.3758	6.96598	8.66185	7.35107	10.982	8.94925	10.3822	7.83095		6.0092	12.546	10.128	12.82	3.9201	7.7433	11.392	4.8085	7.4292	7.1532	10.043	10.022	5.8716	12.268	7.0321	4.2326	10.119	14.159	10.255	9.3949	6.8348	12.054	10.209	6.6992	8.2044	12.424	12.753	8.1475	6.3497	9.3122
Afadin, adherens junction formation factor	A0A3Q1LN46	AFDN	201 kDa				4.17763		3.00075	2.17145	2.98928	3.00177	3.9093	5.41812	8.0901	5.5029		1.7169	3.5846	3.0385	3.663	1.96	2.9037	1.8987	1.9234	1.0613	2.6825	6.3912	1.8221	0.9786	2.8311	5.0229	3.1745	4.5994	5.0568	4.102	1.879	4.5565	7.0316	2.2686	7.8158	6.1533	6.2119	12.753	7.2422	6.3497	4.6561
Afamin	G3MYZ3	AFM	70 kDa	x	x		1.7895		1.15461	3.60928	3.36156	1.9223	0.977593	1.0694	0.3106	2.03175		0.85845	0	1.0128	2.7472	3.9201	0	4.7468	5.7702	5.3065	3.5766	3.6521	0.91106	3.9144	3.7748	0	0	0.91988	0	2.051	0.93949	0	2.009	2.2686	0	0	1.2424	0	0	1.2699	2.7936
Aftiphilin	E1BE06	AFTPH	102 kDa				4.66996		5.93915	5.31535	3.85805	3.6874	4.14907	6.5873	4.79	1.3968		6.0092	6.273	5.0642	6.4102	5.8801	6.7754	3.7974	4.8085	0	3.5766	5.4782	6.3774	0	6.6058	6.0275	2.1163	3.6795	5.0568	4.102	3.758	6.8348	6.0271	5.6715	7.8158	4.1022	1.2424	5.6679	8.1475	0	2.7936
Aspartylglucosaminidase	F1MGY9	AGA	37 kDa		x		1.90232		0.94	3.61385	0.675333	1.5138	0	5.5056	0.452625	3.1324		0	0	1.0128	2.7472	4.9001	1.9358	5.6961	1.9234	0	1.7883	0.91303	0	0.9786	0	4.0184	1.0582	0	0	0	0	9.113	5.0226	4.5372	3.3496	0	0	0	1.8105	2.5399	3.7249
ArfGAP with FG repeats 1	A0A3Q1NF13	AGFG1	76 kDa				2.32904		2.31882	1.69375	3.2479	1.47685	2.183	1.94612	2.7177	3.76735		1.7169	2.6884	3.0385	1.8315	0.98002	3.8716	0	1.9234	2.1226	3.5766	1.8261	5.4663	1.9572	1.8874	1.0046	1.0582	1.8398	2.0227	2.051	2.8185	2.2783	1.0045	2.2686	2.2331	1.0256	2.4848	2.834	4.5264	3.8098	3.7249
4-alpha-glucanotransferase	F1MHT1	AGL	174 kDa				22.3783		23.6478	23.8815	29.102	29.4263	20.6025	9.90928	20.876	20.7835		20.603	31.365	24.308	18.315	25.481	23.23	23.734	23.081	33.962	27.719	29.217	25.51	30.337	36.804	24.11	26.454	20.237	20.227	18.459	23.487	7.9739	17.077	4.5372	10.049	21.537	16.151	24.089	21.727	12.699	28.868
Argonaute RISC component 1	F1MXX2	AGO1	98 kDa	x			1.79245		2.18887	1.21076	2.33688	1.12801	1.87145	1.27682	2.19317	2.47485		2.0428	3.9248	1.5245	1.2634	1.4751	1.4569	0.94935	0.9617	0	1.6853	2.866	4.7962	0.49434	1.4204	1.0046	1.5927	1.3846	3.1436	1.5435	1.4141	2.8537	0	0.57299	1.6806	1.5436	2.4848	2.1328	2.6115	3.1945	1.7552
Protein argonaute-2	Q6QME8	AGO2	97 kDa	x			0.659288		1.30379	0.240982	0.958327	0.368718	0.482013	0.419382	0.498332	1.34622		0.31927	2.1256	1.514	1.2563	0.48496	0.47897	0	0	0	0.77501	1.0187	2.0396	0.48426	0.46698	0	0.52363	0.4552	0.50047	0.50747	0.46491	0.5637	0	0.56131	0.55252	0.50749	0	0.70119	0.78465	1.8853	0.80714
Protein argonaute-3	A0A3Q1M249	AGO3	97 kDa				0.203954		0.553725	0	0.56708	0	0.352625	0	0.056225	0		1.0717	0	0	1.1432	0	0	0	0	0	0.22214	1.5935	0.45268	0	0	0	0	0	1.4105	0	0	0	0	0	0	0	0	0	0.2249	0	0
Anterior gradient 2, protein disulphide isomerase family member	F1N3J3	AGR2	20 kDa	x	x		39.094		29.7845	32.0832	25.4813	26.1923	26.7717	79.1478	31.011	85.467		16.311	21.507	17.218	64.102	33.321	32.909	31.329	30.774	23.349	38.448	19.174	20.954	30.337	22.649	21.096	30.687	22.997	23.261	30.765	30.064	75.183	74.334	116.83	50.244	43.073	22.363	26.923	31.685	106.68	64.254
Anterior gradient 3, protein disulphide isomerase family member	G3MXN0	AGR3	19 kDa		x		2.24133		2.03139	3.84517	2.06257	0.235923	1.965	4.6173	1.50232	1.10056		0.85845	2.6884	0	4.5787	1.96	4.8395	5.6961	2.8851	1.0613	5.3649	0.91303	0.91106	0	0.94369	0	0	0	0	4.102	3.758	0	6.0271	10.209	2.2331	2.0511	1.2424	0	2.7158	1.2699	0.93122
Agrin	A0A3Q1LTY7	AGRN	219 kDa	x	x		13.2881		12.1802	10.119	18.6953	19.604	12.7118	6.5378	14.8808	9.86285		13.735	16.13	15.193	3.663	8.8202	10.647	11.392	9.617	15.92	21.46	21.913	15.488	14.679	11.324	29.133	23.28	12.878	16.182	13.332	8.4554	4.5565	8.0361	10.209	3.3496	16.409	7.4543	8.5019	27.158	7.6197	12.106
Angiotensinogen	A0A3Q1LGY9	AGT	51 kDa		x		26.2537		30.6765	37.0625	25.2672	20.2907	22.73	29.6405	24.7378	12.9945		29.186	26.883	45.576	21.061	31.359	32.907	49.364	34.62	18.042	43.811	19.173	20.043	22.507	23.591	17.077	17.988	23.916	17.193	33.84	15.971	22.782	36.161	28.357	31.262	24.612	23.605	22.671	28.063	10.159	15.83
ATP/GTP binding protein 1	A0A3Q1M962	AGTPBP1	133 kDa				0.527128		1.8416	0.241978	0.679063	0.487073	0	0.251125	0.452625	0		1.7169	1.7923	2.0257	1.8315	0	0.96791	0	0	0	0.89415	0	1.8221	0	0.94369	1.0046	0	0	0	0	0	0	1.0045	0	0	0	0	0	1.8105	0	0
Adenosylhomocysteinase	Q3MHL4	AHCY	48 kDa	x			64.2804		54.4235	57.482	50.4427	57.4533	70.9485	78.4225	73.2043	79.4525		57.203	63.868	46.591	50.032	62.364	68.369	56.269	42.926	49.882	62.507	45.651	43.731	58.359	70.433	50.229	50.792	76.934	87.619	74.488	44.753	85.435	82.004	70.327	75.924	76.543	88.093	75.1	53.081	83.816	75.089
AdoHcyase_NAD domain-containing protein	F1MWH2	AHCYL1	59 kDa	x			14.828		15.4235	13.1013	12.0057	17.076	15.994	13.9771	16.2845	14.696		19.059	12.316	17.72	12.599	10.109	11.92	14.26	16.116	15.504	10.689	9.6857	12.144	19.063	16.758	16.85	15.633	13.936	17.063	18.327	14.65	12.718	4.8934	22.113	16.184	14.797	16.991	22.351	10.999	19.115	10.277
Adenosylhomocysteinase 3	A6QLP2	AHCYL2	67 kDa	x			5.2844		6.41925	6.35935	5.12965	5.92535	4.35645	4.18712	5.22748	4.0567		9.5831	4.4684	5.5757	6.0498	4.9489	5.8557	7.3176	7.3152	6.7835	6.3838	3.0967	4.2546	8.6947	6.2345	3.2415	5.5307	3.8771	4.5442	3.5822	5.4223	3.2294	4.5134	3.9757	5.03	4.0371	7.9734	5.9891	2.9103	5.0142	3.0992
AHNAK nucleoprotein	A0A3Q1NE82	AHNAK	615 kDa	x			196.529		151.405	116.022	142.728	128.135	251.453	270.837	295.227	236.325		125.33	181.92	122.55	175.82	126.42	171.32	75.948	90.4	81.721	164.52	155.21	169.46	118.41	163.26	115.53	115.34	262.16	292.28	262.53	188.84	300.73	217.98	264.29	300.35	206.14	381.41	357.08	236.28	232.4	240.25
AHNAK nucleoprotein 2	A0A3Q1LV73	AHNAK2	593 kDa				12.3088		12.4178	3.14543	14.7463	13.7879	17.0747	8.027	15.6877	14.858		9.443	14.338	12.154	13.736	3.9201	4.8395	1.8987	1.9234	7.4292	21.46	14.608	15.488	8.8074	22.649	12.055	11.64	16.558	27.307	11.281	13.153	14.809	6.0271	6.8058	4.4661	17.434	16.151	15.587	13.579	10.16	19.556
Activator of HSP90 ATPase activity 1	Q3T0G3	AHSA1	38 kDa			x	38.8766		38.1428	42.2218	40.9565	46.8488	37.972	33.2585	32.004	40.34		38.63	32.261	49.629	32.051	49.001	31.941	40.822	47.123	47.759	33.084	35.608	47.375	48.93	30.198	53.243	55.024	43.234	32.363	35.893	40.398	26.2	28.126	35.163	43.545	36.92	27.332	31.174	32.59	40.638	40.042
Alpha-2-HS-glycoprotein	P12763	AHSG	38 kDa	x	x		14.3528		13.3447	18.601	14.5143	14.2663	9.4948	15.702	14.7387	13.9685		12.877	10.754	14.18	15.568	24.5	18.39	17.088	14.426	13.797	21.46	10.956	11.844	14.679	21.705	9.0413	11.64	9.1988	7.0795	12.306	9.3949	12.53	22.099	17.014	11.165	24.613	9.9391	9.9189	14.484	13.969	13.968
Axin interactor, dorsalization associated	E1BG08	AIDA	35 kDa	x		x	2.43228		3.49285	3.37355	2.29978	2.77457	1.95167	2.2297	1.6544	0.9312		2.5754	3.5846	5.0642	2.7472	2.9401	3.8716	3.7974	2.8851	1.0613	3.5766	2.7391	1.8221	1.9572	0.94369	5.0229	3.1745	1.8398	1.0114	3.0765	1.879	2.2783	1.0045	3.4029	2.2331	0	2.4848	1.417	2.7158	0	1.8624
Allograft inflammatory factor 1	Q9BDK2	AIF1	17 kDa			x	1.61203		2.07488	1.45171	2.48625	1.24092	0.74272	1.88	1.04969	2.32805		0	1.7923	1.0128	5.4944	1.96	1.9358	0.94935	0.9617	0	4.4708	3.6521	1.8221	1.9572	0.94369	1.0046	1.0582	0.91988	0	2.051	0	1.1391	3.0135	1.1343	2.2331	2.0511	1.2424	0	0.90527	0	4.6561
tRNA-binding domain-containing protein	F6PWM7	AIMP1	34 kDa	x		x	21.6583		21.1875	22.4525	20.1507	20.919	23.289	21.1627	21.6565	23.239		18.886	21.507	23.295	21.062	26.461	21.294	19.936	22.119	24.41	17.883	21	17.31	18.593	20.761	22.101	22.221	21.157	20.227	23.587	28.185	17.087	18.081	22.686	26.797	18.46	26.09	21.255	20.821	24.129	22.349
Aminoacyl tRNA synthase complex-interacting multifunctional protein 2	Q0II26	AIMP2	35 kDa	x		x	5.87963		7.00227	6.7516	6.42922	6.4968	5.0164	3.5202	4.81705	8.1274		9.443	6.273	4.0514	8.2417	7.8402	4.8395	7.5948	6.7319	8.4905	5.3649	8.2173	3.6442	5.8716	3.7748	11.05	5.2908	6.4391	3.0341	3.0765	7.5159	4.5565	5.0226	2.2686	2.2331	5.1278	4.9695	2.834	6.3369	5.0798	11.175
Aryl hydrocarbon receptor interacting protein	Q7YRC1	AIP	38 kDa			x	1.96698		2.51158	2.23793	2.44272	2.88437	0.3058	2.78238	0.85585	1.4635		2.2831	3.575	1.3468	2.8414	1.3032	2.1452	2.9456	2.5577	1.4113	1.9817	4.7626	1.6153	1.3013	2.0915	5.7995	2.3452	1.2232	0	0	0	2.0197	4.1213	2.5139	2.4746	1.8183	0	0	1.6051	1.6887	1.2383
Adenylate kinase isoenzyme 1	P00570	AK1	22 kDa	x		x	45.1694		38.5795	46.0175	42.3155	47.0467	36.4357	58.6805	42.522	54.346		43.72	29.573	43.48	37.545	46.971	43.556	54.113	39.43	43.438	41.131	43.76	40.933	57.738	39.635	43.197	47.617	38.635	35.397	38.896	32.815	65.907	46.207	67.977	54.631	42.048	39.756	43.926	44.358	65.856	42.836
Adenylate kinase 2, mitochondrial	P08166	AK2	26 kDa			x	0.918405		0.71035	0	1.13361	0	1.94603	1.0045	2.09355	0		0	0	1.0099	1.8315	0	0	0	0	0	0.89415	1.8234	1.8169	0	0	0	0	1.8345	1.0084	3.0676	1.8736	0	4.018	0	0	3.0708	2.4776	2.8258	0	0	0
Adenylate kinase 7	E1B7Q2	AK7	83 kDa	x			23.34		27.246	26.9608	18.187	21.7027	29.1298	21.265	21.6058	17.9055		30.046	23.3	26.334	29.304	17.64	27.101	28.481	34.621	13.797	16.989	24.652	17.31	23.486	16.043	26.119	21.163	26.676	27.307	28.714	33.822	21.643	15.068	21.552	26.797	19.486	21.121	24.089	21.727	19.049	16.762
Adenylate kinase 8	E1BLG0	AK8	57 kDa	x			0.340832		0.90646	0.482403	0.228258	0	0.7128	0	0.226318	0		1.7169	0.89614	1.0128	0	0	0.96791	0	0.9617	0	0	0.91303	0	0	0	0	0	1.8398	1.0114	0	0	0	0	0	0	0	0	0	0.90527	0	0
Adenylate kinase 9	F1MUF5	AK9	78 kDa	x		x	10.7393		13.5123	12.7668	8.20582	10.0231	12.3893	9.58935	9.59243	8.93135		18.886	8.0652	15.193	11.905	10.78	8.7112	12.342	19.234	7.4292	7.1532	9.1303	9.1106	7.8288	5.6621	17.078	9.5235	13.798	15.17	10.255	10.334	9.113	9.0406	6.8058	13.398	8.2044	7.4543	12.753	9.958	7.6197	10.243
A-kinase anchoring protein 10	F1MP39	AKAP10	73 kDa	x		x	0.833862		0	1.92646	0.451302	1.19485	0.76205	0.819475	0.867025	0.46561		0	0	0	0	0.98002	2.9037	1.8987	1.9234	0	0.89415	0	0.91106	0	3.7748	1.0046	0	0	2.0227	1.0255	0	1.1391	1.0045	1.1343	0	2.0511	0	1.417	0	0	0.93122
A-kinase anchoring protein 11	F1N388	AKAP11	205 kDa				0.850125		1.61808	0.48543	0.949615	0.996273	1.43538	0	0.891167	0		3.4338	0	3.0385	0	0.98002	0	0	0.9617	1.0613	0	1.8261	0.91106	0.9786	0.94369	1.0046	1.0582	1.8398	2.0227	0	1.879	0	0	0	0	0	1.2424	1.417	0.90527	0	0
A-kinase anchoring protein 12	A0A3Q1MSB2	AKAP12	186 kDa				12.0245		7.36942	2.66621	6.4546	5.3035	23.6088	15.762	23.3258	11.3864		1.7169	13.442	6.0771	8.2417	2.9401	6.7754	0.94935	0	3.1839	8.0474	4.5651	10.022	5.8716	11.324	4.0184	0	32.196	28.318	23.587	10.334	15.948	20.09	13.612	13.398	27.69	28.575	19.838	17.2	5.0798	17.693
A-kinase anchoring protein 13	A0A3Q1LUW4	AKAP13	298 kDa	x			10.9523		13.7055	13.7944	12.1455	10.6944	13.3637	8.13997	7.4204	5.75645		14.594	14.338	12.154	13.736	17.64	18.39	6.6455	12.502	3.1839	10.73	21.913	12.755	3.9144	13.212	15.069	10.582	11.958	14.159	12.306	15.032	5.6957	10.045	4.5372	12.282	5.1278	6.2119	5.6679	12.674	1.2699	10.243
A-kinase anchoring protein 14	G5E5D8	AKAP14	23 kDa			x	4.42005		4.29785	5.06873	4.15247	4.99653	3.83255	6.1207	2.79785	3.76735		6.0092	4.4807	3.0385	3.663	5.8801	4.8395	4.7468	4.8085	2.1226	5.3649	5.4782	3.6442	4.893	3.7748	6.0275	5.2908	5.5193	1.0114	4.102	4.6975	5.6957	3.0135	9.0744	6.6992	6.1533	0	1.417	3.6211	3.8098	3.7249
A-kinase anchoring protein 9	A0A3Q1LPA7	AKAP9	429 kDa	x			28.7163		41.5425	17.3317	28.5653	20.0104	41.2825	24.2193	32.7698	19.3019		23.178	50.184	41.527	51.281	10.78	22.262	19.936	16.349	1.0613	40.237	36.521	36.442	0.9786	36.804	21.096	21.163	29.436	54.613	48.199	32.882	22.783	29.131	19.283	25.68	26.664	34.787	19.838	49.79	5.0798	33.524
Aldo-keto reductase family 1 member A1	Q3ZCJ2	AKR1A1	37 kDa	x		x	32.4111		26.7437	35.9942	28.1045	33.809	30.237	36.4968	32.8355	37.725		28.847	27.399	26.394	24.335	39.23	33.436	35.671	35.64	36.725	30.454	21.497	23.742	34.309	32.599	30.685	37.643	28.125	31.933	29.831	31.059	44.009	33.726	35.231	33.021	31.944	33.015	40.489	25.894	44.637	30.813
Aldo-keto reductase family 1 member B1	P16116	AKR1B1	36 kDa			x	32.3597		14.4932	10.5659	16.2308	13.7057	49.9825	46.3948	62.607	57.436		11.5	12.927	12.094	21.452	11.731	9.152	9.8977	11.483	12.095	18.724	15.937	18.167	18.535	13.641	9.4988	13.148	47.862	56.667	68.212	27.189	55.334	55.279	40.319	34.647	62.622	84.52	55.306	47.98	62.807	52.065
Aldo-keto reductase family 7 member A2	F1MZC0	AKR7A2	41 kDa				22.564		26.829	23.4898	29.7637	22.1857	20.5025	18.9482	18.375	18.2715		24.309	26.855	24.849	31.303	22.084	18.988	27.706	25.181	32.406	27.302	30.815	28.532	20.943	18.717	26.438	22.645	19.609	21.643	18.648	22.11	16.005	21.279	18.206	20.303	17.401	16.918	19.295	19.886	17.018	19.525
RAC-PK-alpha	G3X7B5	AKT1	56 kDa				1.39478		1.8119	1.683	0.7851	0.97415	3.13283	1.12553	0.482718	0.9312		0	3.5846	0	3.663	0	3.8716	1.8987	0.9617	0	1.7883	0.91303	0.43907	0	1.8874	2.0092	0	4.5994	1.0114	4.102	2.8185	0	4.5021	0	0	1.0256	0	0	0.90527	0	1.8624
AKT1 substrate 1	F1N197	AKT1S1	27 kDa				1.47932		1.11113	1.9249	1.85367	2.43575	0.947673	0.847475	1.19122	1.56615		1.7169	0.89614	0	1.8315	0.98002	1.9358	1.8987	2.8851	1.0613	1.7883	4.5651	0	1.9572	4.7184	2.0092	1.0582	1.8398	1.0114	0	0.93949	1.1391	0	1.1343	1.1165	1.0256	0	2.834	0.90527	1.2699	1.8624
AKT serine/threonine kinase 2	A0A3Q1NH21	AKT2	56 kDa	x			0.870163		1.38807	0.241978	1.46168	0.480573	1.46532	0.675233	0.580568	0.46561		0	1.7923	1.0128	2.7472	0	0.96791	0	0	0	1.7883	2.7391	1.3193	0.9786	0.94369	0	0	0.91988	1.0114	2.051	1.879	0	0.45013	1.1343	1.1165	0	0	1.417	0.90527	0	0.93122
AKT interacting protein	A0A3Q1MGX6	AKTIP	33 kDa	x		x	2.42955		1.59326	2.8927	2.3092	3.24682	2.183	2.44837	2.44773	2.20115		1.7169	0.89614	1.0128	2.7472	2.9401	1.9358	2.8481	3.8468	1.0613	1.7883	4.5651	1.8221	3.9144	2.8311	2.0092	4.2326	1.8398	2.0227	2.051	2.8185	2.2783	3.0135	2.2686	2.2331	1.0256	3.7272	1.417	3.6211	2.5399	1.8624
Delta-aminolevulinic acid dehydratase	Q58DK5	ALAD	36 kDa	x		x	16.7508		15.5412	17.612	17.352	13.6702	18.415	17.0165	17.7065	16.6355		12.877	18.819	12.154	18.315	17.64	19.358	16.139	17.311	22.287	15.201	15.521	16.399	15.658	13.212	12.055	13.756	26.676	19.216	17.434	10.334	14.809	25.113	14.746	13.398	15.383	21.121	19.838	14.484	16.509	16.762
Albumin	A0A140T897	ALB	69 kDa	x	x		288.285		222.727	312.735	303.587	311.295	200.847	363.54	277.865	339.085		260.74	212.45	195.44	222.28	340.67	338.73	267.68	303.86	270.59	377.47	273.98	292.31	315.18	342.3	312.5	275.2	216.03	203.71	231.49	152.16	343.97	441.13	323.84	345.22	242.11	333.05	292.82	243.48	320.12	358.05
Aldehyde dehydrogenase family 16 member A1	A6QR56	ALDH16A1	85 kDa	x			7.27303		7.2942	7.46162	7.6007	7.80012	7.60715	5.77125	8.02928	5.96685		7.7239	6.2712	5.5691	9.6126	6.3684	5.322	8.5418	9.6143	6.3661	6.2573	8.6714	9.108	10.272	7.0757	8.0345	5.8183	8.2766	7.0775	6.1513	8.9232	6.2635	5.0212	5.1029	6.6974	7.6895	10.557	7.0829	6.7877	6.348	5.5857
Retinal dehydrogenase 1	P48644	ALDH1A1	55 kDa	x		x	120.407		111.207	109.838	119.578	112.68	124.405	127.058	132.285	132.01		119.02	104.16	115.44	106.21	130.9	107.42	105.6	95.433	148.91	114.43	104.75	110.22	134.78	103.54	102.37	110.03	135.82	123.7	134.32	103.78	124.99	131.83	141.18	110.23	147.03	121	161.11	100	154.16	109.86
Aldehyde dehydrogenase 1 family member A2	G3X6U1	ALDH1A2	57 kDa	x			86.0699		90.2673	90.5425	102.139	105.221	75.7738	66.0645	77.9143	75.2035		85.157	102.11	112.92	60.882	89.404	97.01	89.699	86.057	143.49	90.256	81.44	93.369	115.7	106.15	91.645	107.39	63.917	76.342	74.069	88.767	62.065	60.469	68.608	73.116	79.465	75.145	77.204	79.843	85.702	64.705
Aldehyde dehydrogenase 1 family member A3	F1MHR3	ALDH1A3	56 kDa	x			5.13826		6.01625	6.60538	7.38728	8.49987	2.8106	2.16455	4.04502	2.016		5.831	7.6525	4.5953	5.9862	6.9093	5.6089	7.8622	6.0411	8.5413	4.2873	9.8538	6.8667	9.8352	7.3537	8.8352	7.9754	1.6488	2.0711	1.8406	5.6819	2.0419	2.292	2.3229	2.0014	4.1734	2.5442	3.9875	5.475	2.6007	1.4313
Aldehyde dehydrogenase, mitochondrial	P20000	ALDH2	57 kDa	x			5.19542		1.7333	0.72432	3.39892	2.451	6.3147	8.13425	10.0079	12.4025		1.1045	1.1529	1.0128	3.663	0.98002	0.96791	0.94935	0	1.3654	7.4094	2.0877	2.7332	1.9572	3.7748	3.0138	1.0582	10.119	5.0568	8.204	1.879	3.4174	13.346	9.0744	6.6992	7.1789	11.181	14.17	7.5016	12.699	12.106
Aldehyde dehydrogenase 3 family member A2	A0A3Q1LJ52	ALDH3A2	59 kDa	x			4.26204		4.48233	4.34455	3.69423	3.99152	4.99365	3.36883	5.3759	3.4286		4.6973	3.1112	5.5421	4.5787	2.9401	5.8075	1.8987	6.7319	2.6234	3.9985	3.1699	4.9851	2.9358	3.7748	5.0229	4.2326	5.0334	6.0681	5.6114	3.2617	6.8348	1.0045	3.4029	2.2331	4.1022	4.9695	5.6679	6.764	1.2699	5.5873
Aldehyde dehydrogenase family 3 member B1	Q1JPA0	ALDH3B1	52 kDa	x			1.83967		2.85288	2.40415	3.31692	2.54555	0.837857	0.50225	1.10508	0.46561		3.872	2.2497	2.5426	2.7472	1.96	1.9358	3.7974	1.9234	3.7256	3.1388	3.2051	3.1982	2.9358	0	3.0138	4.2326	0.46951	0	0.52342	2.3585	0	2.009	0	0	0	1.2424	0	3.1779	0	0.93122
Alpha-aminoadipic semialdehyde dehydrogenase	Q2KJC9	ALDH7A1	59 kDa	x			12.0237		11.3144	10.8543	12.6772	13.834	12.5256	9.62923	13.8507	10.9845		9.4429	13.442	13.673	8.6995	10.78	11.615	10.443	10.579	18.573	12.071	10.043	10.022	15.168	12.268	12.557	15.343	14.258	12.136	13.844	9.8646	9.6826	8.036	9.0743	11.724	17.434	12.424	15.587	9.958	10.794	11.175
4-trimethylaminobutyraldehyde dehydrogenase	Q2KJH9	ALDH9A1	54 kDa	x			36.8898		31.9155	29.1905	34.648	35.118	43.484	33.3387	48.5335	40.891		29.187	29.573	40.514	28.388	31.361	31.941	30.379	23.081	49.882	33.084	23.739	31.887	37.187	31.142	36.165	35.978	39.555	50.568	47.173	36.64	37.591	27.122	34.029	34.613	34.869	64.604	66.598	28.063	48.258	33.524
Aldolase, fructose-bisphosphate A	A0A3Q1LMG1	ALDOA	40 kDa	x			124.828		116.028	121.742	118.647	139.595	103.542	143.062	123.44	140.31		113.34	112.04	129.09	109.64	119.02	125.3	128.33	114.32	137.23	104.12	112.05	121.19	175.19	119.59	125.72	137.88	100.54	111.55	103.29	98.787	166.65	130.61	150.55	124.44	131.58	122.84	133.02	106.32	148.23	132.39
Fructose-bisphosphate aldolase B	Q3T0S5	ALDOB	40 kDa	x			0.56069		0.449917	0.240347	1.34527	0.477337	0.466575	0.776125	0.4496	0		0	0.8901	0	0.90957	0	0.96139	0	0	0	2.6644	0.90688	1.8098	0.97201	0.93734	0	0	0	0	0	1.8663	0	1.9955	0	1.109	0	0	0	1.7984	0	0
Aldolase, fructose-bisphosphate C	A0A3S5ZPB0	ALDOC	56 kDa	x			18.029		17.6093	20.751	17.0638	19.537	15.7462	19.447	15.937	18.253		17.148	19.693	17.776	15.82	20.14	23.763	21.67	17.431	17.724	18.375	18.512	13.644	23.463	19.134	18.937	16.614	14.442	17.901	16.69	13.952	16.746	24.084	19.595	17.363	19.178	13.822	15.765	14.983	14.319	22.187
Alpha-ketoglutarate-dependent dioxygenase alkB homolog 3	Q32L00	ALKBH3	33 kDa				0.24735		0.228935	0.7151	0.684775	0	0	0	0.226318	0		0	0	0	0.91574	0	0	1.8987	0.9617	0	0	2.7391	0	0	0	0	0	0	0	0	0	0	0	0	0	0	0	0	0.90527	0	0
Alkaline phosphatase, tissue-nonspecific isozyme	P09487	ALPL	57 kDa	x	x		4.32252		5.48565	6.74092	6.28457	5.49638	1.20894	2.13112	3.01825	4.10605		4.2923	6.273	4.0514	7.3259	5.8801	5.8075	8.5442	6.7319	4.2452	4.4708	10.956	5.4663	7.8288	1.8874	8.0367	4.2326	0.91988	1.0114	1.0255	1.879	1.1391	4.018	1.1343	2.2331	3.0767	1.2424	1.417	6.3369	6.3497	1.8624
Alsin Rho guanine nucleotide exchange factor ALS2	F1MDF3	ALS2	183 kDa	x		x	1.92619		2.10421	1.45171	1.39618	1.47685	2.6658	1.9193	2.64932	1.56615		0.85845	2.6884	3.0385	1.8315	1.96	1.9358	0.94935	0.9617	1.0613	1.7883	0.91303	1.8221	1.9572	1.8874	1.0046	1.0582	2.7596	3.0341	2.051	2.8185	3.4174	2.009	1.1343	1.1165	2.0511	2.4848	4.2509	1.8105	1.2699	1.8624
THO complex subunit 4	Q3T0I4	ALYREF	27 kDa	x			4.17351		3.83493	2.90043	3.01592	2.21508	6.59195	5.42497	5.75185	3.1324		5.1507	3.5846	2.0257	4.5787	2.9401	4.8395	1.8987	1.9234	2.1226	4.4708	1.8261	3.6442	1.9572	2.8311	3.0138	1.0582	5.5193	6.0681	8.204	6.5764	6.8348	7.0316	1.1343	6.6992	5.1278	4.9695	5.6679	7.2422	2.5399	3.7249
Protein AMBP	P00978	AMBP	39 kDa		x		2.2528		0.70617	3.14085	1.6573	2.6804	1.71325	3.33838	2.09347	3.1324		0	0.89614	1.0128	0.91574	2.9401	4.8395	1.8987	2.8851	2.1226	2.6825	0.91303	0.91106	2.9358	4.7184	2.0092	1.0582	1.8398	2.0227	2.051	0.93949	4.5565	2.009	5.6715	1.1165	1.0256	3.7272	0	3.6211	2.5399	3.7249
N-acetylglucosamine-6-phosphate deacetylase	A7MBC0	AMDHD2	43 kDa				5.77874		5.21863	6.26933	6.87955	6.6701	4.65227	4.6176	6.04885	5.9685		6.8676	5.3768	4.0514	4.5787	5.8801	5.8075	5.6961	7.6936	8.4905	6.2591	6.3912	6.3774	5.8716	9.4369	5.0229	6.349	2.7596	3.0341	7.1785	5.6369	4.5565	6.0271	4.5372	3.3496	6.1533	7.4543	4.2509	6.3369	6.3497	5.5873
AMP deaminase	A0A3Q1M723	AMPD2	95 kDa				3.55501		4.64242	3.15147	2.88066	4.33725	3.86165	3.3575	3.24639	2.37051		2.5754	2.6884	5.0642	8.2417	5.8801	2.9037	1.8987	1.9234	4.2452	0.89415	2.7391	3.6442	3.9144	0	6.0275	7.4071	2.7596	3.0341	3.0765	6.5764	4.5565	1.0045	3.4029	4.4661	4.1022	3.7272	4.2509	0.90527	3.8098	0.93122
Amphiphysin	A0A3Q1ML18	AMPH	93 kDa				1.91895		2.28695	2.99871	3.72752	3.10235	1.00537	0.71432	0.2898	0.53425		1.9577	1.1475	3.0385	3.0041	0.54973	0.81441	5.013	5.6177	1.0613	4.4708	5.4782	3.8998	3.4847	3.3604	2.8544	2.7099	0	0	0	4.0215	0.95847	0	1.2725	0.62631	0	0	0	1.1592	1.0685	0
Alpha-amylase	F1MJQ3	AMY2B	57 kDa	x	x		1.31387		0.90646	2.4242	2.59746	1.7016	0.45995	0.279125	1.01963	0.9312		1.7169	0.89614	1.0128	0	2.9401	3.8716	0	2.8851	3.1839	4.4708	0.91303	1.8221	3.9144	1.8874	1.0046	0	1.8398	0	0	0	0	0	0	1.1165	1.0256	1.2424	0	1.8105	0	1.8624
Anaphase-promoting complex subunit 1	E1BAB6	ANAPC1	215 kDa	x		x	1.17696		2.06563	0.724375	1.4014	0.26455	1.21247	1.09298	1.6002	0.9312		1.7169	2.6884	2.0257	1.8315	0	1.9358	0	0.9617	1.0613	0.89415	2.7391	0.91106	0	0	0	1.0582	0.91988	0	2.051	1.879	0	1.0045	1.1343	2.2331	1.0256	1.2424	1.417	2.7158	0	1.8624
Ankyrin 3	E1BNC9	ANK3	124 kDa	x			17.5034		17.761	15.111	9.59145	12.5811	21.8575	27.0595	19.0953	16.4375		19.437	17.281	14.18	20.146	13.37	23.851	10.103	13.12	4.2452	10.73	13.695	9.6956	5.5214	14.761	17.723	12.319	27.267	21.888	19.485	18.79	31.488	28.126	18.877	29.747	15.016	18.191	23.582	19.592	11.79	21.085
Ankyrin repeat and FYVE domain containing 1	A0A3Q1MD15	ANKFY1	131 kDa	x			9.17005		11.0521	9.63675	10.4394	8.9202	10.1594	6.65097	7.83172	8.16965		16.311	11.65	7.0899	9.1574	9.8002	8.7112	12.342	7.6936	6.3679	8.9415	12.782	13.666	6.8502	11.324	9.0413	8.4653	11.958	8.0908	10.255	10.334	5.6957	4.018	9.0744	7.8158	7.1789	9.9391	4.2509	9.958	8.8896	7.4497
Ankyrin repeat and KH domain containing 1	E1B719	ANKHD1	64 kDa	x			0.379555		0.689975	0	1.39236	0	0.509225	0	0.2551	0		0.9676	1.7923	0	0	0	0	0	0	0	0.89415	1.9421	2.7332	0	0	0	0	0	1.0114	1.0255	0	0	0	0	0	0	0	0	1.0204	0	0
Ankyrin repeat and MYND domain-containing protein 2	Q0VCS9	ANKMY2	49 kDa				7.42689		7.17095	9.89092	6.84248	7.97657	6.5571	8.50418	5.45772	6.6035		5.1507	6.273	8.1027	9.1574	10.78	8.7112	9.4935	10.579	7.4292	6.2591	7.3042	6.3774	6.8502	7.5495	9.0413	8.4653	7.359	7.0795	6.153	5.6369	7.9739	8.0361	9.0744	8.9323	7.1789	4.9695	4.2509	5.4316	7.6197	5.5873
Ankyrin repeat domain 13A	F1N545	ANKRD13A	67 kDa				6.01736		7.0459	7.95378	5.9634	5.6576	6.98602	4.08978	4.99972	4.86795		9.443	7.1691	6.0771	5.4944	7.8402	6.7754	8.5442	8.6553	2.1226	8.0474	8.2173	5.4663	5.8716	6.6058	8.0367	2.1163	8.2789	5.0568	6.153	8.4554	6.8348	5.0226	2.2686	2.2331	5.1278	6.2119	1.417	7.2422	5.0798	4.6561
Ankyrin repeat domain 17	F1MI56	ANKRD17	275 kDa				1.5531		3.33942	0	2.69395	0.970822	1.97452	0.753375	1.68337	0.46561		3.3247	6.273	1.0128	2.7472	0	0	0	0	0	2.6825	4.4491	3.6442	0	0.94369	1.8814	1.0582	0.91988	2.0227	3.0765	1.879	0	3.0135	0	0	0	0	1.417	5.3165	0	0.93122
Ankyrin repeat domain 28	E1BN43	ANKRD28	113 kDa	x			3.0342		4.2845	3.82348	3.8914	1.80825	3.47715	2.60295	2.30922	1.11905		2.5754	5.7383	6.0771	2.7472	4.1261	5.23	2.6647	3.2731	1.0613	4.4708	5.4782	4.5553	0	1.3244	4.4236	1.485	1.8398	1.0114	4.102	6.9554	3.4174	0	3.8605	3.1339	2.0511	1.2424	1.417	4.5264	0	2.2381
Ankyrin repeat domain 44	A0A3Q1MJY2	ANKRD44	114 kDa	x			4.59166		6.2972	6.54068	3.62655	5.04433	6.46482	2.91247	2.48133	2.1402		6.8676	5.0153	5.0642	8.2417	4.694	6.3849	7.7782	7.3056	0	4.4708	6.3912	3.6442	3.5196	6.2251	6.6268	3.8058	5.5193	3.0341	9.2295	8.0764	1.1391	4.018	1.811	4.6818	3.0767	0	1.417	5.4316	0	4.2804
Ankyrin repeat domain 45	A0A3Q1NH70	ANKRD45	29 kDa			x	1.49909		1.34512	0.71974	0.451302	1.018	2.43092	1.66255	2.74775	1.73556		2.5754	1.7923	1.0128	0	0	0.96791	0.94935	0.9617	0	0.89415	0	0.91106	0	0	3.0138	1.0582	2.7596	3.0341	2.051	1.879	2.2783	1.0045	1.1343	2.2331	2.0511	2.4848	2.834	3.6211	2.5399	0.93122
Ankyrin repeat and sterile alpha motif domain containing 1A	A0A3Q1MSQ6	ANKS1A	129 kDa	x			5.73557		6.1389	7.21525	5.67368	4.44085	6.12478	6.68623	5.0228	3.4286		6.0092	7.1691	4.0514	7.3259	3.9201	9.6791	9.4916	5.7702	0	5.3649	9.1303	8.1995	0	6.6058	9.0413	2.1163	6.4391	10.114	5.1275	2.8185	7.9739	12.054	1.1343	5.5827	1.0256	7.4543	7.0849	4.5264	1.2699	5.5873
Anoctamin 1	A0A3Q1MCG6	ANO1	119 kDa				1.67915		1.18885	1.93864	3.03468	5.97025	0.234873	0	0.226318	0		1.7169	0	3.0385	0	3.9201	0	0.94935	2.8851	8.4905	0	1.8261	1.8221	14.679	0	6.0275	3.1745	0	0	0	0.93949	0	0	0	0	0	0	0	0.90527	0	0
Anoctamin 6	A0A3Q1M2M7	ANO6	108 kDa	x			1.17855		1.13539	1.68905	2.38806	2.4865	0.234873	0	0.905275	0		1.7169	0.89614	1.0128	0.91574	1.96	1.9358	1.8987	0.9617	3.1839	0.89415	3.6521	1.8221	2.9358	2.8311	1.0046	3.1745	0	0	0	0.93949	0	0	0	0	0	0	0	3.6211	0	0
Acidic leucine-rich nuclear phosphoprotein 32 family member A	P51122	ANP32A	29 kDa				18.3476		14.4789	16.0025	16.0947	12.4865	21.4693	23.2088	23.1028	21.5275		9.5705	20.944	13.393	14.008	15.899	19.574	17.37	11.167	16.156	18.563	14.88	14.78	10.384	13.859	12.279	13.424	24.122	21.614	23.891	16.25	25.399	19.924	24.767	22.745	24.918	27.219	24.615	15.659	20.791	22.264
Acidic leucine-rich nuclear phosphoprotein 32 family member B	Q3SZC6	ANP32B	30 kDa				5.83206		5.0266	3.52985	5.23865	3.39897	7.47492	6.9295	8.23845	7.80705		3.3063	6.8363	3.8257	6.1381	3.7017	3.6559	4.4647	2.2971	4.0087	6.4737	6.1199	4.3523	2.3375	5.015	3.7945	2.4489	8.0739	7.7152	6.8738	7.2368	6.4963	10.212	4.7252	6.2845	5.8486	8.8103	12.227	6.0679	7.148	8.4661
Acidic (Leucine-rich) nuclear phosphoprotein 32 family, member E	Q0VCH0	ANP32E	30 kDa				7.5886		6.37343	5.7932	6.90257	5.45272	8.75455	7.47168	11.8488	8.63525		8.5845	7.1691	6.0771	3.663	4.9001	9.6791	4.7468	3.8468	3.1839	9.8357	6.3912	8.1995	2.9358	6.6058	8.0367	4.2326	9.1988	11.125	7.1785	7.5159	7.9739	5.0226	9.0744	7.8158	11.281	9.9391	19.838	6.3369	8.8896	8.3809
Alanyl aminopeptidase, membrane	A0A3Q1MB09	ANPEP	109 kDa	x			11.061		14.7903	16.8783	18.1507	24.105	2.10405	0.50225	6.42718	0		12.018	13.442	17.218	16.483	14.7	16.454	14.24	22.119	25.471	15.201	20.087	11.844	32.294	21.705	18.083	24.338	1.8398	0	0	6.5764	0	2.009	0	0	3.0767	0	0	22.632	0	0
Annexin A1	P46193	ANXA1	39 kDa	x		x	86.4811		82.742	74.0715	83.789	91.6675	87.564	93.3713	89.9317	90.943		78.536	84.673	87.246	80.513	55.309	82.043	79.521	79.413	72.506	87.114	82.445	93.091	86.04	98.49	81.76	100.38	80.158	95.969	83.686	90.443	98.372	84.738	96.607	93.768	82.858	93.5	102.7	80.669	93.549	88.337
Annexin A11	F1MD66	ANXA11	54 kDa	x	x		20.7869		19.6455	17.5723	17.372	19.4667	19.9795	22.213	27.7685	23.7685		18.028	17.88	20.696	21.978	15.172	17.888	18.494	18.735	17.441	19.207	19.174	13.666	18.086	20.761	21.58	17.44	25.279	21.725	17.927	14.987	27.296	16.555	24.366	20.635	25.107	30.415	36.106	19.446	24.74	22.797
Annexin A2	P04272	ANXA2	39 kDa	x		x	102.92		83.2968	69.2455	91.8173	93.3385	104.766	115.1	146.183	136.3		70.393	92.302	97.233	73.259	77.422	62.914	67.404	69.242	102.95	99.251	77.607	87.461	91.989	91.538	91.418	98.409	106.71	111.25	101.52	99.586	134.42	105.47	106.62	113.89	119.99	187.6	165.79	111.35	142.23	130.37
Annexin A3	F1MWQ2	ANXA3	36 kDa	x		x	20.3171		15.3262	13.2319	17.5535	16.0153	23.097	27.2192	26.9293	26.0115		12.018	14.338	15.718	19.231	6.3886	13.085	18.53	14.924	15.409	19.241	15.521	20.043	18.123	16.043	15.59	14.305	24.394	28.843	24.119	15.032	27.382	28.647	21.006	31.842	23.094	29.219	30.492	24.912	27.328	24.695
Annexin A4	P13214	ANXA4	36 kDa	x			71.8302		67.7362	55.1545	80.0477	79.352	68.8912	79.8262	68.3095	78.818		54.941	73.483	72.925	69.596	42.141	62.914	61.708	53.855	84.905	92.992	78.52	63.774	76.331	100.97	71.326	68.781	80.029	70.795	75.887	48.854	82.017	85.383	74.864	77.041	63.584	78.27	68.015	63.369	81.276	76.36
Annexin A5	P81287	ANXA5	36 kDa	x		x	51.8701		52.4295	48.1497	55.4173	49.6528	45.9665	53.2518	54.5425	59.2315		45.497	55.858	50.978	57.385	44.753	50.652	44.302	52.892	58.016	55.734	52.954	54.965	52.843	44.666	55.25	45.852	49.365	49.555	42.044	42.902	53.537	54.577	43.858	61.035	56.404	55.077	54.788	51.901	64.765	53.698
Annexin A6	P79134	ANXA6	76 kDa	x			21.4412		19.4115	10.5863	20.649	16.3756	28.4608	26.7385	28.005	21.1645		9.443	26.884	20.257	21.062	6.8601	9.6791	12.342	13.464	20.165	25.036	19.174	18.221	17.615	27.367	12.055	8.4653	36.795	26.295	33.842	16.911	31.896	31.14	23.82	20.098	27.69	38.514	24.089	21.727	19.049	23.28
Annexin A7	P20072	ANXA7	50 kDa	x			16.9623		14.2065	14.2122	15.9333	15.063	17.983	20.8215	17.95	22.096		12.877	16.13	13.167	14.652	10.78	18.39	16.139	11.54	14.858	18.777	15.521	14.577	12.722	19.817	16.073	11.64	20.237	18.204	18.459	15.032	25.061	21.095	18.149	18.981	18.46	22.363	15.587	15.39	19.049	25.143
Annexin A8	Q95L54	ANXA8	37 kDa	x		x	181.569		185.837	188.083	197.695	212.025	155.865	176.303	155.9	180.115		184.57	161.3	210.67	186.81	149.94	176.16	206.96	219.27	219.69	174.36	191.74	204.99	229.97	156.65	215.99	245.49	145.34	146.65	143.57	187.9	166.31	140.63	192.83	205.44	162.04	146.6	150.2	164.76	201.92	158.31
Aldehyde oxidase 1	P48034	AOX1	148 kDa				35.8687		31.9835	29.155	41.4648	29.4785	40.4348	34.0907	44.6405	35.5355		30.456	32.163	37.244	28.071	24.853	29.101	37.033	25.633	52.828	41.614	32.393	39.024	34.835	40.032	20.51	22.537	42.758	44.628	44.227	30.126	31.501	33.924	41.178	29.76	39.282	63.961	41.018	34.301	42.142	28.929
Aldehyde oxidase	E1BL62	AOX4	148 kDa				7.40872		4.60923	5.335	6.5625	8.77148	6.2324	7.00755	10.4016	13.2913		5.1507	0.89614	5.0642	7.3259	11.76	1.9358	3.7974	3.8468	6.3679	8.9415	3.6521	7.2885	5.8716	17.896	6.0275	5.2908	7.359	2.0227	6.153	9.3949	9.113	2.009	10.209	6.6992	17.397	11.181	8.5019	4.5264	8.8896	17.693
AP complex subunit beta	A0A3Q1M481	AP1B1	105 kDa	x			11.4946		13.0332	11.2354	12.4475	11.2295	12.3495	10.3626	10.6764	9.75075		10.594	12.883	15.049	13.607	14.053	12.479	9.3926	9.017	8.927	12.853	11.74	16.27	13.124	10.768	7.9299	13.096	10.94	15.586	11.666	11.206	9.0722	8.4493	8.9938	14.935	7.1046	16.063	5.6181	13.92	7.5285	11.973
AP-1 complex subunit gamma 1	A0A3Q1M952	AP1G1	92 kDa	x			0.808175		2.46063	0.245005	0.683782	0.745123	0	0.50225	1.19172	0.46561		2.5754	2.6884	0	4.5787	0.98002	0	0	0	0	0	0.91303	1.8221	0.9786	0.94369	0	1.0582	0	0	0	0	0	2.009	0	0	2.0511	0	0	2.7158	0	0.93122
AP-1 complex subunit gamma 2	F6QYT8	AP1G2	97 kDa	x			2.16564		2.56716	2.42105	2.11703	1.74787	2.94505	1.3834	2.59512	0.9312		1.7169	3.5846	4.0514	0.91574	3.9201	2.9037	1.8987	0.9617	2.1226	1.7883	0.91303	3.6442	0.9786	1.8874	2.0092	2.1163	1.8398	4.0454	3.0765	2.8185	2.2783	1.0045	1.1343	1.1165	3.0767	1.2424	4.2509	1.8105	0	1.8624
AP-1 complex subunit mu-1	Q2KJ81	AP1M1	49 kDa	x			2.2737		2.7287	1.20665	3.7462	1.488	2.42955	1.88565	3.0177	1.10056		3.4338	1.7923	2.0257	3.663	1.96	0.96791	1.8987	0	3.1839	2.6825	3.6521	5.4663	0	2.8311	1.0046	2.1163	3.6795	2.0227	3.0765	0.93949	2.2783	3.0135	1.1343	1.1165	2.0511	1.2424	4.2509	4.5264	1.2699	0.93122
AP-1 complex subunit mu-2	Q3SYW1	AP1M2	48 kDa	x			6.17471		7.13687	3.8696	6.6913	4.9882	9.52158	4.93485	7.05147	4.23295		5.1507	8.0652	7.0899	8.2417	6.8601	1.9358	3.7974	2.8851	3.1839	6.2591	5.4782	11.844	5.8716	4.7184	3.0138	6.349	8.2789	13.148	8.204	8.4554	5.6957	5.0226	5.6715	3.3496	4.1022	7.4543	8.5019	8.1475	3.8098	4.6561
AP-1 complex subunit sigma-1A	Q1JQ98	AP1S1	19 kDa	x		x	1.69525		1.61266	1.69677	1.43848	1.9552	1.22689	1.66255	2.33872	1.56615		1.7169	1.7923	2.0257	0.91574	1.96	2.9037	0	1.9234	2.1226	0.89415	1.8261	0.91106	0.9786	3.7748	2.0092	1.0582	0.91988	2.0227	1.0255	0.93949	2.2783	1.0045	1.1343	2.2331	2.0511	1.2424	4.2509	1.8105	1.2699	1.8624
AP-2 complex subunit alpha	A0A3Q1LVF9	AP2A1	108 kDa	x			8.80591		11.5965	10.4643	8.75715	10.4057	9.51452	6.3609	6.06537	5.7596		10.261	11.17	12.625	12.33	10.256	9.6565	9.9349	12.01	4.7635	8.4631	10.001	11.801	10.719	11.302	8.5038	11.098	6.8669	5.0332	10.231	15.927	3.9737	3.4806	9.6283	8.361	8.1805	4.9405	2.1089	9.0316	3.16	8.3592
AP-2 complex subunit alpha-2	Q0VCK5	AP2A2	104 kDa	x			10.2723		10.9603	14.351	11.5115	11.7329	8.89575	7.68313	7.90897	7.9973		10.342	10.337	11.683	11.479	11.305	13.573	16.647	15.879	10.095	9.4199	11.912	14.619	12.768	11.346	9.5788	13.239	7.8512	9.1258	8.228	10.378	5.1394	7.569	8.5205	9.5036	9.2539	8.7257	6.393	7.2633	5.7296	10.265
AP-1 complex subunit beta-1	Q08DS7	AP2B1	106 kDa	x			15.2011		17.057	15.802	16.9285	16.9563	14.013	11.9267	13.9067	14.836		18.589	16.686	16.344	16.609	19.258	12.678	15.286	15.986	19.721	12.177	17.472	18.344	15.251	16.594	14.167	21.813	12.052	13.739	17.043	13.218	9.1459	9.6277	15.956	12.977	13.399	11.268	11.386	19.574	12.783	16.889
AP-2 complex subunit mu	Q3ZC13	AP2M1	50 kDa	x			1.9221		1.61756	2.17759	1.96913	2.23717	2.15168	1.66698	1.17762	2.8361		1.7169	0.89614	2.0257	1.8315	2.9401	1.9358	0.94935	2.8851	4.2452	0.89415	1.8261	0.91106	2.9358	1.8874	2.0092	2.1163	3.6795	2.0227	1.0255	1.879	2.2783	1.0045	2.2686	1.1165	2.0511	1.2424	1.417	0	3.8098	1.8624
AP-3 complex subunit beta-1	Q32PG1	AP3B1	120 kDa	x			8.91307		11.4031	5.54798	8.64977	5.94728	12.3057	7.27658	12.2677	6.8997		13.735	14.332	11.141	6.4042	6.8601	4.8395	6.6455	3.8468	7.4292	8.0356	9.1183	10.016	5.8716	6.6058	6.0209	5.2908	14.718	13.148	8.204	13.153	7.9739	2.009	9.0744	10.049	12.3	13.666	11.336	11.769	6.3497	7.4497
AP-3 complex subunit delta-1	Q865S1	AP3D1	136 kDa	x			14.7467		19.0013	15.2018	18.0224	15.092	13.3443	9.78783	13.9707	12.3603		19.744	19.715	18.231	18.315	14.7	16.454	12.342	17.311	9.5518	19.671	21.913	20.954	7.8288	21.705	17.078	13.756	15.638	14.159	12.306	11.274	7.9739	12.054	9.0744	10.049	13.332	11.181	14.17	17.2	8.8896	15.831
AP-3 complex subunit mu-1	F2Z4I2	AP3M1	47 kDa	x		x	3.01044		3.11207	2.55828	3.08228	3.52657	4.14907	2.73073	2.5515	1.73556		2.2458	3.7927	3.6626	2.7472	1.5838	4.8395	2.8481	0.9617	2.1226	1.7883	3.3016	5.1166	0.9786	5.8813	3.0138	4.2326	3.6795	5.0568	4.102	3.758	1.1391	3.0135	4.5372	2.2331	3.0767	2.4848	2.834	1.8105	2.5399	0.93122
AP-3 complex subunit sigma-1	Q2YDH6	AP3S1	22 kDa	x		x	2.00498		3.25398	1.68905	2.26695	1.728	1.7168	1.38218	1.9845	2.03175		1.7169	3.5846	4.0514	3.663	1.96	1.9358	1.8987	0.9617	0	2.6825	3.6521	2.7332	1.9572	1.8874	2.0092	1.0582	1.8398	1.0114	3.0765	0.93949	1.1391	1.0045	2.2686	1.1165	2.0511	1.2424	2.834	1.8105	1.2699	2.7936
Apoptotic protease-activating factor 1	F1MUW4	APAF1	?			x	3.12222		6.90305	1.68609	6.44193	0.764997	3.40172	0.50225	3.01825	1.3968		5.1507	8.9614	7.0899	6.4102	0	3.8716	0.94935	1.9234	8.4905	2.6825	8.2173	6.3774	0	0.94369	0	2.1163	0.91988	3.0341	3.0765	6.5764	0	2.009	0	0	3.0767	1.2424	1.417	6.3369	0	2.7936
Amyloid beta precursor protein binding family B member 1	A0A3Q1MU04	APBB1	82 kDa				2.66253		2.99622	4.81762	3.0169	2.22158	2.9056	1.95175	1.82652	0.46561		2.5754	1.7923	3.0385	4.5787	3.9201	5.8075	5.6961	3.8468	2.1226	4.4708	3.6521	1.8221	0.9786	2.8311	4.0184	1.0582	1.8398	3.0341	2.051	4.6975	3.4174	1.0045	2.2686	1.1165	1.0256	1.2424	1.417	3.6211	0	0.93122
Serum amyloid P-component	Q3T004	APCS	25 kDa		x		3.85529		2.76237	3.13935	3.54707	3.41212	3.6913	4.9304	5.23088	4.40235		2.5754	2.6884	3.0385	2.7472	2.9401	5.8075	2.8481	0.9617	4.2452	4.4708	2.7391	2.7332	3.9144	5.6621	3.0138	1.0582	2.7596	3.0341	6.153	2.8185	5.6957	5.0226	4.5372	4.4661	6.1533	4.9695	7.0849	2.7158	5.0798	3.7249
Acylamino-acid-releasing enzyme	P80227	APEH	81 kDa				33.0856		32.7782	30.0845	36.1715	35.1125	35.313	26.8332	36.7797	30.139		30.904	29.573	39.501	31.135	24.5	25.166	37.974	32.698	41.391	33.978	35.608	33.709	37.187	33.973	30.138	39.152	32.196	34.386	38.969	35.701	28.478	27.122	23.82	27.913	33.843	37.272	42.509	33.495	30.479	29.799
DNA-(apurinic or apyrimidinic site) endonuclease	A0A140T846	APEX1	36 kDa	x		x	24.2445		24.0518	17.3765	24.083	20.296	25.7715	25.7303	30.9578	27.1335		18.886	28.676	20.257	28.388	15.68	26.134	15.19	12.502	14.858	30.401	24.652	26.421	12.722	27.367	23.106	17.989	25.757	30.341	22.561	24.427	27.339	26.117	21.552	27.913	31.792	36.029	29.757	26.253	25.399	28.868
Apoptosis inhibitor 5	E1BEI0	API5	57 kDa				8.34661		8.2288	5.07648	8.18273	4.0096	11.956	9.64648	11.6475	7.70405		7.7261	9.8575	7.0899	8.2417	5.8801	7.7433	3.7974	2.8851	7.4292	11.624	5.4782	8.1995	1.9572	4.7184	3.0138	6.349	11.039	15.17	11.281	10.334	11.391	8.0361	11.343	7.8158	11.281	11.181	14.17	9.958	8.8896	6.5185
Methylthioribulose-1-phosphate dehydratase	Q0VCJ2	APIP	27 kDa	x		x	3.84465		3.86917	2.64612	5.2128	4.52935	3.59902	2.4427	4.88483	3.3017		6.0092	3.5846	4.0514	1.8315	1.96	2.9037	3.7974	1.9234	6.3679	5.3649	3.6521	5.4663	3.9144	2.8311	5.0229	6.349	4.5994	2.0227	3.0765	4.6975	1.1391	3.0135	2.2686	3.3496	3.0767	4.9695	4.2509	7.2422	3.8098	2.7936
Apolipoprotein A-I	P15497	APOA1	30 kDa	x	x		35.6491		29.2598	47.0433	34.1492	36.6412	26.1088	46.8015	29.9458	34.837		24.037	30.469	31.398	31.135	43.121	51.299	37.974	55.779	31.839	51.861	25.565	27.332	39.144	53.79	26.119	27.512	31.276	17.193	39.995	15.971	51.261	39.176	47.641	49.128	26.664	34.787	31.174	27.158	34.288	35.386
Apolipoprotein A-II	P81644	APOA2	11 kDa		x		6.54821		4.7508	7.71963	5.8332	6.8703	4.1428	10.4649	6.26107	6.1379		6.0092	5.3768	3.0385	4.5787	5.8801	10.647	5.6961	8.6553	5.3065	10.73	3.6521	3.6442	9.786	8.4932	6.0275	3.1745	5.5193	4.0454	5.1275	1.879	11.391	9.0406	13.612	7.8158	6.1533	8.6967	5.6679	4.5264	7.6197	4.6561
Apolipoprotein A-IV	F1N3Q7	APOA4	52 kDa				20.178		18.4703	19.0267	19.9512	19.3878	15.6563	28.37	19.1492	22.6465		18.028	20.611	14.18	21.062	22.54	21.294	14.962	17.311	14.858	35.766	12.782	16.399	20.316	29.254	11.05	16.931	17.478	16.182	20.51	8.4554	26.2	32.144	27.223	27.913	16.409	22.363	17.004	20.821	26.669	18.624
Vitellogenin domain-containing protein	E1BNR0	APOB	516 kDa	x	x		0.131603		0	0	0.447075	0	0.256375	0.283575	0	0		0	0	0	0	0	0	0	0	0	1.7883	0	0	0	0	0	0	0	0	1.0255	0	0	0	1.1343	0	0	0	0	0	0	0
Apolipoprotein C-III	P19035	APOC3	11 kDa		x		2.89414		2.2944	4.09947	2.73741	2.9011	1.46395	5.23955	1.40394	3.1324		0.85845	0.89614	1.0128	6.4102	2.9401	4.8395	2.8481	5.7702	1.0613	7.1532	0.91303	1.8221	2.9358	6.6058	1.0046	1.0582	1.8398	0	3.0765	0.93949	3.4174	4.018	7.9401	5.5827	2.0511	1.2424	1.417	0.90527	2.5399	3.7249
Apolipoprotein E	A0A140T881	APOE	37 kDa	x	x		0.661273		1.12545	1.20665	1.12715	0.4958	0	1.0045	0	0		0.85845	0.89614	0	2.7472	1.96	0.96791	1.8987	0	0	2.6825	1.8261	0	0.9786	0	1.0046	0	0	0	0	0	0	4.018	0	0	0	0	0	0	0	0
Apolipoprotein H	A0A140T843	APOH	38 kDa	x	x		0.69247		0	0.964745	0.223538	0.996273	0	1.91487	0.226318	1.73556		0	0	0	0	0.98002	0.96791	0.94935	0.9617	0	0.89415	0	0	0.9786	0.94369	1.0046	1.0582	0	0	0	0	3.4174	2.009	0	2.2331	0	0	0	0.90527	2.5399	0.93122
ABPP	A0A3Q1LUG2	APP	87 kDa		x		0.3413		0.477235	0.241978	1.12715	0.487073	0	0	0.226318	0		0	0.89614	1.0128	0	0	0.96791	0	0	0	2.6825	1.8261	0	0	0.94369	1.0046	0	0	0	0	0	0	0	0	0	0	0	0	0.90527	0	0
APPL1 protein	A5PKI0	APPL1	80 kDa	x			17.6901		22.0352	16.426	19.9495	17.6422	18.624	11.9099	19.7342	12.7088		20.512	24.996	21.162	21.471	16.556	16.351	17.512	15.285	16.868	21.269	20.397	21.264	18.489	23.391	15.518	13.171	15.54	17.085	19.943	21.928	13.039	20.09	7.3126	7.1981	24.962	19.746	16.22	18.009	8.7545	16.663
Adaptor protein, phosphotyrosine interacting with PH domain and leucine zipper 2	Q1RMW4	APPL2	74 kDa	x			24.6727		26.1055	20.4805	24.0403	20.957	29.5963	24.5205	28.133	22.425		26.703	23.395	25.429	28.895	22.645	20.429	19.512	19.336	21.339	22.544	26.167	26.111	23.591	20.962	19.643	19.632	29.534	38.539	26.205	24.107	18.856	25.113	25.582	28.531	24.264	26.222	34.791	27.255	24.264	20.586
Adenine phosphoribosyltransferase	Q56JW4	APRT	20 kDa			x	14.8698		13.1819	12.047	15.292	13.1517	15.1058	17.0845	16.0727	19.1755		8.5845	16.13	15.193	12.82	12.74	9.6791	15.19	10.579	15.92	17.883	15.521	11.844	11.743	14.155	15.069	11.64	13.798	14.159	17.434	15.032	18.226	14.063	20.417	15.632	12.307	23.605	18.421	9.958	21.589	16.762
ARAF protein	Q2KJA0	ARAF	68 kDa	x			0.695361		0.870272	1.6858	0.450468	1.51478	0.234873	0.115145	0.343875	0		0.39361	2.2032	0.4644	0.41988	3.2268	0.8876	1.3059	1.3229	0.97325	0.40998	0.41864	0	0.89741	3.6965	1.4652	0	0	0	0	0.93949	0	0.46058	0	0	0.47023	0	0	0.90527	0	0
ArfGAP with RhoGAP domain, ankyrin repeat and PH domain 1	A0A3Q1M4A0	ARAP1	165 kDa				1.51739		2.50466	0.716653	1.36384	1.21008	1.9661	1.03695	2.34932	0.46561		3.4338	0.89614	2.0257	3.663	0	0.96791	1.8987	0	0	0.89415	2.7391	1.8221	0	2.8311	2.0092	0	1.8398	3.0341	2.051	0.93949	0	3.0135	1.1343	0	1.0256	3.7272	2.834	1.8105	0	0.93122
Coatomer subunit delta	P53619	ARCN1	57 kDa	x			20.9102		20.5945	19.082	16.0648	15.7677	27.7395	24.0735	21.8212	23.366		20.603	23.3	19.244	19.231	22.54	20.326	15.19	18.272	11.674	15.201	14.608	22.776	12.722	12.268	20.092	17.989	28.516	31.352	26.663	24.427	26.2	25.113	20.417	24.564	20.511	18.636	25.506	22.632	21.589	25.143
ADP-ribosylation factor 2	P84081	ARF2	21 kDa			x	5.80936		6.25782	5.9786	7.06548	7.0786	5.26355	4.24707	4.49145	6.3753		6.2148	6.4974	6.1036	6.2155	4.6361	5.3282	7.193	6.7571	8.5922	5.527	8.8582	5.2845	8.0887	9.1027	5.1344	5.9886	5.4909	3.7737	6.1944	5.5952	3.7346	5.6862	4.7569	2.8106	5.6323	3.6907	3.6705	4.9723	4.0601	8.6905
ADP-ribosylation factor 3	Q5E9I6	ARF3	21 kDa	x		x	13.6774		16.9258	13.31	16.4215	14.6325	11.456	10.7182	12.246	13.7415		18.171	18.088	16.398	15.046	12.817	14.239	11.229	14.955	21.155	16.49	15.449	12.592	16.588	16.581	13.761	11.6	11.468	10.194	11.879	12.283	9.5026	12.019	13.422	7.9292	15.711	10.983	10.232	12.058	10.425	17.058
ADP-ribosylation factor 4	Q3SZF2	ARF4	21 kDa	x		x	13.4586		15.0602	14.8568	13.6643	16.1187	11.5	13.061	10.0486	13.26		12.822	18.553	15.508	13.358	17.722	15.71	13.49	12.505	17.805	13.374	10.965	12.513	17.789	16.211	14.201	16.274	11.021	12.248	10.7	12.031	10.775	15.504	15.375	10.59	10.423	10.175	7.4293	12.167	11.483	15.037
ADP ribosylation factor 5	A4IFP7	ARF5	21 kDa	x		x	2.65772		4.10765	2.55406	3.2943	2.77255	2.16579	2.0777	1.18992	3.54191		2.0991	4.183	6.4134	3.7351	0.86914	3.2252	2.0775	4.0444	3.1494	2.9229	3.896	3.2089	2.2822	5.0318	1.8955	1.8807	3.1456	0.89875	1.8245	2.7943	2.0225	1.7889	2.519	1.9804	0.91137	1.1041	1.2592	1.485	0.56542	6.5184
ADP-ribosylation factor 6	G3N3N1	ARF6	20 kDa	x		x	2.7922		2.56428	2.8881	3.51552	2.4731	2.65137	2.79805	2.7177	2.66675		1.7169	3.5731	4.0514	0.91574	1.96	1.9358	2.8481	4.8085	3.1703	2.6825	4.5651	3.6442	2.9358	2.8311	2.0092	2.1163	2.7596	1.0114	3.0765	3.758	3.4174	1.0045	4.5372	2.2331	1.0256	2.4848	2.834	4.5264	2.5399	2.7936
ADP ribosylation factor GTPase activating protein 1	F1MI54	ARFGAP1	45 kDa				1.16677		1.85591	2.41648	0.451795	0.7364	1.66532	0.8487	0.3106	0.9312		0.85845	1.7923	2.0257	2.7472	2.9401	2.9037	1.8987	1.9234	0	0.89415	0.91303	0	0	1.8874	0	1.0582	2.7596	2.0227	0	1.879	2.2783	0	0	1.1165	0	1.2424	0	0	0	1.8624
ADP-ribosylation factor GTPase-activating protein 2	A1L520	ARFGAP2	57 kDa				5.38122		8.04802	4.84673	6.4317	3.7954	6.09853	4.58395	4.98862	3.1324		6.0092	6.273	7.0899	12.82	7.8402	4.8395	1.8987	4.8085	2.1226	5.3649	8.2173	10.022	0.9786	2.8311	5.0229	6.349	4.5994	8.0908	5.1275	6.5764	3.4174	7.0316	4.5372	3.3496	5.1278	3.7272	5.6679	5.4316	2.5399	3.7249
ADP-ribosylation factor GTPase-activating protein 3	Q17R07	ARFGAP3	57 kDa				12.9816		16.7115	14.491	12.0443	12.639	12.5143	11.6561	12.6073	9.39735		16.311	17.027	15.193	18.315	15.68	18.39	11.392	12.502	6.3679	7.1532	16.435	18.221	10.765	16.043	11.05	12.698	12.878	11.125	8.204	17.85	12.53	7.0316	17.014	10.049	10.256	12.424	14.17	13.579	7.6197	11.175
ADP ribosylation factor guanine nucleotide exchange factor 1	E1BP90	ARFGEF1	209 kDa	x		x	18.1705		18.3815	20.183	17.9337	16.35	19.466	16.2662	20.0832	15.2305		22.549	18.119	13.784	19.074	17.687	22.096	21.88	19.069	12.736	16.291	20.287	22.421	11.575	21.175	19.307	13.343	20.439	19.832	17.658	19.935	22.587	16.12	12.034	14.324	19.085	22.635	22.672	15.941	11.429	19.032
ADP ribosylation factor guanine nucleotide exchange factor 2	A0A3Q1N0C8	ARFGEF2	201 kDa	x			6.67208		6.9806	8.2662	4.55567	7.8619	6.21182	7.7516	6.56772	3.6902		9.214	6.9728	2.4212	9.3144	8.7735	7.9092	6.6002	9.7819	1.0613	6.0632	4.3651	6.7331	5.0608	10.911	10.83	4.6458	5.3178	6.463	3.8774	9.1891	8.1692	11.002	2.7115	9.1237	7.5793	5.9398	4.2509	8.5009	1.2699	6.1105
ADP ribosylation factor guanine nucleotide exchange factor 3	A0A3Q1MQX5	ARFGEF3	242 kDa				8.32486		11.7658	7.71678	4.9847	5.69475	10.0736	9.19073	10.1319	5.75645		10.301	16.13	5.0642	15.568	3.9201	14.519	5.6961	6.7319	0	6.2591	6.3912	7.2885	0	7.5495	12.055	3.1745	11.039	16.182	10.255	2.8185	10.252	13.059	3.4029	10.049	7.1789	4.9695	18.421	9.958	1.2699	10.243
ADP ribosylation factor interacting protein 1	A0A3Q1LN78	ARFIP1	45 kDa	x		x	18.0068		13.364	16.9123	15.6595	18.3745	17.5873	24.5038	18.0457	21.2075		12.877	11.65	15.193	13.736	19.6	21.294	13.291	13.464	13.797	20.565	15.521	12.755	19.572	20.761	13.06	20.105	13.798	19.216	19.485	17.85	29.617	21.095	26.089	21.214	20.511	14.909	24.089	12.674	22.859	19.556
Arfaptin-2	Q3ZCL5	ARFIP2	38 kDa	x		x	5.20153		5.51915	2.65383	4.04437	2.98657	6.8219	6.08703	7.06795	7.6614		2.5754	5.3768	4.0514	10.073	2.9401	2.9037	2.8481	1.9234	5.3065	3.5766	2.7391	4.5553	0.9786	3.7748	4.0184	3.1745	6.4391	6.0681	8.204	6.5764	4.5565	4.018	9.0744	6.6992	6.1533	8.6967	7.0849	6.3369	5.0798	10.243
Rho GTPase activating protein 1	F6RWK1	ARHGAP1	50 kDa	x			15.6904		16.0575	12.5679	15.7135	16.8998	20.1555	12.985	16.3992	13.799		14.594	20.611	16.205	12.82	15.68	14.519	9.4935	10.579	14.858	16.989	14.608	16.399	12.722	20.761	15.069	19.047	19.317	21.238	18.459	21.608	10.252	18.081	10.209	13.398	17.434	12.424	21.255	14.484	12.699	14.899
Rho GTPase activating protein 12	A0A3Q1M6Y9	ARHGAP12	95 kDa				1.0825		1.58332	0.728955	1.8062	0.5023	0.717693	0.50225	1.81242	0.9312		0.85845	0.89614	0	4.5787	0.98002	1.9358	0	0	0	3.5766	1.8261	1.8221	0	0	2.0092	0	0.91988	1.0114	0	0.93949	0	2.009	0	0	1.0256	2.4848	2.834	0.90527	0	1.8624
Rho GTPase activating protein 17	A0A3Q1LLI7	ARHGAP17	94 kDa	x			3.34272		2.90883	3.37518	0.91254	3.46487	3.64938	3.605	5.525	3.25925		3.4338	6.273	1.0128	0.91574	1.96	5.8075	2.8481	2.8851	0	0	2.7391	0.91106	0	5.6621	5.0229	3.1745	4.5994	6.0681	2.051	1.879	1.1391	2.009	6.8058	4.4661	4.1022	4.9695	8.5019	4.5264	0	6.5185
Rho GTPase activating protein 18	F1MJH8	ARHGAP18	73 kDa				7.14962		8.71608	10.1051	8.82798	13.866	3.35242	3.33275	3.77093	3.3017		8.5845	10.754	9.1156	6.4102	8.8202	7.7433	14.24	9.617	11.674	3.5766	8.2173	11.844	22.508	11.324	11.05	10.582	2.7596	2.0227	2.051	6.5764	3.4174	2.009	5.6715	2.2331	4.1022	0	2.834	8.1475	3.8098	2.7936
Rho GTPase activating protein 25	Q2KJ55	ARHGAP25	72 kDa				0.247641		0.228935	0	1.13608	0.235923	0.256375	0	0	0		0	0	0	0.91574	0	0	0	0	0	0.89415	2.7391	0.91106	0	0.94369	0	0	0	0	1.0255	0	0	0	0	0	0	0	0	0	0	0
Rho GTPase activating protein 27	F1MMB0	ARHGAP27	75 kDa				2.33869		2.32373	2.18069	1.8527	1.446	2.8729	2.47637	2.90627	2.963		1.7169	1.7923	3.0385	2.7472	2.9401	3.8716	0.94935	0.9617	1.0613	1.7883	2.7391	1.8221	0	3.7748	2.0092	0	4.5994	2.0227	2.051	2.8185	2.2783	2.009	2.2686	3.3496	4.1022	2.4848	1.417	3.6211	1.2699	4.6561
Rho GTPase-activating protein 29	A7YY57	ARHGAP29	143 kDa				0.814293		1.87527	1.2006	1.58737	0.764997	0	0	0.67895	0		0.85845	2.6884	3.0385	0.91574	0	2.9037	1.8987	0	0	1.7883	2.7391	1.8221	0	0.94369	0	2.1163	0	0	0	0	0	0	0	0	0	0	0	2.7158	0	0
Rho GTPase activating protein 32	F1N7Q8	ARHGAP32	228 kDa				0.912499		0.896522	0.724375	0.903097	0.235923	1.4127	1.03438	1.40394	0.46561		0.85845	0.89614	0	1.8315	0	1.9358	0	0.9617	0	1.7883	0.91303	0.91106	0	0.94369	0	0	0	2.0227	1.0255	2.6026	2.0165	1.0045	0	1.1165	2.0511	1.2424	1.417	0.90527	0	0.93122
Rho GTPase activating protein 35	E1B801	ARHGAP35	171 kDa	x			1.42042		3.41023	0.963263	2.0434	0	1.92035	0.753375	1.3297	0.46561		2.5754	5.3768	2.0257	3.663	0	2.9037	0.94935	0	0	1.7883	3.6521	2.7332	0	0	0	0	3.6795	1.0114	2.051	0.93949	0	3.0135	0	0	0	2.4848	2.834	0	0	0.93122
Rho GTPase activating protein 5	E1BM23	ARHGAP5	172 kDa	x			4.26823		7.07353	4.3552	5.893	4.13065	4.1477	1.79035	3.4573	2.32805		4.2923	8.9614	4.0514	10.989	5.8801	5.8075	2.8481	2.8851	0	7.1532	9.1303	7.2885	0	9.4369	6.0275	1.0582	4.5994	4.0454	5.1275	2.8185	0	6.0271	1.1343	0	4.1022	2.4848	0	7.2422	0	4.6561
Rho GTPase activating protein 8	F1MYQ4	ARHGAP8	54 kDa				3.19488		4.6085	3.6201	2.7553	2.71552	3.9191	2.45158	2.87565	2.03175		3.4338	6.273	5.0642	3.663	3.9201	2.9037	2.8481	4.8085	1.0613	3.5766	2.7391	3.6442	1.9572	3.7748	3.0138	2.1163	2.7596	5.0568	4.102	3.758	1.1391	3.0135	4.5372	1.1165	2.0511	2.4848	4.2509	2.7158	1.2699	2.7936
Rho GDP-dissociation inhibitor 1	P19803	ARHGDIA	23 kDa	x		x	44.1548		42.4633	39.347	42.9095	39.2987	49.6485	43.5077	48.504	50.965		39.489	43.911	51.655	34.798	39.201	47.428	31.329	39.43	52.004	37.554	39.26	42.82	44.037	39.635	30.138	43.385	51.513	46.522	56.403	44.156	50.122	36.162	41.969	45.778	49.227	49.695	55.262	39.832	60.957	40.973
Rho GDP-dissociation inhibitor 2	Q9TU03	ARHGDIB	23 kDa			x	13.2827		10.8592	10.8544	10.0781	11.537	13.1585	18.439	14.196	20.9955		9.443	10.754	13.167	10.073	8.8202	13.551	8.5442	12.502	9.5518	12.518	10.043	8.1995	10.765	17.93	10.046	7.4071	13.798	15.17	13.332	10.334	19.365	25.113	15.88	13.398	14.358	17.393	14.17	10.863	17.779	24.212
DH domain-containing protein	A0A3Q1LFQ5	ARHGEF1	111 kDa	x			5.04495		6.1824	6.73942	4.91562	4.65727	5.5915	4.11775	4.15168	2.963		5.1507	6.273	5.0642	8.2417	4.9001	5.8075	7.5948	8.6553	4.2452	4.4708	6.3912	4.5553	2.9358	7.5495	6.0275	2.1163	5.5193	5.0568	6.153	5.6369	6.8348	4.018	2.2686	3.3496	4.1022	3.7272	4.2509	4.5264	1.2699	4.6561
Rho guanine nucleotide exchange factor 12	A0A3Q1MN47	ARHGEF12	173 kDa	x			2.31987		4.51645	2.41187	2.27586	1.9617	2.17807	1.60085	2.2214	0.46561		4.2923	7.1691	2.0257	4.5787	1.96	2.9037	1.8987	2.8851	0	0.89415	4.5651	3.6442	0	3.7748	3.0138	1.0582	2.7596	2.0227	2.051	1.879	1.1391	3.0135	1.1343	1.1165	1.0256	3.7272	1.417	2.7158	0	0.93122
Rho guanine nucleotide exchange factor 16	A0A3Q1MA97	ARHGEF16	80 kDa				2.23863		2.5141	2.17145	1.81141	2.42925	2.15657	1.9193	2.2214	3.1324		2.5754	1.7923	2.0257	3.663	1.96	2.9037	1.8987	1.9234	0	2.6825	3.6521	0.91106	2.9358	4.7184	1.0046	1.0582	2.7596	2.0227	1.0255	2.8185	3.4174	2.009	1.1343	1.1165	1.0256	3.7272	1.417	2.7158	2.5399	3.7249
Rho/Rac guanine nucleotide exchange factor 18	E1B9G8	ARHGEF18	150 kDa				1.99289		4.14542	3.60625	2.8023	2.24367	0.956095	0.251125	0.709025	0.46561		1.7169	3.5846	3.0385	8.2417	2.9401	2.9037	5.6961	2.8851	2.1226	1.7883	4.5651	2.7332	1.9572	1.8874	3.0138	2.1163	0.91988	0	1.0255	1.879	0	1.0045	0	0	1.0256	0	0	1.8105	0	0.93122
Guanine nucleotide exchange factor H1	A0A3Q1M8D9	ARHGEF2	122 kDa				2.77567		3.70255	1.69674	3.02535	1.97915	3.40007	2.48082	3.51693	2.03175		3.4338	4.4807	5.0642	1.8315	2.9401	1.9358	0.94935	0.9617	2.1226	2.6825	3.6521	3.6442	1.9572	1.8874	3.0138	1.0582	4.5994	4.0454	3.0765	1.879	2.2783	2.009	3.4029	2.2331	5.1278	2.4848	2.834	3.6211	1.2699	2.7936
Rho guanine nucleotide exchange factor 37	F1MJ96	ARHGEF37	76 kDa				6.78205		7.9423	6.76393	8.00478	5.67565	6.59058	4.65005	7.8729	6.73035		9.443	6.273	5.0642	10.989	8.8202	5.8075	5.6961	6.7319	8.4905	8.9415	4.5651	10.022	4.893	7.5495	6.0275	4.2326	6.4391	5.0568	9.2295	5.6369	4.5565	5.0226	5.6715	3.3496	5.1278	6.2119	5.6679	14.484	5.0798	8.3809
Rho guanine nucleotide exchange factor 38	F1N0Q1	ARHGEF38	89 kDa				1.93722		1.38373	2.65078	0.456022	2.0323	1.69175	2.78353	2.11298	2.8361		1.7169	1.7923	2.0257	0	1.96	3.8716	2.8481	1.9234	0	0	0.91303	0.91106	0	1.8874	2.0092	4.2326	1.8398	2.0227	1.0255	1.879	2.2783	1.0045	2.2686	5.5827	3.0767	1.2424	1.417	2.7158	3.8098	1.8624
Rho guanine nucleotide exchange factor 5	F1N2G5	ARHGEF5	173 kDa	x			0.561523		1.11565	0.721287	0.456022	0.47185	0.969175	0.251125	0.226318	0		0.85845	2.6884	0	0.91574	0	1.9358	0.94935	0	0	0	0.91303	0.91106	0	1.8874	0	0	1.8398	1.0114	1.0255	0	0	1.0045	0	0	0	0	0	0.90527	0	0
Rho guanine nucleotide exchange factor 7	F1MBM9	ARHGEF7	97 kDa	x			8.08157		9.34815	10.3244	8.67158	7.1332	7.71042	8.7553	6.26253	4.81235		9.4189	8.9363	8.0744	10.963	6.8327	13.51	10.403	10.552	2.1226	9.8106	12.757	9.9961	0.9786	11.285	11.008	5.2612	11	9.0738	6.1099	4.658	10.204	8.0079	7.9083	8.901	8.1757	4.9347	5.6282	6.3115	1.2699	8.3548
E3 ubiquitin-protein ligase ARIH1	A2VEA3	ARIH1	64 kDa				4.01313		5.49597	3.86195	4.4596	4.6863	4.38395	2.9774	2.98462	2.4974		6.0092	3.5846	5.0642	7.3259	5.8801	1.9358	4.7468	2.8851	4.2452	4.4708	5.4782	3.6442	4.893	6.6058	3.0138	4.2326	3.6795	5.0568	4.102	4.6975	1.1391	4.018	3.4029	3.3496	1.0256	4.9695	1.417	4.5264	1.2699	3.7249
Ariadne RBR E3 ubiquitin protein ligase 2	E1B8R6	ARIH2	58 kDa	x			0.561009		1.34459	1.19905	0.675333	0	0.486345	0.50225	0	0		0.85845	2.6884	0	1.8315	0	1.9358	1.8987	0.9617	0	1.7883	0.91303	0	0	0	0	0	0.91988	0	1.0255	0	0	2.009	0	0	0	0	0	0	0	0
ADP-ribosylation factor-like protein 1	Q2YDM1	ARL1	20 kDa	x		x	3.16844		3.89725	3.13623	2.7511	3.23345	2.19144	2.76115	3.9937	3.598		2.5754	4.4807	3.0385	5.4944	2.9401	3.8716	2.8481	2.8851	1.0613	4.4708	2.7391	2.7332	3.9144	2.8311	3.0138	3.1745	0.91988	1.0114	3.0765	3.758	3.4174	2.009	2.2686	3.3496	3.0767	3.7272	2.834	6.3369	2.5399	4.6561
ADP-ribosylation factor-like protein 15	Q5EA19	ARL15	23 kDa			x	0.601582		0.73046	0.48395	0.493582	1.02487	0.505675	0.8207	0.452625	0		0	0.89614	2.0257	0	0	1.9358	0	0	1.0613	0	0.91303	0	0.9786	0	1.0046	2.1163	0	2.0227	0	0	2.2783	1.0045	0	0	0	0	0	1.8105	0	0
ADP-ribosylation factor-like protein 2	Q2TA37	ARL2	21 kDa	x		x	2.58445		2.78668	2.89728	3.62691	3.44297	2.1615	2.1928	0.709025	3.1324		2.5754	2.6884	4.0514	1.8315	3.9201	1.9358	2.8481	2.8851	6.3679	3.5766	3.6521	0.91106	5.8716	3.7748	2.0092	2.1163	1.8398	2.0227	1.0255	3.758	2.2783	2.009	1.1343	3.3496	1.0256	0	0	1.8105	2.5399	3.7249
ADP-ribosylation factor-like protein 2-binding protein	Q32PC9	ARL2BP	19 kDa			x	4.26937		4.7894	5.2969	4.83675	4.50945	2.67073	4.66795	3.1326	4.23295		5.1507	5.3768	4.0514	4.5787	3.9201	4.8395	5.6961	6.7319	2.1226	5.3649	7.3042	4.5553	4.893	2.8311	5.0229	5.2908	1.8398	3.0341	2.051	3.758	3.4174	4.018	4.5372	6.6992	4.1022	2.4848	1.417	4.5264	3.8098	4.6561
ADP-ribosylation factor-like protein 3	G1K192	ARL3	22 kDa	x		x	15.2105		17.0037	17.8262	17.653	13.5665	14.8555	11.6441	14.4608	14.138		18.028	17.923	19.244	12.82	14.7	17.422	18.987	20.196	24.41	15.201	11.869	19.132	12.722	9.4369	13.06	19.047	11.958	15.17	15.383	16.911	13.67	7.0316	12.477	13.398	12.307	17.393	12.753	15.39	15.239	13.037
ADP-ribosylation factor-like protein 6	Q0IIM2	ARL6	21 kDa	x		x	2.91939		3.4443	4.09178	3.73353	4.44165	3.85349	1.10185	0.763225	0.9312		2.5754	3.5846	3.0385	4.5787	1.96	4.8395	3.7974	5.7702	3.1839	5.3649	3.6521	2.7332	3.9144	6.6058	3.0138	4.2326	0.91988	2.0227	3.0765	9.3949	0	1.0045	3.4029	0	0	1.2424	0	1.8105	0	1.8624
Armadillo repeat-containing protein 1	Q3ZBE1	ARMC1	31 kDa				1.34261		1.85101	0.730425	1.17315	1.74787	1.69882	1.10305	1.5324	0.46561		0.85845	2.6884	2.0257	1.8315	1.96	0	0	0.9617	1.0613	0.89415	1.8261	0.91106	0.9786	1.8874	2.0092	2.1163	1.8398	0	3.0765	1.879	1.1391	1.0045	2.2686	0	3.0767	1.2424	0	1.8105	0	0.93122
Armadillo repeat containing 3	E1BPV0	ARMC3	96 kDa	x			26.0211		30.6915	31.2912	24.2265	29.241	26.809	17.9995	23.3647	23.0695		36.913	28.676	23.295	33.882	22.54	28.069	35.126	39.43	23.349	16.095	30.13	27.332	29.358	21.705	34.156	31.745	19.317	24.272	30.765	32.882	15.948	20.09	14.746	21.214	20.511	16.151	26.923	29.874	22.859	23.28
Armadillo repeat containing 4	E1B8W3	ARMC4	116 kDa	x			2.88115		4.29785	3.13163	2.49993	2.2589	3.39192	3.22978	1.69805	2.20115		6.0092	4.4807	3.0385	3.663	1.96	3.8716	2.8481	3.8468	0	1.7883	5.4782	2.7332	1.9572	0.94369	4.0184	2.1163	2.7596	3.0341	3.0765	4.6975	2.2783	5.0226	2.2686	3.3496	0	1.2424	2.834	2.7158	2.5399	1.8624
Armadillo repeat-containing protein 8	Q2KI54	ARMC8	75 kDa	x			1.72807		2.26537	1.68757	0.68429	1.71278	2.96655	1.07183	2.3393	0.46561		1.7169	3.5846	1.0128	2.7472	0.98002	1.9358	0.94935	2.8851	0	0	1.8261	0.91106	1.9572	2.8311	1.0046	1.0582	1.8398	4.0454	4.102	1.879	2.2783	2.009	0	0	3.0767	1.2424	1.417	3.6211	0	0.93122
LisH domain-containing protein ARMC9	A0A3Q1MFN9	ARMC9	92 kDa				3.77473		6.12005	1.93407	4.11965	1.70405	5.30382	2.98548	5.0428	2.20115		7.7261	5.3768	4.0514	7.3259	2.9401	1.9358	1.8987	0.9617	1.0613	4.4708	6.3912	4.5553	0.9786	3.7748	1.0046	1.0582	7.359	5.0568	4.102	4.6975	4.5565	4.018	1.1343	2.2331	4.1022	4.9695	5.6679	5.4316	2.5399	1.8624
DUF1741 domain-containing protein	A0A3Q1LVN1	ARMH3	79 kDa				0.597605		1.37865	0.479315	0.451302	0.98105	0.726125	0	0	0.9312		0.85845	0.89614	1.0128	2.7472	0	0.96791	0.94935	0	0	0.89415	0	0.91106	0.9786	1.8874	0	1.0582	0	0	1.0255	1.879	0	0	0	0	0	0	0	0	0	1.8624
Damage-control phosphatase ARMT1	A3KMX8	ARMT1	51 kDa			x	11.5394		9.09218	13.4895	10.3434	13.6475	10.9592	12.3193	9.62547	14.138		11.16	8.9614	7.0899	9.1574	12.74	13.551	17.088	10.579	10.613	12.518	10.043	8.1995	12.722	14.155	16.073	11.64	11.039	13.148	10.255	9.3949	14.809	13.059	12.477	8.9323	12.307	9.9391	9.9189	6.3369	15.239	13.037
Actin-related protein 2/3 complex subunit 1A	Q1JP79	ARPC1A	42 kDa	x			11.2852		11.1099	12.8048	13.7648	13.1033	12.1719	7.87415	9.51405	8.5929		14.594	10.754	8.1027	10.989	17.64	10.647	11.392	11.54	16.981	11.624	15.521	10.933	14.678	15.098	12.055	10.582	9.1988	11.125	13.332	15.032	5.6957	10.045	7.9401	7.8158	11.281	4.9695	12.753	9.0527	5.0798	12.106
Actin-related protein 2/3 complex subunit 1B	Q58CQ2	ARPC1B	41 kDa	x			10.3072		10.5367	11.0745	9.63245	10.4429	10.6557	9.00368	10.4796	10.9573		9.4364	8.9555	9.1089	14.646	10.776	7.738	13.286	12.498	9.546	8.9376	7.2982	12.748	9.7817	11.32	9.0369	11.633	11.953	11.118	9.2239	10.328	6.8298	10.038	11.336	7.8109	11.274	11.175	11.327	8.1425	8.8827	13.032
Actin-related protein 2/3 complex subunit 2	Q3MHR7	ARPC2	34 kDa	x		x	16.0944		16.4872	15.6502	17.961	18.8332	14.4203	12.8458	16.5312	15.958		17.169	17.923	16.205	14.652	11.76	16.454	18.038	16.349	20.165	15.201	16.435	20.043	21.529	22.649	11.05	20.105	12.878	16.182	16.408	12.213	11.391	14.063	15.88	10.049	15.383	22.363	18.421	9.958	11.429	20.487
Actin-related protein 2/3 complex subunit 3	Q3T035	ARPC3	21 kDa	x		x	13.8302		16.842	13.7637	16.0637	15.7775	11.4373	13.2218	9.1708	14.9		15.452	17.923	20.257	13.736	15.68	12.583	10.443	16.349	18.042	15.201	16.435	14.577	14.679	14.155	12.055	22.221	10.119	12.136	11.281	12.213	14.809	11.05	14.746	12.282	11.281	7.4543	7.0849	10.863	13.969	15.831
Actin-related protein 2/3 complex subunit 4	Q148J6	ARPC4	20 kDa	x			5.48219		6.0747	4.8437	5.21805	4.7805	7.53605	4.96403	5.41355	4.57165		4.2923	4.4807	9.1156	6.4102	6.8601	5.8075	1.8987	4.8085	6.3679	4.4708	5.4782	4.5553	3.9144	2.8311	6.0275	6.349	7.359	8.0908	7.1785	7.5159	6.8348	4.018	4.5372	4.4661	6.1533	6.2119	5.6679	3.6211	6.3497	2.7936
Actin-related protein 2/3 complex subunit 5	G3MXC8	ARPC5	16 kDa	x		x	6.54594		7.4933	8.18042	7.74182	7.4895	4.84143	5.77225	4.4222	6.30725		6.8676	8.0652	4.0514	10.989	5.8801	7.7433	10.443	8.6553	7.4292	8.9415	9.1303	5.4663	6.8502	6.6058	8.0367	8.4653	4.5994	1.0114	7.1785	6.5764	5.6957	5.0226	5.6715	6.6992	5.1278	2.4848	2.834	7.2422	8.8896	3.7249
Actin-related protein 2/3 complex subunit 5-like protein	Q5E963	ARPC5L	17 kDa	x			5.0534		5.27102	6.76858	6.33573	6.4277	2.8778	4.29593	2.79137	6.26475		3.4338	6.273	4.0514	7.3259	8.8202	6.7754	4.7468	6.7319	6.3679	8.9415	5.4782	4.5553	6.8502	8.4932	4.0184	6.349	3.6795	2.0227	2.051	3.758	3.4174	7.0316	2.2686	4.4661	2.0511	1.2424	4.2509	3.6211	5.0798	7.4497
Arpin	Q17QU3	ARPIN	25 kDa				3.06079		3.67378	2.89883	2.29556	3.20947	2.43445	4.11655	2.21082	4.23295		4.2923	2.6884	4.0514	3.663	3.9201	2.9037	2.8481	1.9234	1.0613	4.4708	2.7391	0.91106	2.9358	4.7184	2.0092	3.1745	2.7596	2.0227	3.0765	1.879	5.6957	4.018	3.4029	3.3496	2.0511	1.2424	2.834	2.7158	3.8098	4.6561
cAMP-regulated phosphoprotein 19	Q28055	ARPP19	12 kDa				2.0044		1.57762	1.98057	2.1054	2.1666	1.77468	2.7227	1.89996	1.61085		1.7853	1.2061	1.8997	1.4194	2.9572	1.5002	1.9743	1.4906	1.4284	1.8595	3.4249	1.7088	1.3171	2.1551	2.5617	2.6325	1.913	0.61912	1.9234	2.6432	2.6014	2.089	3.4227	2.7777	1.9235	0.76055	3.6974	1.2184	1.9684	1.2533
Beta-arrestin-1	P17870	ARRB1	47 kDa	x			6.35229		8.37345	6.15423	8.5806	8.27515	4.75985	3.22855	5.02688	6.487		7.5897	12.404	7.0899	6.4102	6.7045	6.6216	7.444	3.8468	8.3219	8.0474	9.8983	8.0548	8.652	10.231	8.0367	6.1809	4.5994	2.0227	5.9901	6.4272	1.1391	5.0226	3.4029	3.3496	3.0767	3.7272	4.2509	9.0527	3.8098	9.1642
Arrestin_C domain-containing protein	G3X811	ARRB2	47 kDa				0.488855		1.46772	0.0389225	1.09603	0.2734	0.312902	0.251125	0.226318	0		0.99483	1.9346	2.0257	0.91574	0.15569	0	0	0	0.3372	1.7883	1.0581	1.2005	0	1.0936	0	0	0	0	0.16291	1.0887	0	1.0045	0	0	0	0	0	0.90527	0	0
Arylsulfatase A	Q08DD1	ARSA	54 kDa		x		1.49638		1.14972	1.6875	1.40091	1.25392	1.434	1.57285	1.94085	1.56615		0.85845	0.89614	1.0128	1.8315	1.96	0.96791	1.8987	1.9234	1.0613	0.89415	1.8261	1.8221	0	0.94369	3.0138	1.0582	2.7596	1.0114	1.0255	0.93949	1.1391	4.018	1.1343	0	2.0511	2.4848	1.417	1.8105	1.2699	1.8624
Methyltranfer_dom domain-containing protein	A0A3Q1N140	AS3MT	42 kDa				16.8697		16.5645	15.687	18.5343	18.1595	18.2195	14.903	15.82	17.2705		15.452	17.923	18.231	14.652	16.66	17.422	14.24	14.426	23.349	14.306	18.261	18.221	19.572	16.043	20.092	16.931	19.317	19.216	17.434	16.911	12.53	20.09	12.477	14.515	19.486	12.424	14.17	17.2	17.779	16.762
ArfGAP with SH3 domain, ankyrin repeat and PH domain 2	F1MKZ2	ASAP2	111 kDa	x			1.41607		2.09969	1.92485	1.58268	1.00277	1.7168	1.06495	0.763225	0.9312		1.7169	0.89614	3.0385	2.7472	1.96	0.96791	2.8481	1.9234	0	2.6825	1.8261	1.8221	0	0.94369	2.0092	1.0582	1.8398	1.0114	3.0765	0.93949	0	2.009	1.1343	1.1165	0	1.2424	0	1.8105	0	1.8624
Argininosuccinate lyase	Q3SZJ0	ASL	53 kDa				21.6452		25.9537	21.452	25.4668	19.9657	23.0843	22.5542	16.1792	15.3655		27.47	25.092	28.36	22.893	23.52	17.422	25.632	19.234	27.594	25.93	26.478	21.865	25.444	24.536	15.069	14.814	22.997	27.307	19.485	22.548	19.365	29.131	26.089	15.632	16.409	16.151	11.336	20.821	13.969	16.762
Acetylserotonin O-methyltransferase like	G3MY50	ASMTL	66 kDa				8.83577		11.6698	9.15573	9.25857	8.21902	11.0811	7.37312	6.46325	6.09535		15.452	11.65	13.167	6.4102	9.8002	6.7754	11.392	8.6553	11.674	8.9415	9.1303	7.2885	5.8716	8.4932	10.046	8.4653	11.958	7.0795	10.255	15.032	6.8348	8.0361	6.8058	7.8158	8.2044	7.4543	5.6679	4.5264	3.8098	8.3809
Asparagine synthetase [glutamine-hydrolyzing]	Q1LZA3	ASNS	64 kDa	x			23.0452		23.6585	28.224	23.5615	29.1638	21.555	14.492	20.7975	22.7735		24.037	27.78	26.334	16.483	33.321	21.294	29.43	28.851	37.146	17.883	19.174	20.043	41.101	26.423	31.142	17.989	21.157	15.17	23.587	26.306	14.809	15.068	11.343	16.748	34.869	12.424	14.17	21.727	24.129	21.418
Aspartoacylase	F1MUZ8	ASPA	36 kDa			x	0.590564		0.667582	0.9679	1.13086	0.235923	0	0.50225	0.226318	1.3968		0.85845	0.89614	0	0.91574	0	3.8716	0	0	0	1.7883	0.91303	1.8221	0	0.94369	0	0	0	0	0	0	0	2.009	0	0	0	0	0	0.90527	0	2.7936
ASPSCR1 tether for SLC2A4, UBX domain containing	G3MYB8	ASPSCR1	65 kDa				6.83742		7.28465	8.46207	6.65178	10.0242	5.26788	4.70605	6.3654	5.0373		9.443	5.3768	6.0771	8.2417	12.74	5.8075	6.6455	8.6553	8.4905	6.2591	6.3912	5.4663	13.7	5.6621	8.0367	12.698	7.359	3.0341	4.102	6.5764	4.5565	3.0135	5.6715	5.5827	9.23	7.4543	4.2509	4.5264	6.3497	3.7249
Isoaspartyl peptidase/L-asparaginase	Q32LE5	ASRGL1	32 kDa			x	36.5786		39.44	34.9342	43.4515	39.1802	25.4698	40.626	30.7075	41.0605		42.923	28.676	48.616	37.545	35.281	29.037	42.721	32.698	36.084	44.708	40.173	52.841	46.973	30.198	36.165	43.385	22.077	24.272	23.587	31.943	33.035	37.167	47.641	44.661	26.664	33.544	25.506	37.116	49.528	32.593
Argininosuccinate synthase	P14568	ASS1	46 kDa			x	14.1654		15.9258	15.1848	12.7818	8.4262	19.497	13.0825	15.6917	11.302		13.735	18.819	19.244	11.905	13.72	16.454	16.139	14.426	14.858	10.73	13.695	11.844	10.765	7.5495	9.0413	6.349	17.478	23.261	18.459	18.79	10.252	15.068	13.612	13.398	22.562	18.636	7.0849	14.484	11.429	11.175
Arginyl-tRNA--protein transferase 1	E1BI60	ATE1	59 kDa				8.48677		8.53083	10.3812	8.08502	11.5186	8.06955	6.3114	7.0715	7.3653		8.5845	7.1691	10.128	8.2417	9.8002	13.551	7.5948	10.579	10.613	8.0474	6.3912	7.2885	10.765	8.4932	13.06	13.756	5.5193	11.125	7.1785	8.4554	5.6957	6.0271	7.9401	5.5827	7.1789	4.9695	7.0849	9.0527	6.3497	8.3809
Autophagy-related protein 13	Q08DY8	ATG13	52 kDa				0.750533		1.35943	0.240425	0.67484	0.958925	1.434	0.50225	0.226318	0.46561		1.7169	1.7923	1.0128	0.91574	0	0	0	0.9617	0	1.7883	0	0.91106	0	2.8311	1.0046	0	2.7596	1.0114	1.0255	0.93949	0	2.009	0	0	0	0	0	0.90527	0	0.93122
Autophagy related 16 like 1	E1BGS8	ATG16L1	70 kDa				2.52174		3.21045	2.41187	3.03429	2.4731	2.8827	2.2309	1.88665	1.56615		2.5754	4.4807	3.0385	2.7472	1.96	2.9037	1.8987	2.8851	2.1226	0.89415	4.5651	4.5553	2.9358	2.8311	2.0092	2.1163	2.7596	2.0227	2.051	4.6975	3.4174	1.0045	2.2686	2.2331	3.0767	1.2424	1.417	1.8105	1.2699	1.8624
Autophagy related 2B	E1BH30	ATG2B	232 kDa	x			0.615732		0.214613	1.20672	0.68429	1.21008	0.48282	0.819475	0	0		0.85845	0	0	0	0.98002	1.9358	0.94935	0.9617	0	0	1.8261	0.91106	0	2.8311	2.0092	0	0.91988	1.0114	0	0	1.1391	1.0045	1.1343	0	0	0	0	0	0	0
Ubiquitin-like-conjugating enzyme ATG3	Q0VCL3	ATG3	36 kDa			x	5.71074		5.91537	6.9814	6.87908	5.44845	4.36107	4.7385	5.4377	6.1379		7.7261	5.3768	5.0642	5.4944	4.9001	6.7754	7.5948	8.6553	8.4905	6.2591	5.4782	7.2885	5.8716	5.6621	6.0275	4.2326	4.5994	4.0454	4.102	4.6975	4.5565	2.009	6.8058	5.5827	4.1022	7.4543	5.6679	4.5264	7.6197	4.6561
Cysteine protease ATG4B	Q6PZ03	ATG4B	44 kDa				2.70625		2.28515	3.6293	2.11333	2.24367	1.43893	3.5101	3.19272	3.76735		2.5754	1.7923	2.0257	2.7472	4.9001	3.8716	1.8987	3.8468	2.1226	2.6825	1.8261	1.8221	1.9572	1.8874	3.0138	2.1163	1.8398	1.0114	1.0255	1.879	3.4174	5.0226	1.1343	4.4661	6.1533	2.4848	1.417	2.7158	3.8098	3.7249
Autophagy protein 5	Q3MQ24	ATG5	32 kDa			x	2.23052		3.53145	3.3705	1.62445	3.9477	0.951198	1.6333	0.739092	1.86245		1.7169	3.5846	6.0771	2.7472	1.96	4.8395	3.7974	2.8851	1.0613	1.7883	1.8261	1.8221	2.9358	5.6621	4.0184	3.1745	1.8398	0	1.0255	0.93949	1.1391	2.009	2.2686	1.1165	2.0511	0	0	0.90527	0	3.7249
Ubiquitin-like modifier-activating enzyme ATG7	A0A3Q1LXA9	ATG7	79 kDa	x			6.57002		7.32285	8.90615	7.75915	7.66793	7.20785	4.29473	3.91533	4.40235		7.7261	8.0652	7.0899	6.4102	7.8402	6.7754	11.392	9.617	7.4292	5.3649	10.043	8.1995	11.743	6.6058	7.0321	5.2908	7.359	4.0454	6.153	11.274	2.2783	7.0316	3.4029	4.4661	6.1533	1.2424	2.834	5.4316	5.0798	3.7249
Bifunctional purine biosynthesis protein ATIC	Q0VCK0	ATIC	64 kDa	x			89.2914		87.6865	80.3125	97.0178	80.1535	91.7248	82.4592	100.72	99.223		90.138	84.237	101.28	75.091	84.282	78.401	82.593	75.974	125.23	82.262	87.651	92.928	83.181	77.382	74.34	85.711	92.908	99.113	79.989	94.889	88.852	74.334	89.61	77.041	92.3	120.51	107.69	82.38	101.6	96.846
Copper transport protein ATOX1	Q3T0E0	ATOX1	7 kDa			x	7.99827		8.92987	9.17105	8.8552	7.72947	4.8357	10.8483	5.06695	9.1009		6.0092	8.0652	6.0771	15.568	11.76	6.7754	9.4935	8.6553	7.4292	14.306	9.1303	4.5553	8.8074	5.6621	9.0413	7.4071	3.6795	4.0454	4.102	7.5159	7.9739	14.063	9.0744	12.282	2.0511	6.2119	5.6679	6.3369	8.8896	9.3122
Cation-transporting ATPase	A0A3Q1M5T0	ATP13A3	144 kDa				0.819618		0	0.245005	1.28956	3.02835	0	0	1.58422	0		0	0	0	0	0.98002	0	0	0	4.2452	0	0.91303	0	5.8716	0	2.0092	4.2326	0	0	0	0	0	0	0	0	0	0	0	6.3369	0	0
Sodium/potassium-transporting ATPase subunit alpha-1	Q08DA1	ATP1A1	113 kDa	x			15.2085		13.8155	12.7605	10.9515	10.1315	21.0345	14.0103	21.7765	19.167		12.472	10.669	19.719	12.402	14.397	16.155	10.003	10.487	7.3451	13.822	12.703	9.9359	6.7654	17.412	5.9405	10.408	20.601	24.885	24.849	13.803	15.682	13.824	16.574	9.9612	19.174	24.638	22.13	21.164	22.278	16.056
Sodium/potassium-transporting ATPase subunit beta	G3MWR4	ATP1B1	35 kDa	x			2.70501		2.4751	1.92646	1.61973	1.69755	2.66442	3.30593	4.3338	4.5292		2.5754	4.4807	1.0128	1.8315	0.98002	2.9037	1.8987	1.9234	1.0613	2.6825	0.91303	1.8221	1.9572	3.7748	0	1.0582	3.6795	2.0227	3.0765	1.879	4.5565	3.0135	4.5372	1.1165	3.0767	4.9695	5.6679	3.6211	2.5399	6.5185
ATPase plasma membrane Ca2+ transporting 1	A0A3Q1ND98	ATP2B1	138 kDa	x			3.84104		4.85007	2.5618	5.5292	3.6769	5.36028	1.56541	4.6757	1.17687		5.2719	5.372	3.15	5.6064	3.8183	2.5646	1.8351	2.0292	4.8887	8.9655	3.0051	5.2575	5.4337	2.3293	2.7946	4.15	4.577	4.7002	4.2571	7.9068	1.3114	3.6963	1.0851	0.16883	6.6314	3.4935	3.0295	5.5484	0.19203	2.1617
ATPase plasma membrane Ca2+ transporting 2	F1MN60	ATP2B2	132 kDa	x			17.5116		19.914	22.5093	22.128	34.284	12.1282	6.12943	12.5241	3.4405		23.95	13.591	29.388	12.727	24.76	16.308	22.989	25.98	31.855	12.666	23.312	20.679	50.134	22.962	27.659	36.381	10.271	6.7591	6.8536	24.629	6.4739	4.7043	6.994	6.3455	7.349	1.6975	6.636	34.414	4.6774	2.2036
Plasma membrane calcium-transporting ATPase 4	D3K0R6	ATP2B4	134 kDa	x			3.67718		6.08535	2.06728	4.68173	2.02645	3.99988	3.62365	3.41875	3.35155		8.427	7.8077	2.7629	5.3438	2.6021	4.276	0.69101	0.7	2.3013	7.8182	4.6316	3.9758	1.9046	1.9561	1.5896	2.6555	4.3525	4.6381	2.2003	4.8086	2.4441	7.6514	3.12	1.2791	3.324	2.2135	2.9694	5.1681	2.7248	3.9783
ATP synthase subunit alpha	F1MLB8	ATP5F1A	60 kDa				0.493359		0	0.980025	0.67484	0	0	0.56715	1.47818	0		0	0	0	0	3.9201	0	0	0	0	1.7883	0	0.91106	0	0	0	0	0	0	0	0	0	0	2.2686	0	4.1022	0	0	1.8105	0	0
ATP synthase subunit beta, mitochondrial	P00829	ATP5F1B	56 kDa				1.97265		0.91575	0.49	0.906837	0.958925	1.99113	2.63662	6.11258	1.56615		0	0	0	3.663	1.96	0	0	0	0	0.89415	0	2.7332	0	2.8311	1.0046	0	1.8398	2.0227	4.102	0	0	6.0271	3.4029	1.1165	9.23	3.7272	4.2509	7.2422	1.2699	1.8624
V-type proton ATPase subunit S1	P40682	ATP6AP1	52 kDa		x		1.95725		2.74805	4.34595	2.75158	2.2788	0.694823	0.50225	1.3579	0		3.4338	2.6884	3.0385	1.8315	4.9001	4.8395	3.7974	3.8468	1.0613	4.4708	3.6521	1.8221	0.9786	0.94369	4.0184	3.1745	1.8398	0	0	0.93949	0	2.009	0	0	0	0	0	5.4316	0	0
Renin receptor	P81134	ATP6AP2	39 kDa		x		0.720936		0.920782	1.68293	1.35441	0.996273	0	0	0.452625	0		0.85845	0.89614	1.0128	0.91574	0.98002	0.96791	1.8987	2.8851	0	2.6825	0.91303	1.8221	0.9786	0.94369	1.0046	1.0582	0	0	0	0	0	0	0	0	0	0	0	1.8105	0	0
V-type proton ATPase subunit d 1	P61420	ATP6V0D1	40 kDa	x		x	0.542569		0.448075	0	0	0.751623	0.974068	1.13228	0.763225	0		0	1.7923	0	0	0	0	0	0	0	0	0	0	0	0.94369	1.0046	1.0582	0.91988	1.0114	1.0255	0.93949	2.2783	0	1.1343	1.1165	0	1.2424	0	1.8105	0	0
V-type proton ATPase catalytic subunit A	P31404	ATP6V1A	68 kDa	x			24.2441		22.197	23.8493	24.748	26.4763	28.3942	21.273	23.0405	23.7045		21.461	25.092	20.257	21.978	18.62	23.23	23.734	29.813	26.533	25.036	21.913	25.51	33.272	28.311	22.101	22.221	25.757	25.284	28.714	33.822	20.504	24.108	18.149	22.331	24.613	22.363	19.838	25.348	24.129	23.28
V-type proton ATPase subunit B, kidney isoform	P31407	ATP6V1B1	57 kDa	x			1.45808		2.4353	1.15713	1.77497	1.12098	2.0704	0.921485	1.22075	0.46911		1.7298	1.3543	2.2884	4.3687	1.7279	0.97519	0.95649	0.96894	1.8713	2.0203	1.1499	2.0584	1.2325	1.4262	0.75911	1.0661	1.1585	2.5474	1.0332	3.5425	0.28693	2.2696	0.28571	0.8437	1.2916	1.2517	1.4276	0.91209	0	0.93822
V-type proton ATPase subunit B, brain isoform	P31408	ATP6V1B2	57 kDa	x			21.4603		20.7797	21.7765	22.1423	24.688	23.0302	17.4413	21.377	19.435		20.59	20.153	22.02	20.356	23.753	21.287	18.031	24.035	33.152	21.228	18.937	15.252	27.147	26.884	19.333	25.388	20.919	29.816	20.502	20.884	16.8	15.812	20.132	17.021	26.398	18.626	26.912	13.572	17.459	21.411
V-type proton ATPase subunit C 1	P21282	ATP6V1C1	44 kDa	x		x	8.59625		8.9304	9.65375	8.66607	8.1995	8.54143	6.85625	8.98922	9.27045		8.5845	8.9614	8.1027	10.073	8.8202	12.583	7.5948	9.617	7.4292	6.2591	10.043	10.933	8.8074	8.4932	7.0321	8.4653	6.4391	9.1022	9.2295	9.3949	6.8348	7.0316	10.209	3.3496	6.1533	13.666	7.0849	9.0527	10.16	8.3809
V-type proton ATPase subunit D	A0A3Q1M4W9	ATP6V1D	28 kDa	x			1.64938		2.08539	1.6921	2.38288	1.95275	1.43538	0.847475	1.276	1.3968		2.5754	0.89614	3.0385	1.8315	2.9401	0.96791	1.8987	0.9617	3.1839	1.7883	1.8261	2.7332	3.9144	1.8874	2.0092	0	1.8398	2.0227	0	1.879	1.1391	0	1.1343	1.1165	2.0511	1.2424	0	1.8105	0	2.7936
V-type proton ATPase subunit E 1	P11019	ATP6V1E1	26 kDa	x		x	6.98835		6.84055	7.94612	7.1824	9.39612	5.5207	7.4124	4.66445	6.8997		6.8676	6.273	5.0642	9.1574	6.8601	8.7112	10.443	5.7702	10.613	6.2591	6.3912	5.4663	8.8074	11.324	10.046	7.4071	7.359	4.0454	4.102	6.5764	9.113	7.0316	6.8058	6.6992	6.1533	3.7272	4.2509	4.5264	6.3497	7.4497
V-type proton ATPase subunit F	Q28029	ATP6V1F	13 kDa				2.45282		1.62699	2.88655	3.06195	3.7404	0	4.43942	0.905275	3.4711		0.85845	1.7923	2.0257	1.8315	1.96	2.9037	3.7974	2.8851	3.1839	2.6825	1.8261	4.5553	2.9358	3.7748	4.0184	4.2326	0	0	0	0	7.9739	3.0135	4.5372	2.2331	0	0	0	3.6211	5.0798	1.8624
V-type proton ATPase subunit G 1	P79251	ATP6V1G1	14 kDa				5.26776		3.93147	5.3153	5.62753	5.72823	4.8572	6.40668	4.97502	5.33355		3.4338	4.4807	5.0642	2.7472	6.8601	5.8075	4.7468	3.8468	5.3065	6.2591	5.4782	5.4663	5.8716	4.7184	7.0321	5.2908	3.6795	4.0454	5.1275	6.5764	7.9739	3.0135	7.9401	6.6992	6.1533	4.9695	4.2509	4.5264	5.0798	5.5873
V-type proton ATPase subunit G	E1BMV6	ATP6V1G3	14 kDa	x			3.3142		3.02993	2.89577	3.0582	3.98727	3.64122	3.59612	3.2299	2.8361		1.7169	2.6884	4.0514	3.663	2.9401	1.9358	1.8987	4.8085	3.1839	3.5766	2.7391	2.7332	5.8716	2.8311	3.0138	4.2326	2.7596	5.0568	2.051	4.6975	1.1391	2.009	4.5372	6.6992	2.0511	2.4848	5.6679	2.7158	3.8098	1.8624
V-type proton ATPase subunit H	A0A3Q1M3I3	ATP6V1H	56 kDa	x			11.5182		12.4283	8.92755	12.9992	12.0702	12.3665	9.58147	12.9124	10.201		12.877	10.753	14.179	11.904	9.8	8.711	8.544	8.6552	14.858	12.518	10.956	13.665	14.679	16.042	8.0366	9.5233	11.958	12.136	11.28	14.092	11.391	10.045	9.0742	7.8157	14.357	9.9388	15.586	11.768	10.159	10.243
Phospholipid-transporting ATPase	A0A3Q1M082	ATP8B2	137 kDa	x			0.220387		0	0	0	0.9786	0	0	0.6743	0		0	0	0	0	0	0	0	0	0	0	0	0	3.9144	0	0	0	0	0	0	0	0	0	0	0	0	0	0	2.6972	0	0
Ataxin-10	F1MH20	ATXN10	53 kDa				13.5242		13.0435	13.2613	15.5093	15.918	12.132	12.0006	11.6299	15.8735		15.452	11.65	13.167	11.905	14.7	9.6791	14.24	14.426	21.226	11.624	15.521	13.666	14.679	16.043	17.078	15.872	11.958	12.136	11.281	13.153	12.53	14.063	12.477	8.9323	17.434	8.6967	11.336	9.0527	17.779	13.968
Ataxin 2	E1BE88	ATXN2	140 kDa				2.8307		3.13777	2.4088	2.42466	2.68915	3.4363	2.76235	3.35535	2.03175		3.4338	6.273	1.0128	1.8315	1.96	2.9037	2.8481	1.9234	4.2452	0.89415	1.8261	2.7332	3.9144	3.7748	2.0092	1.0582	1.8398	4.0454	4.102	3.758	4.5565	2.009	1.1343	3.3496	3.0767	6.2119	1.417	2.7158	1.2699	2.7936
Ataxin 2 like	A0A3Q1MR95	ATXN2L	115 kDa				6.17145		3.86823	4.82992	5.55663	5.87647	8.5546	5.52675	8.1578	7.83095		3.4338	7.1691	3.0385	1.8315	4.9001	6.7754	3.7974	3.8468	3.1839	5.3649	5.4782	8.1995	5.8716	9.4369	5.0229	3.1745	7.359	10.114	9.2295	7.5159	6.8348	4.018	5.6715	5.5827	7.1789	12.424	8.5019	4.5264	6.3497	9.3122
Ataxin 3	A6H799	ATXN3	34 kDa			x	4.27967		4.40425	4.34138	4.16142	4.44347	2.91372	5.973	3.51098	4.69855		4.2923	3.5846	6.0771	3.663	3.9201	4.8395	3.7974	4.8085	2.1226	3.5766	6.3912	4.5553	3.9144	5.6621	5.0229	3.1745	3.6795	4.0454	2.051	1.879	6.8348	8.0361	5.6715	3.3496	2.0511	3.7272	2.834	5.4316	3.8098	5.5873
Apoptosis and caspase activation inhibitor	A0A3Q1LN50	AVEN	39 kDa				1.66331		2.29417	0.72432	1.35863	1.2253	1.95167	3.28697	0.93535	1.3968		0.85845	5.3768	2.0257	0.91574	0.98002	0.96791	0.94935	0	0	1.7883	0.91303	2.7332	0	1.8874	3.0138	0	1.8398	1.0114	3.0765	1.879	3.4174	3.0135	1.1343	5.5827	1.0256	0	0	2.7158	0	2.7936
AVL9 cell migration associated	F1N025	AVL9	72 kDa				2.1066		3.6832	0.49	2.83468	1.94402	3.39055	1.3441	2.11298	0		3.4338	3.5846	4.0514	3.663	1.96	0	0	0	3.1839	2.6825	2.7391	2.7332	2.9358	2.8311	2.0092	0	3.6795	2.0227	4.102	3.758	0	2.009	1.1343	2.2331	3.0767	1.2424	1.417	2.7158	0	0
Zinc-alpha-2-glycoprotein	Q3ZCH5	AZGP1	34 kDa		x		21.9179		24.512	38.0538	26.361	27.97	14.4621	13.7112	11.7164	15.196		25.754	20.611	23.295	28.388	32.341	35.813	43.67	40.391	22.287	38.448	31.043	13.666	22.508	25.48	32.147	31.745	17.478	9.1022	14.357	16.911	6.8348	22.099	14.746	11.165	10.256	2.4848	4.2509	29.874	12.699	17.693
5-azacytidine-induced protein 2	Q3SYW5	AZI2	45 kDa				2.17094		3.17678	1.92028	1.35441	0.98755	3.84205	2.66585	1.40394	1.86245		3.4338	3.5846	2.0257	3.663	0.98002	0.96791	2.8481	2.8851	0	2.6825	0.91303	1.8221	0	1.8874	1.0046	1.0582	6.4391	3.0341	3.0765	2.8185	1.1391	5.0226	2.2686	2.2331	2.0511	1.2424	1.417	0.90527	0	3.7249
Beta 3-glucosyltransferase	F1MKA0	B3GLCT	57 kDa		x		0.906319		0.910835	0.477762	0.67956	0	1.20894	1.6333	1.10392	1.56615		0	0.89614	0	2.7472	0	0	0.94935	0.9617	0	0.89415	0.91303	0.91106	0	0	0	0	0.91988	1.0114	1.0255	1.879	1.1391	2.009	2.2686	1.1165	1.0256	2.4848	0	0.90527	1.2699	1.8624
Beta-1,4-galactosyltransferase 4	F6RH18	B4GALT4	40 kDa				1.48927		2.3817	3.12852	1.58316	2.25707	0.234873	0	1.58422	0		0.85845	2.6884	5.0642	0.91574	1.96	3.8716	3.7974	2.8851	0	2.6825	2.7391	0.91106	1.9572	1.8874	2.0092	3.1745	0	0	0	0.93949	0	0	0	0	0	0	0	6.3369	0	0
Beta-1,4-glucuronyltransferase 1	Q5EA01	B4GAT1	47 kDa				0.624126		1.37865	0.964745	1.35962	0.751623	0	0	0.226318	0		0.85845	0.89614	1.0128	2.7472	0.98002	0.96791	0.94935	0.9617	0	1.7883	2.7391	0.91106	0	0.94369	1.0046	1.0582	0	0	0	0	0	0	0	0	0	0	0	0.90527	0	0
BRISC and BRCA1-A complex member 1	Q08E57	BABAM1	37 kDa			x	0.359835		0.214613	1.20981	0	0.76035	0.234873	0.279125	0	0		0.85845	0	0	0	0.98002	1.9358	0	1.9234	0	0	0	0	0.9786	0	1.0046	1.0582	0	0	0	0.93949	0	0	0	1.1165	0	0	0	0	0	0
BRISC and BRCA1-A complex member 2	A6QQW8	BABAM2	44 kDa			x	2.71061		2.96705	2.89728	2.11755	2.73947	2.6873	2.73195	3.08842	2.20115		2.5754	2.6884	2.0257	4.5787	3.9201	1.9358	2.8481	2.8851	2.1226	1.7883	1.8261	2.7332	2.9358	1.8874	4.0184	2.1163	2.7596	3.0341	3.0765	1.879	2.2783	3.0135	3.4029	2.2331	3.0767	3.7272	2.834	2.7158	2.5399	1.8624
BCL2 associated agonist of cell death	F1MUT9	BAD	18 kDa				1.86806		2.49485	2.64311	2.52755	2.49055	1.42095	1.0325	0.93535	0.9312		3.4338	2.6884	2.0257	1.8315	0.98002	1.9358	2.8481	4.8085	1.0613	3.5766	2.7391	2.7332	4.893	0.94369	2.0092	2.1163	1.8398	0	1.0255	2.8185	0	3.0135	0	1.1165	1.0256	0	0	2.7158	0	1.8624
BAG family molecular chaperone regulator 1	Q148J7	BAG1	26 kDa			x	3.81406		4.83782	3.84667	4.1985	3.21822	4.35973	3.55023	2.47777	4.23295		4.2923	3.5846	5.0642	6.4102	2.9401	2.9037	5.6961	3.8468	3.1839	3.5766	5.4782	4.5553	3.9144	3.7748	2.0092	3.1745	5.5193	3.0341	5.1275	3.758	2.2783	4.018	5.6715	2.2331	2.0511	3.7272	1.417	2.7158	3.8098	4.6561
BAG cochaperone 3	F1MIU2	BAG3	62 kDa				22.1432		20.828	23.1292	19.079	23.505	23.046	25.0472	20.3065	22.2655		20.603	22.403	19.244	21.062	22.54	22.262	28.481	19.234	13.797	20.565	21	20.954	20.551	29.254	24.11	20.105	26.676	20.227	24.612	20.669	23.922	21.095	29.492	25.68	21.537	18.636	18.421	22.632	20.319	24.212
BAG family molecular chaperone regulator 5	Q2TA08	BAG5	51 kDa	x			7.53327		6.68442	8.16965	5.86522	6.48022	7.10252	8.7497	9.36295	8.16965		6.8676	6.273	8.1027	5.4944	5.8801	4.8395	12.342	9.617	5.3065	4.4708	8.2173	5.4663	7.8288	5.6621	5.0229	7.4071	4.5994	8.0908	8.204	7.5159	6.8348	9.0406	9.0744	10.049	8.2044	11.181	9.9189	8.1475	8.8896	7.4497
BCL2-associated athanogene 6	F1MY28	BAG6	119 kDa	x			7.00558		10.8802	10.3489	8.91415	6.93788	3.87338	5.93368	3.93947	3.4286		12.018	9.8575	6.0771	15.568	7.8402	8.7112	12.342	12.502	2.1226	10.73	12.782	10.022	3.9144	7.5495	12.055	4.2326	4.5994	3.0341	4.102	3.758	4.5565	9.0406	5.6715	4.4661	4.1022	2.4848	2.834	6.3369	1.2699	5.5873
Brain-specific angiogenesis inhibitor 1-associated protein 2	Q5EAD0	BAIAP2	58 kDa	x			11.8841		18.27	15.1635	15.4716	12.0078	9.21082	7.13983	9.11603	5.5029		17.169	11.65	22.283	21.978	10.78	15.487	18.038	16.349	7.4292	13.412	21.913	19.132	12.722	8.4932	13.06	13.756	8.2789	4.0454	12.306	12.213	5.6957	6.0271	5.6715	11.165	3.0767	4.9695	8.5019	19.916	6.3497	4.6561
BAR/IMD domain containing adaptor protein 2 like 1	F1MXR0	BAIAP2L1	57 kDa	x			5.12146		5.0573	4.8221	4.9935	5.73048	5.74735	4.11412	6.06245	3.76735		5.1507	2.6884	5.0642	7.3259	5.8801	2.9037	5.6961	4.8085	6.3679	3.5766	3.6521	6.3774	7.8288	3.7748	6.0275	5.2908	5.5193	3.0341	4.102	10.334	3.4174	4.018	5.6715	3.3496	5.1278	6.2119	5.6679	7.2422	3.8098	3.7249
Barrier-to-autointegration factor	P61283	BANF1	10 kDa			x	1.88993		1.33065	1.91873	1.39717	2.75287	1.16457	2.2208	1.3579	4.0636		2.5754	0	0	2.7472	0.98002	0	2.8481	3.8468	1.0613	1.7883	2.7391	0	2.9358	1.8874	3.0138	3.1745	1.8398	0	0	2.8185	2.2783	1.0045	1.1343	4.4661	0	0	0	5.4316	2.5399	5.5873
Chromatin complexes subunit BAP18	Q32LD1	BAP18	18 kDa				5.33273		5.2034	4.58803	4.55255	3.96107	6.32578	5.52555	6.9395	5.79915		5.1507	8.9614	3.0385	3.663	3.9201	6.7754	2.8481	4.8085	1.0613	8.9415	3.6521	4.5553	2.9358	5.6621	3.0138	4.2326	7.359	6.0681	7.1785	4.6975	5.6957	4.018	6.8058	5.5827	5.1278	8.6967	8.5019	5.4316	5.0798	6.5185
Brain acid soluble protein 1	P80724	BASP1	23 kDa	x			45.1933		53.246	44.3845	54.8665	52.9608	41.879	37.0328	42.199	24.7625		52.366	49.288	62.796	48.534	44.101	47.428	41.771	44.238	62.617	46.496	52.956	57.397	59.695	50.015	49.225	52.908	36.795	30.341	43.071	57.309	29.617	34.153	39.7	44.661	42.048	33.544	42.509	50.695	21.589	27.936
Apoptosis regulator BAX	O02703	BAX	21 kDa	x		x	4.92352		6.43598	5.78073	4.57505	4.69725	3.92127	6.85413	2.77835	3.76735		6.0092	3.5846	6.0771	10.073	5.8801	4.8395	7.5948	4.8085	7.4292	3.5766	2.7391	4.5553	7.8288	4.7184	2.0092	4.2326	3.6795	3.0341	6.153	2.8185	9.113	7.0316	6.8058	4.4661	4.1022	2.4848	0	4.5264	3.8098	3.7249
BBSome interacting protein 1	G3N2W1	BBIP1	8 kDa			x	1.45383		2.03683	4.07633	0.903097	1.74137	0.256375	1.65688	0	0.46561		2.5754	0.89614	1.0128	3.663	1.96	0.96791	6.6455	6.7319	0	1.7883	0.91303	0.91106	1.9572	1.8874	1.0046	2.1163	0	0	1.0255	0	1.1391	1.0045	1.1343	3.3496	0	0	0	0	0	0.93122
BBS1 domain-containing protein	E1BN34	BBS1	73 kDa	x			7.88079		14.3697	10.0944	7.67475	5.23243	9.69785	4.6444	5.82612	3.1324		19.744	11.65	14.18	11.905	6.8601	4.8395	13.291	15.387	5.3065	7.1532	8.2173	10.022	4.893	4.7184	6.0275	5.2908	6.4391	8.0908	9.2295	15.032	3.4174	5.0226	5.6715	4.4661	7.1789	3.7272	4.2509	8.1475	2.5399	3.7249
Bardet-Biedl syndrome 2 protein homolog	F1MU26	BBS2	80 kDa	x			6.29149		8.48285	9.6413	4.87283	6.46685	4.6188	3.5369	5.39705	8.33925		9.443	4.4807	8.1027	11.905	9.8002	5.8075	9.4935	13.464	3.1839	5.3649	4.5651	6.3774	7.8288	5.6621	6.0275	6.349	3.6795	5.0568	4.102	5.6369	2.2783	4.018	2.2686	5.5827	4.1022	4.9695	7.0849	5.4316	10.16	6.5185
Bardet-Biedl syndrome 4 protein homolog	Q1JQ97	BBS4	58 kDa	x			2.35074		5.23295	2.1714	2.76003	1.50323	3.09252	1.68933	0.482718	1.3968		6.0092	5.3768	4.0514	5.4944	2.9401	0	1.8987	3.8468	1.0613	2.6825	3.6521	3.6442	0	1.8874	2.0092	2.1163	2.7596	3.0341	0	6.5764	1.1391	0	2.2686	3.3496	1.0256	0	0	0.90527	0	2.7936
Bardet-Biedl syndrome 5 protein homolog	A6QLF9	BBS5	39 kDa	x		x	1.94163		3.10953	2.15916	1.36285	0.976372	4.8836	0.818275	1.01963	0.46561		6.0092	3.5846	1.0128	1.8315	0.98002	1.9358	3.7974	1.9234	0	0.89415	0.91303	3.6442	1.9572	0.94369	1.0046	0	2.7596	4.0454	6.153	6.5764	0	1.0045	2.2686	0	1.0256	1.2424	0	1.8105	0	0.93122
Bardet-Biedl syndrome 7 protein homolog	F1MB52	BBS7	80 kDa	x			6.13022		9.53058	10.5892	5.99425	5.73513	4.57308	3.54578	4.14628	3.72485		11.16	8.0652	6.0771	12.82	9.8002	4.8395	13.291	14.426	3.1839	8.9415	3.6521	8.1995	6.8502	4.7184	5.0229	6.349	5.5193	3.0341	4.102	5.6369	2.2783	4.018	4.5372	3.3496	2.0511	4.9695	1.417	8.1475	0	7.4497
Bardet-Biedl syndrome 9	E1BHJ5	BBS9	99 kDa	x			11.6328		15.831	13.0285	12.6167	8.2302	14.3172	8.32145	10.5831	8.63525		21.461	12.546	19.244	10.073	13.72	11.615	11.392	15.387	10.613	13.412	10.043	16.399	3.9144	9.4369	10.046	9.5235	14.718	18.204	10.255	14.092	5.6957	4.018	7.9401	15.632	10.256	8.6967	7.0849	16.295	8.8896	8.3809
Basal cell adhesion molecule	Q9MZ08	BCAM	68 kDa	x	x		7.10341		6.63983	3.85445	8.7088	3.46712	9.3546	7.49535	8.04103	11.4288		3.4338	7.1691	4.0514	11.905	1.96	4.8395	2.8481	5.7702	3.1839	13.412	8.2173	10.022	1.9572	4.7184	4.0184	3.1745	8.2789	12.136	12.306	4.6975	3.4174	13.059	6.8058	6.6992	7.1789	14.909	2.834	7.2422	8.8896	13.968
BCAR1 scaffold protein, Cas family member	A0A3Q1MQ07	BCAR1	98 kDa				0.825188		1.14482	1.1975	0.903097	0.738223	0.969175	0.753375	0.482718	0		0.85845	1.7923	1.0128	0.91574	0	0.96791	1.8987	1.9234	0	1.7883	0.91303	0.91106	0	0.94369	2.0092	0	1.8398	1.0114	1.0255	0	0	3.0135	0	0	1.0256	0	0	0.90527	0	0
Breast carcinoma amplified sequence 1	A0A3Q1LQB6	BCAS1	64 kDa				23.5633		29.5553	23.3942	25.4177	23.9192	24.0055	22.3	19.9847	16.2965		31.763	23.3	28.36	34.798	25.481	21.294	24.683	22.119	20.165	28.613	23.739	29.154	26.422	21.705	21.096	26.454	22.997	26.295	19.485	27.245	19.365	27.122	18.149	24.564	21.537	14.909	22.672	20.821	13.969	18.624
Pre-mRNA-splicing factor SPF27	Q5E9D4	BCAS2	26 kDa			x	0.459862		0	0	0	0	0	1.3733	1.75819	0.63495		0	0	0	0	0	0	0	0	0	0	0	0	0	0	0	0	0	0	0	0	1.1391	1.0045	0	3.3496	2.0511	1.2424	2.834	0.90527	1.2699	0
BCAS3 domain-containing protein	F1N6R8	BCAS3	91 kDa				1.78241		2.28025	1.21283	1.63387	1.99252	1.20894	2.19725	1.82652	2.03175		2.5754	2.6884	2.0257	1.8315	1.96	0.96791	0	1.9234	1.0613	0	3.6521	1.8221	1.9572	1.8874	2.0092	2.1163	0.91988	1.0114	1.0255	1.879	2.2783	2.009	2.2686	2.2331	1.0256	1.2424	1.417	3.6211	1.2699	2.7936
BCL10 immune signaling adaptor	Q17QJ6	BCL10	26 kDa				0.59485		1.87076	0.241978	1.13509	0.235923	0.721218	0	0.2564	0		1.7169	0.89614	3.0385	1.8315	0	0.96791	0	0	0	0.89415	0.91303	2.7332	0	0.94369	0	0	0.91988	0	1.0255	0.93949	0	0	0	0	1.0256	0	0	0	0	0
BCL2 like 13	F1MNK0	BCL2L13	30 kDa				3.6919		3.71198	3.8682	2.30775	3.24032	4.86892	4.18265	3.54108	3.9367		2.5754	5.3768	5.0642	1.8315	4.9001	4.8395	2.8481	2.8851	1.0613	1.7883	1.8261	4.5553	4.893	2.8311	1.0046	4.2326	5.5193	4.0454	6.153	3.758	6.8348	2.009	4.5372	3.3496	3.0767	3.7272	2.834	4.5264	5.0798	2.7936
BCR activator of RhoGEF and GTPase	A0A3Q1M4M7	BCR	121 kDa	x			0.0975603		0.67262	0	0	0	0	0.0590825	0	0		0	2.2139	0.47658	0	0	0	0	0	0	0	0	0	0	0	0	0	0	0	0	0	0	0.23633	0	0	0	0	0	0	0	0
3-hydroxybutyrate dehydrogenase type 2	Q3T046	BDH2	27 kDa	x		x	5.22141		5.0669	3.856	5.49183	6.21753	5.8299	2.22847	6.70263	7.5347		5.1507	5.3768	6.0771	3.663	2.9401	6.7754	4.7468	0.9617	7.4292	2.6825	5.4782	6.3774	7.8288	4.7184	7.0321	5.2908	5.5193	4.0454	7.1785	6.5764	1.1391	1.0045	4.5372	2.2331	6.1533	6.2119	9.9189	4.5264	7.6197	7.4497
Beclin-1	Q4A1L4	BECN1	52 kDa	x			1.23776		1.58346	1.20974	1.62445	0.7364	1.19097	1.03815	1.34974	1.10056		1.7169	2.6884	1.0128	0.91574	1.96	0.96791	0.94935	0.9617	1.0613	1.7883	1.8261	1.8221	0	1.8874	0	1.0582	0.91988	0	1.0255	2.8185	1.1391	3.0135	0	0	3.0767	0	1.417	0.90527	1.2699	0.93122
Biglycan	P21809	BGN	42 kDa		x		2.11258		1.8896	1.44251	2.76946	5.2976	0.9395	0.251125	2.32333	1.86245		0	2.6884	3.0385	1.8315	0.98002	0.96791	1.8987	1.9234	1.0613	0.89415	5.4782	3.6442	1.9572	1.8874	12.055	5.2908	0	0	0	3.758	0	1.0045	0	0	2.0511	0	0	7.2422	0	3.7249
BICD cargo adaptor 2	G3N3P0	BICD2	91 kDa	x			2.9111		5.50047	2.8912	3.61763	1.6888	2.6873	1.91688	2.83258	1.3968		5.1507	5.3768	5.0642	6.4102	1.96	3.8716	2.8481	2.8851	0	6.2591	5.4782	2.7332	0.9786	4.7184	0	1.0582	2.7596	3.0341	3.0765	1.879	1.1391	2.009	3.4029	1.1165	3.0767	3.7272	0	4.5264	0	2.7936
Bridging integrator 1	A0A3Q1M808	BIN1	76 kDa				47.0925		43.728	51.3435	48.8113	61.7608	36.9813	48.9885	35.3443	52.472		46.044	41.792	42.539	44.537	60.047	49.273	49.02	47.034	55.188	49.178	48.391	42.488	66.81	65.37	52.145	62.718	36.795	36.409	36.544	38.177	48.876	44.837	53.927	48.314	44.099	26.09	32.591	38.597	63.379	41.565
Bridging integrator 2	A4FUG5	BIN2	57 kDa				0.469153		0.242852	0.30295	0	0.27555	0.53075	1.345	0.2564	1.1303		0	0.97141	0	0	0	1.2118	0	0	0	0	0	0	0	1.1022	0	0	0	1.0114	1.1116	0	1.4262	0	2.6497	1.3041	1.0256	0	0	0	0.31999	1.9406
Bridging integrator 3	Q08DY1	BIN3	30 kDa			x	4.62351		4.81405	3.85743	4.61647	4.90415	3.175	6.0379	5.15483	4.23295		6.0092	2.6884	5.0642	5.4944	3.9201	2.9037	3.7974	4.8085	2.1226	3.5766	5.4782	7.2885	5.8716	6.6058	5.0229	2.1163	2.7596	4.0454	3.0765	2.8185	6.8348	6.0271	7.9401	3.3496	3.0767	3.7272	5.6679	8.1475	3.8098	4.6561
Baculoviral IAP repeat containing 2	G3X822	BIRC2	68 kDa				0.0835703		0.3848	0.241978	0	0	0	0	0	0		0	1.5392	0	0	0	0.96791	0	0	0	0	0	0	0	0	0	0	0	0	0	0	0	0	0	0	0	0	0	0	0	0
Baculoviral IAP repeat containing 6	E1BE13	BIRC6	534 kDa	x			17.7855		20.5955	15.4328	18.483	20.56	20.8543	11.807	18.018	15.281		24.037	21.507	21.27	15.568	16.66	10.647	15.19	19.234	22.287	16.989	16.435	18.221	22.508	21.705	21.096	16.931	21.157	20.227	19.485	22.548	13.67	11.05	11.343	11.165	17.434	22.363	14.17	18.105	20.319	10.243
Bleomycin hydrolase	E1BL29	BLMH	53 kDa	x		x	15.4302		15.1049	17.8155	18.9977	15.625	16.7135	11.1407	13.43	13.799		18.886	9.8575	15.193	16.483	14.7	14.519	20.886	21.157	24.41	20.565	18.261	12.755	21.529	14.155	13.06	13.756	16.558	14.159	16.408	19.729	7.9739	14.063	12.477	10.049	11.281	13.666	17.004	11.769	12.699	14.899
Biogenesis of lysosome-related organelles complex 1 subunit 1	Q2NKW0	BLOC1S1	14 kDa			x	0.54984		0	0.964745	0	1.48335	0	1.12542	0	1.10056		0	0	0	0	0.98002	0.96791	0.94935	0.9617	0	0	0	0	0.9786	1.8874	2.0092	1.0582	0	0	0	0	0	0	2.2686	2.2331	0	0	0	0	1.2699	0.93122
Biogenesis of lysosomal organelles complex 1 subunit 2	F1N5K4	BLOC1S2	16 kDa			x	1.52179		1.8173	1.44559	1.62869	1.24092	1.74455	2.1928	0.793317	1.10056		1.7169	1.7923	1.0128	2.7472	0.98002	0.96791	0.94935	2.8851	1.0613	0.89415	1.8261	2.7332	1.9572	0.94369	1.0046	1.0582	0	2.0227	3.0765	1.879	2.2783	2.009	1.1343	3.3496	1.0256	1.2424	0	0.90527	1.2699	0.93122
Biogenesis of lysosome-related organelles complex 1 subunit 3	A5PJP1	BLOC1S3	21 kDa				1.14944		1.99788	1.44869	1.35863	1.7016	0	1.88123	0	0.46561		2.5754	3.5846	0	1.8315	0.98002	2.9037	0.94935	0.9617	0	1.7883	0.91303	2.7332	3.9144	1.8874	1.0046	0	0	0	0	0	2.2783	3.0135	0	2.2331	0	0	0	0	0	0.93122
Biogenesis of lysosome-related organelles complex 1 subunit 5	F6R621	BLOC1S5	22 kDa				0.192891		0.228935	0.240425	0.447075	0	0	0.53025	0	0		0	0	0	0.91574	0	0	0	0.9617	0	1.7883	0	0	0	0	0	0	0	0	0	0	0	1.0045	0	1.1165	0	0	0	0	0	0
Biogenesis of lysosome-related organelles complex 1 subunit 6	Q08DU8	BLOC1S6	20 kDa				2.91965		2.81093	2.65685	3.37003	1.97915	4.10825	3.29585	2.66043	2.03175		2.5754	2.6884	5.0642	0.91574	3.9201	1.9358	2.8481	1.9234	5.3065	1.7883	3.6521	2.7332	1.9572	1.8874	3.0138	1.0582	4.5994	3.0341	4.102	4.6975	3.4174	3.0135	3.4029	3.3496	2.0511	4.9695	0	3.6211	1.2699	2.7936
Biliverdin reductase A	A5D7K0	BLVRA	33 kDa		x	x	25.0312		23.9955	25.1095	25.2035	24.924	25.2657	26.3263	24.9727	23.874		24.895	29.573	22.283	19.231	29.401	24.198	21.835	25.004	32.901	24.142	18.261	25.51	26.422	21.705	25.115	26.454	25.757	28.318	22.561	24.427	29.617	26.117	28.357	21.214	28.716	24.848	25.506	20.821	25.399	22.349
Flavin reductase (NADPH)	P52556	BLVRB	22 kDa			x	18.1683		21.4462	21.8902	22.6528	16.577	14.1208	18.8038	13.025	15.4925		17.169	18.819	13.167	36.63	16.66	18.39	29.43	23.081	12.736	28.613	30.13	19.132	20.551	16.986	16.073	12.698	12.878	10.114	18.459	15.032	15.948	31.14	13.612	14.515	16.409	14.909	9.9189	10.863	11.429	19.556
BCL2 interacting protein like	Q17QP4	BNIPL	40 kDa				0.699229		1.13488	0.245005	0.908313	1.728	0.744098	0.251125	0	0.46561		0	1.7923	0	2.7472	0.98002	0	0	0	0	0.89415	2.7391	0	1.9572	1.8874	2.0092	1.0582	0	1.0114	1.0255	0.93949	0	1.0045	0	0	0	0	0	0	0	0.93122
Biorientation of chromosomes in cell division protein 1	F1N2T2	BOD1	19 kDa			x	0.154257		0.457875	0	0.228258	0.235923	0.234873	0	0	0		0	0	0	1.8315	0	0	0	0	0	0	0.91303	0	0	0.94369	0	0	0	0	0	0.93949	0	0	0	0	0	0	0	0	0	0
BolA-like protein 1	Q3T138	BOLA1	14 kDa				0.306984		0.443547	0.95245	0.680063	0	0	0	0.226318	0		0.85845	0	0	0.91574	0	0	2.8481	0.9617	0	0.89415	1.8261	0	0	0	0	0	0	0	0	0	0	0	0	0	0	0	0	0.90527	0	0
BolA family member 2B	F1MYN0	BOLA2B	10 kDa				4.63672		3.9652	3.13615	5.41273	5.23243	5.58305	3.85855	5.47082	4.23295		2.5754	5.3768	6.0771	1.8315	3.9201	2.9037	3.7974	1.9234	11.674	2.6825	2.7391	4.5553	4.893	4.7184	6.0275	5.2908	6.4391	6.0681	5.1275	4.6975	3.4174	3.0135	4.5372	4.4661	5.1278	3.7272	8.5019	4.5264	3.8098	4.6561
Major histocompatibility complex, class I, A precursor	A0A3Q1LRW6	BOLA-A	41 kDa		x		0.21212		0.244948	0.240425	0	0	0.262475	0.84305	0	0		0.97979	0	0	0	0	0	0	0.9617	0	0	0	0	0	0	0	0	1.0499	0	0	0	1.1391	0	0	2.2331	0	0	0	0	0	0
Non-classical MHC class I antigen	F1N4Y5	BOLA-NC1	41 kDa		x		0.738969		0.793562	1.60656	0.89415	0.78443	0.13558	0.74938	0.119685	0.91783		0.85845	0	0	2.3158	2.4783	0.51186	1.0041	2.432	0	3.5766	0	0	0.51752	0.99811	1.0625	0.55959	0	0	0.54232	0	1.8072	0	0.59986	0.59046	0	0	0	0.47874	1.3432	0.49246
BLOC-1-related complex subunit 6	Q3SX20	BORCS6	37 kDa				0.669624		0.920782	0.963193	1.17264	1.2257	0.22997	0.283575	0.226318	0		0.85845	0.89614	1.0128	0.91574	0.98002	0	0.94935	1.9234	1.0613	0.89415	0.91303	1.8221	1.9572	1.8874	0	1.0582	0.91988	0	0	0	0	0	1.1343	0	0	0	0	0.90527	0	0
BLOC-1-related complex subunit 7	Q2KIB7	BORCS7	12 kDa			x	1.1374		1.58645	1.44559	1.16372	1.24742	0.974068	0.847475	0.482718	1.56615		1.7169	1.7923	1.0128	1.8238	0.98002	0.96791	0.94935	2.8851	1.0613	2.6825	0	0.91106	0.9786	0.94369	2.0092	1.0582	0.91988	1.0114	1.0255	0.93949	1.1391	0	1.1343	1.1165	1.0256	0	0	0.90527	1.2699	1.8624
Phosphoglycerate mutase	F1MX69	BPGM	30 kDa			x	4.09431		5.27645	3.60938	4.715	3.24642	4.10825	4.07725	4.02375	3.3017		5.1507	4.4807	5.0642	6.4102	1.96	3.8716	3.7974	4.8085	5.3065	6.2591	2.7391	4.5553	1.9572	2.8311	5.0229	3.1745	4.5994	3.0341	4.102	4.6975	3.4174	5.0226	3.4029	4.4661	4.1022	3.7272	2.834	5.4316	3.8098	2.7936
3'(2'),5'-bisphosphate nucleotidase 1	Q3ZCK3	BPNT1	33 kDa	x		x	30.8704		27.118	26.053	30.7818	32.4165	34.2833	27.2802	36.325	34.541		28.329	27.78	30.385	21.978	25.481	26.134	22.784	29.813	36.084	25.036	25.565	36.442	32.294	30.198	30.138	37.036	34.955	31.352	37.944	32.882	29.617	22.099	29.492	27.913	34.869	40.999	36.842	32.59	35.558	33.524
B-Raf proto-oncogene, serine/threonine kinase	A0A3Q1M353	BRAF	85 kDa				2.00511		2.06557	4.05985	1.65207	1.87142	2.53135	1.73403	0.891245	0.46561		2.168	2.2366	1.545	2.3127	5.5148	2.953	5.2939	2.4777	1.1153	2.2317	1.3928	1.8685	3.9642	1.9354	0.52786	1.0582	2.7596	2.5242	2.051	2.7906	2.2783	3.5413	0	1.1165	0.53888	1.2424	0	1.7837	0	0.93122
BRAP protein	A6H716	BRAP	67 kDa				0.442516		0.920782	0.241978	0.228258	1.2253	0.46975	0	0	0.46561		0.85845	0.89614	1.0128	0.91574	0	0.96791	0	0	0	0	0.91303	0	0	1.8874	3.0138	0	0	0	0	1.879	0	0	0	0	0	0	0	0	0	0.93122
Lys-63-specific deubiquitinase BRCC36	A5PJP6	BRCC3	36 kDa	x		x	6.41715		7.7116	6.9921	7.0279	6.48857	5.6288	4.99405	5.9204	6.73035		6.0092	6.273	12.154	6.4102	6.8601	5.8075	6.6455	8.6553	12.736	6.2591	2.7391	6.3774	6.8502	4.7184	8.0367	6.349	4.5994	8.0908	5.1275	4.6975	4.5565	3.0135	7.9401	4.4661	5.1278	7.4543	5.6679	5.4316	5.0798	8.3809
BRICK1 subunit of SCAR/WAVE actin nucleating complex	A8YXX8	BRK1	9 kDa				1.2043		2.24653	1.68905	1.81045	0.996273	0.22997	1.60085	0.226318	0.46561		3.4338	1.7923	1.0128	2.7472	1.96	1.9358	1.8987	0.9617	0	2.6825	1.8261	2.7332	0.9786	0.94369	1.0046	1.0582	0.91988	0	0	0	1.1391	3.0135	1.1343	1.1165	0	0	0	0.90527	0	0.93122
BRO1 domain- and CAAX motif-containing protein	F1MU85	BROX	46 kDa	x		x	4.99563		5.98262	3.85435	6.51698	3.72275	6.8448	2.98428	5.0428	5.0373		5.1507	5.3768	6.0771	7.3259	3.9201	2.9037	4.7468	3.8468	5.3065	10.73	4.5651	5.4663	5.8716	2.8311	3.0138	3.1745	5.5193	7.0795	8.204	6.5764	3.4174	4.018	2.2686	2.2331	4.1022	4.9695	5.6679	5.4316	6.3497	3.7249
BSD domain containing 1	A0A3Q1M8E3	BSDC1	50 kDa				1.36517		0.224035	0.964745	0.456022	0.98755	3.6219	1.9193	1.59964	0.9312		0	0.89614	0	0	0.98002	0.96791	0.94935	0.9617	0	0	0.91303	0.91106	0	1.8874	1.0046	1.0582	3.6795	3.0341	3.0765	4.6975	3.4174	2.009	1.1343	1.1165	0	1.2424	4.2509	0.90527	0	1.8624
Biotinidase	A6QQ07	BTD	58 kDa		x		1.95809		1.40295	1.44869	1.88556	1.2322	1.72169	3.79813	1.63025	3.1324		0.85845	0.89614	2.0257	1.8315	0.98002	2.9037	0.94935	0.9617	2.1226	2.6825	1.8261	0.91106	0.9786	1.8874	1.0046	1.0582	0.91988	1.0114	3.0765	1.879	3.4174	5.0226	3.4029	3.3496	2.0511	1.2424	1.417	1.8105	2.5399	3.7249
Transcription factor BTF3	Q56JY8	BTF3	18 kDa				3.8838		4.8715	3.6125	4.99397	4.22562	3.13907	2.73073	4.39105	2.32805		3.4338	4.4807	6.0771	5.4944	1.96	5.8075	3.7974	2.8851	6.3679	3.5766	4.5651	5.4663	2.9358	5.6621	3.0138	5.2908	2.7596	2.0227	3.0765	4.6975	1.1391	3.0135	4.5372	2.2331	2.0511	2.4848	8.5019	4.5264	0	4.6561
Transcription factor BTF3 homolog 4	Q2KIY7	BTF3L4	17 kDa			x	4.5638		5.93915	5.53425	4.75727	4.47677	3.89623	3.76893	4.37443	2.963		6.0092	6.273	5.0642	6.4102	3.9201	4.8395	6.6455	6.7319	6.3679	5.3649	3.6521	3.6442	2.9358	5.6621	4.0184	5.2908	3.6795	4.0454	4.102	3.758	2.2783	6.0271	4.5372	2.2331	3.0767	7.4543	4.2509	2.7158	1.2699	4.6561
Mitotic checkpoint protein BUB3	Q1JQB2	BUB3	37 kDa	x			3.79443		2.20756	2.16988	1.81465	3.75603	3.63985	5.47417	7.04685	4.69855		3.4338	4.4807	0	0.91574	2.9401	0.96791	2.8481	1.9234	0	1.7883	1.8261	3.6442	4.893	2.8311	2.0092	5.2908	3.6795	4.0454	3.0765	3.758	4.5565	5.0226	2.2686	10.049	8.2044	3.7272	9.9189	6.3369	3.8098	5.5873
Protein BUD31 homolog	Q2NKU3	BUD31	17 kDa				0.401344		0.91575	0.477762	0	0.751623	0.22997	0	0	1.26995		0	0	0	3.663	0	0	0.94935	0.9617	0	0	0	0	0	0.94369	1.0046	1.0582	0.91988	0	0	0	0	0	0	0	0	0	0	0	2.5399	0
Basic leucine zipper and W2 domains 1	F1MZK4	BZW1	48 kDa	x		x	17.1798		17.9795	14.9147	20.1887	16.2773	17.6765	14.6133	17.5838	19.2295		20.291	18.168	13.812	19.647	18.086	14.167	10.27	17.136	27.884	18.128	17.929	16.814	19.217	15.7	14.704	15.488	14.384	16.642	16.875	22.805	18.019	13.698	9.0744	17.662	23.029	19.427	11.336	16.543	16.279	22.18
Basic leucine zipper and W2 domains 2	A0A3S5ZP35	BZW2	58 kDa	x			2.74545		2.99077	3.44127	3.51735	4.79232	3.20088	0.59345	1.7221	0.66545		2.8871	3.3393	3.4064	2.3303	2.4939	5.1911	3.0204	3.0597	7.1387	1.5436	2.1576	3.2295	6.227	6.0049	3.3786	3.5588	3.0937	2.5737	3.6352	3.5009	0	2.3738	0	0	2.6098	0	0	4.2786	0.2306	1.1003
Chromosome 13 C20orf194 homolog	E1BK28	C13H20orf194	133 kDa				6.76083		10.7243	4.82073	8.0096	3.27545	9.90663	4.825	7.57827	3.1324		13.735	8.9614	10.128	10.073	3.9201	5.8075	4.7468	4.8085	2.1226	8.9415	9.1303	11.844	3.9144	1.8874	2.0092	5.2908	11.958	7.0795	10.255	10.334	2.2783	8.0361	3.4029	5.5827	6.1533	6.2119	7.0849	10.863	2.5399	3.7249
Chromosome 17 C4orf33 homolog	E1BMH3	C17H4orf33	23 kDa			x	1.54934		2.2366	1.68602	1.57892	0.7165	2.67073	0.813825	1.04969	1.73556		2.5754	1.7923	0	4.5787	0.98002	0.96791	0.94935	3.8468	0	3.5766	2.7391	0	0.9786	1.8874	0	0	1.8398	3.0341	2.051	3.758	0	1.0045	1.1343	1.1165	2.0511	1.2424	0	0.90527	2.5399	0.93122
Chromosome 18 C19orf33 homolog	A0A3Q1MRZ8	C18H19orf33	14 kDa				3.24857		1.60324	2.18525	1.21021	1.02487	3.16657	9.2272	4.29605	3.3017		2.5754	0.89614	2.0257	0.91574	3.9201	1.9358	0	2.8851	2.1226	0.89415	0.91303	0.91106	0.9786	0	1.0046	2.1163	3.6795	5.0568	2.051	1.879	9.113	2.009	6.8058	18.981	6.1533	4.9695	4.2509	1.8105	3.8098	2.7936
Chromosome 19 C17orf75 homolog	E1BCP5	C19H17orf75	44 kDa				1.55646		0.662687	1.92948	0.265325	1.46995	1.9168	1.97978	2.43359	2.03175		0.85845	1.7923	0	0	1.96	1.9358	1.8987	1.9234	1.0613	0	0	0	0.9786	1.8874	3.0138	0	3.6795	2.0227	1.0255	0.93949	3.4174	0	2.2686	2.2331	1.0256	4.9695	2.834	0.90527	1.2699	2.7936
Complement component 1 Q subcomponent-binding protein, mitochondrial	Q3T0B6	C1QBP	31 kDa			x	0.804258		0	0	0.227765	0.25115	0.974068	0.5359	3.25998	1.56615		0	0	0	0	0	0	0	0	0	0	0	0.91106	0	0	1.0046	0	0.91988	1.0114	1.0255	0.93949	1.1391	1.0045	0	0	3.0767	2.4848	5.6679	1.8105	1.2699	1.8624
C1q domain-containing protein	A0A3B0IZF8	C1QC	26 kDa	x	x		0.271457		0.228935	0	0.447075	0.24465	0	0.5347	0.580568	0		0	0	0	0.91574	0	0	0	0	0	1.7883	0	0	0.9786	0	0	0	0	0	0	0	0	1.0045	1.1343	0	0	0	1.417	0.90527	0	0
Complement subcomponent C1r	A0A3Q1MGP1	C1R	81 kDa		x		0.0899787		0	0	0.67484	0	0	0	0	0		0	0	0	0	0	0	0	0	0	1.7883	0	0.91106	0	0	0	0	0	0	0	0	0	0	0	0	0	0	0	0	0	0
Complement C1s subcomponent	Q0VCX1	C1S	77 kDa		x		0.414761		0.482135	0.237338	1.12191	0.480573	0.25285	0.5359	0	0		0	0	1.0128	0.91574	0	0	0.94935	0	0	3.5766	0	0.91106	0.9786	0.94369	0	0	0	1.0114	0	0	1.1391	1.0045	0	0	0	0	0	0	0	0
Complement C2	Q3SYW2	C2	83 kDa		x		2.26054		1.40295	2.41187	3.22628	1.24092	3.2194	2.7287	1.94085	1.56615		0.85845	0.89614	2.0257	1.8315	1.96	2.9037	1.8987	2.8851	2.1226	8.0474	0.91303	1.8221	1.9572	0.94369	1.0046	1.0582	1.8398	5.0568	4.102	1.879	3.4174	3.0135	1.1343	3.3496	2.0511	2.4848	1.417	1.8105	1.2699	1.8624
Chromosome 20 C5orf51 homolog	E1BBG4	C20H5orf51	34 kDa			x	8.67621		8.51558	7.9708	7.69957	8.67318	8.51365	10.7307	8.3329	9.27045		6.0092	8.9614	8.1027	10.989	7.8402	11.615	5.6961	6.7319	6.3679	9.8357	8.2173	6.3774	8.8074	9.4369	9.0413	7.4071	8.2789	8.0908	9.2295	8.4554	11.391	9.0406	10.209	12.282	8.2044	7.4543	11.336	6.3369	10.16	8.3809
Chromosome 24 C18orf25 homolog	A0A3Q1MJK5	C24H18orf25	43 kDa				1.50374		1.39805	2.89732	0.944885	1.24742	1.46177	1.37775	1.01963	1.86245		0.85845	1.7923	2.0257	0.91574	2.9401	2.9037	1.8987	3.8468	1.0613	0.89415	0.91303	0.91106	0.9786	0.94369	2.0092	1.0582	0.91988	2.0227	1.0255	1.879	1.1391	1.0045	1.1343	2.2331	1.0256	1.2424	0	1.8105	0	3.7249
C2 calcium dependent domain containing 5	A0A3Q1ME92	C2CD5	120 kDa	x			7.53377		8.30235	6.2646	8.24248	6.69627	10.4908	6.2352	7.60487	5.33355		10.301	6.273	11.141	5.4944	6.8601	3.8716	7.5948	6.7319	8.4905	7.1532	7.3042	10.022	8.8074	6.6058	5.0229	6.349	7.359	12.136	10.255	12.213	3.4174	8.0361	5.6715	7.8158	6.1533	9.9391	7.0849	7.2422	5.0798	5.5873
Complement C3	Q2UVX4	C3	187 kDa	x	x		170.598		145.14	165.968	203.255	188.465	148.562	159.312	193.798	149.975		148.51	163.1	149.9	119.05	154.84	196.49	149.05	163.49	206.96	251.26	187.17	167.63	173.21	192.51	222.01	166.13	157.3	141.59	183.56	111.8	146.95	142.64	169.01	178.65	198.96	182.63	245.14	148.46	157.47	142.48
Chromosome 3 C1orf50 homolog	F1MZT6	C3H1orf50	22 kDa			x	1.0359		0.6868	0.241978	0.228258	0	1.73612	2.6614	1.8972	0.63495		0	0	0	2.7472	0	0.96791	0	0	0	0	0.91303	0	0	0	0	0	0.91988	3.0341	2.051	0.93949	1.1391	5.0226	1.1343	3.3496	2.0511	3.7272	0	1.8105	1.2699	0
Chromosome 3 C1orf87 homolog	E1BCG0	C3H1orf87	61 kDa				3.27161		5.7196	3.85762	3.85902	2.02115	3.17175	2.69382	1.88072	2.66675		5.1507	7.1691	5.0642	5.4944	0.98002	5.8075	0.94935	7.6936	0	3.5766	7.3042	4.5553	1.9572	0.94369	2.0092	3.1745	0	3.0341	3.0765	6.5764	1.1391	4.018	2.2686	3.3496	0	2.4848	1.417	3.6211	2.5399	2.7936
Complement C4	P01030	C4	102 kDa				22.6203		16.8802	24.8607	25.7637	25.9458	20.4195	22.0358	23.9593	19.5745		16.109	17.298	14.254	19.86	19.973	27.915	22.561	28.994	16.813	33.008	24.717	28.517	22.053	31.209	26.269	24.252	21.79	25.2	24.212	10.476	18.835	21.322	26.433	21.553	20.349	17.293	27.352	30.843	17.091	22.058
Complement C5a anaphylatoxin	F1MY85	C5	189 kDa	x	x		10.2927		6.75468	5.5001	11.3017	5.94216	11.9938	12.4439	16.6314	13.255		4.865	9.3107	7.6533	5.1897	2.777	16.51	0.89669	1.8167	11.027	16.096	6.0367	12.047	5.5459	12.479	4.7443	0.99946	11.346	10.564	14.529	11.536	6.4556	11.385	14.999	16.936	13.561	15.324	28.185	9.4558	13.265	13.245
Chromosome 12 open reading frame 4 ortholog	Q0P5L9	C5H12ORF4	64 kDa				3.68527		4.565	4.34132	3.2484	4.01548	4.3431	2.42035	3.3725	2.66675		4.2923	7.1691	4.0514	2.7472	4.9001	3.8716	4.7468	3.8468	2.1226	3.5766	2.7391	4.5553	3.9144	1.8874	6.0275	4.2326	4.5994	3.0341	4.102	5.6369	2.2783	4.018	2.2686	1.1165	3.0767	1.2424	2.834	6.3369	2.5399	2.7936
Complement component C6	Q29RU4	C6	105 kDa		x		6.56699		4.82195	5.25352	5.82185	6.06612	6.72128	5.10513	12.8254	5.2744		2.5468	6.2034	6.0097	4.5279	2.9075	6.711	3.7553	7.6403	6.2972	7.0739	2.7087	7.2076	4.8388	9.3322	6.9542	3.1393	9.0968	9.0013	5.0707	3.7163	4.506	6.9759	6.7303	2.2083	12.17	11.057	18.217	9.8576	5.0235	5.5253
Complement component C7	A0A3Q1LI40	C7	93 kDa		x		3.22493		1.13539	3.14696	2.74638	3.71402	1.9217	5.1803	3.44265	5.79915		1.7169	0.89614	1.0128	0.91574	3.9201	3.8716	0.94935	3.8468	1.0613	5.3649	1.8261	2.7332	4.893	3.7748	3.0138	3.1745	2.7596	2.0227	1.0255	1.879	4.5565	6.0271	5.6715	4.4661	3.0767	3.7272	4.2509	2.7158	5.0798	6.5185
MACPF domain-containing protein	F1MX87	C8A	66 kDa		x		4.58749		3.6832	3.3736	3.95235	3.40117	4.60548	5.46388	5.69355	8.46595		3.4338	3.5846	4.0514	3.663	1.96	4.8395	2.8481	3.8468	3.1839	7.1532	2.7391	2.7332	0.9786	7.5495	4.0184	1.0582	5.5193	6.0681	3.0765	3.758	4.5565	6.0271	6.8058	4.4661	4.1022	7.4543	8.5019	2.7158	7.6197	9.3122
Complement component 8 subunit beta	F1N102	C8B	67 kDa		x		0.820316		0.2532	1.20832	0.89415	1.19485	0.25285	1.25565	1.09334	0		0	0	1.0128	0	0	3.8716	0	0.9617	0	3.5766	0	0	0	3.7748	1.0046	0	0	1.0114	0	0	0	5.0226	0	0	2.0511	0	1.417	0.90527	0	0
Complement component C9	Q3MHN2	C9	62 kDa		x		9.95093		8.0245	9.17577	9.63068	8.29875	9.98442	11.4626	11.9388	12.233		8.5845	7.1691	8.1027	8.2417	10.78	10.647	8.5442	6.7319	9.5518	10.73	9.1303	9.1106	7.8288	14.155	8.0367	3.1745	12.878	8.0908	13.332	5.6369	9.113	13.059	14.746	8.9323	9.23	14.909	12.753	10.863	11.429	13.037
Carbonic anhydrase 1	Q1LZA1	CA1	29 kDa			x	0.75051		1.59326	0.730425	0.49309	0.26455	1.43893	0.5347	0.2564	0.63495		1.7169	0.89614	1.0128	2.7472	1.96	0	0	0.9617	1.0613	0	0	0.91106	0	0	0	1.0582	1.8398	1.0114	1.0255	1.879	0	1.0045	1.1343	0	1.0256	0	0	0	1.2699	0
Carbonic anhydrase	F1MIP9	CA13	30 kDa			x	0.468944		0.457875	0.240425	0	0	1.2318	1.35418	0	0.46561		0	0	0	1.8315	0	0	0	0.9617	0	0	0	0	0	0	0	0	0	2.0227	1.0255	1.879	1.1391	2.009	2.2686	0	0	0	0	0	0	0.93122
Carbonic anhydrase 2	P00921	CA2	29 kDa	x		x	17.4862		18.78	19.2802	18.0225	17.7087	18.17	16.4823	15.1748	15.056		18.723	22.766	19.496	14.135	20.793	21.504	18.807	16.017	18.737	17.015	18.83	17.508	14.158	17.221	15.947	23.509	19.345	17.666	18.906	16.763	13.099	17.703	21.834	13.293	15.671	15.529	15.497	14.002	14.603	15.509
Carbonic anhydrase 3	Q3SZX4	CA3	29 kDa			x	0.138587		0	0	0.265325	0.4893	0	0.284775	0	0		0	0	0	0	0	0	0	0	1.0613	0	0	0	1.9572	0	0	0	0	0	0	0	1.1391	0	0	0	0	0	0	0	0	0
Alpha-carbonic anhydrase domain-containing protein	A4IFV2	CA8	33 kDa			x	12.5713		10.3038	12.5462	9.78793	13.9657	12.883	10.4177	16.2318	16.2965		8.5845	13.442	9.1156	10.073	14.7	11.615	13.291	10.579	13.797	8.9415	6.3912	10.022	12.722	14.155	12.055	16.931	14.718	13.148	13.332	10.334	10.252	10.045	10.209	11.165	15.383	23.605	14.17	11.769	13.969	18.624
Calcium-binding protein 39	Q29RI6	CAB39	40 kDa	x		x	7.30371		8.11132	8.41923	8.04547	7.9425	7.1922	6.98682	5.6676	4.8254		7.7261	8.165	9.2283	7.3259	5.8801	8.7112	11.392	7.6936	8.4905	6.2591	9.6376	7.7947	6.4154	10.381	8.0367	6.9369	5.5193	6.0681	8.204	8.9774	6.8348	7.5897	7.9401	5.5827	5.1278	3.7272	5.6679	8.1475	1.2699	8.3809
Calcium binding protein 39 like	F1MMV6	CAB39L	39 kDa			x	5.43179		7.52785	6.49122	6.41205	6.67568	5.19155	3.37703	3.72965	2.66675		7.7261	7.0694	7.99	7.3259	5.8801	3.8716	10.443	5.7702	8.4905	3.5766	7.7099	5.8712	6.3065	7.5495	6.0275	6.8192	4.5994	4.0454	5.1275	6.9939	1.1391	4.4644	5.6715	2.2331	6.1533	3.7272	1.417	3.6211	2.5399	2.7936
Ciliary associated calcium binding coiled-coil 1	A0A3Q1MTY4	CABCOCO1	34 kDa			x	1.95842		3.87352	1.1975	3.28645	0.47185	3.38212	0.50225	1.74167	0.46561		4.2923	3.5846	3.0385	4.5787	0	0.96791	1.8987	1.9234	3.1839	3.5766	3.6521	2.7332	0	1.8874	0	0	4.5994	3.0341	3.0765	2.8185	0	2.009	0	0	0	0	4.2509	2.7158	0	0.93122
Calcyclin-binding protein	Q3T168	CACYBP	26 kDa	x		x	26.9329		30.3055	26.5228	27.521	32.0187	22.2595	25.1738	25.3908	25.6095		33.48	24.196	32.411	31.135	29.401	21.294	29.43	25.966	33.962	24.142	22.826	29.154	32.294	24.536	33.151	38.094	21.157	15.17	23.587	29.124	25.061	17.077	31.76	26.797	31.792	21.121	26.923	21.727	27.939	23.28
Aspartate carbamoyltransferase	F1MVC0	CAD	243 kDa	x			19.9777		23.0965	25.5415	19.357	20.2055	22.732	15.6402	16.7832	12.9529		18.028	27.78	27.347	19.231	19.6	31.941	26.582	24.043	14.858	17.883	21	23.687	9.786	23.592	23.106	24.338	26.676	18.204	22.561	23.487	13.67	23.104	6.8058	18.981	13.332	17.393	15.587	20.821	6.3497	19.556
Calcium-binding and coiled-coil domain-containing protein 1	A0A3Q1MRI3	CALCOCO1	79 kDa	x			0.577254		0.438648	0.48395	0.228258	0	2.21892	0.251125	0.7085	0		0.85845	0.89614	0	0	0	1.9358	0	0	0	0	0.91303	0	0	0	0	0	1.8398	4.0454	2.051	0.93949	0	1.0045	0	0	0	0	2.834	0	0	0
Calcium-binding and coiled-coil domain-containing protein 2	O18737	CALCOCO2	53 kDa			x	3.0433		2.76223	5.06717	2.26645	3.49107	1.71325	3.76688	1.55655	4.40235		1.7169	0.89614	2.0257	6.4102	5.8801	3.8716	4.7468	5.7702	0	2.6825	2.7391	3.6442	2.9358	2.8311	5.0229	3.1745	1.8398	2.0227	2.051	0.93949	4.5565	6.0271	1.1343	3.3496	1.0256	2.4848	0	2.7158	5.0798	3.7249
Non-muscle caldesmon	A0A3Q1LTX4	CALD1	65 kDa	x			8.37068		6.90785	9.18337	7.16323	8.70242	7.49258	11.919	7.34793	8.1274		4.2923	6.273	6.0771	10.989	12.74	9.6791	8.5442	5.7702	4.2452	10.73	5.4782	8.1995	5.8716	11.324	7.0321	10.582	10.119	4.0454	9.2295	6.5764	9.113	16.072	10.209	12.282	11.281	2.4848	5.6679	9.958	5.0798	11.175
Calmodulin	P62157	CALM	17 kDa			x	98.5813		99.0987	91.8972	107.576	104.814	92.9832	101.672	91.638	99.3605		107.95	99.76	114.35	74.335	98.875	94.465	85.878	88.371	119.82	116.54	100.33	93.614	110.75	94.802	98.626	115.08	109.89	96.385	86.171	79.487	89.208	104.79	102.76	109.93	94.973	85.93	74.919	110.73	88.011	110.71
Calmodulin-like protein 4	Q3T0E8	CALML4	18 kDa			x	0.545545		0.228935	0.964745	0.908313	0.47185	0.491248	0	0.709025	0.63495		0	0	0	0.91574	0.98002	0.96791	0.94935	0.9617	0	0.89415	2.7391	0	0	1.8874	0	0	0	0	1.0255	0.93949	0	0	0	0	1.0256	0	0	1.8105	1.2699	0
Calreticulin	A5D7J6	CALR	48 kDa	x	x		79.5485		56.4325	67.8665	48.6063	49.961	100.994	117.433	92.7585	125.125		38.63	60.937	45.578	80.585	74.481	84.208	54.113	58.664	43.514	69.744	38.347	42.82	47.952	43.41	49.225	59.257	92.908	87.988	128.19	94.889	118.47	111.5	123.64	116.12	126.14	74.543	90.687	79.664	128.26	121.99
Calumenin	F1N3H1	CALU	37 kDa	x	x		21.6577		18.2095	19.09	15.411	15.4175	23.2635	32.5078	22.2997	32.467		11.16	18.819	17.218	25.641	19.6	28.069	12.342	16.349	7.4292	25.036	11.869	17.31	14.679	15.099	17.078	14.814	23.917	17.193	25.638	26.306	25.061	35.158	37.432	32.38	29.741	21.121	18.421	19.916	30.479	34.455
Calcium/calmodulin dependent protein kinase I	F6RXS3	CAMK1	44 kDa				0.610862		1.13417	0.57905	0.40788	0.439185	0.892408	0.15073	0.83831	0.27946		0	1.6136	1.8238	1.0993	0.58822	0.58095	0.56981	0.57722	0	0.53668	0.54801	0.54683	0.58737	0.56641	0.60296	0	0.55212	0.60702	1.8466	0.56389	0	0.60292	0	0	0.61555	0.74569	0	1.992	0	0.55892
Calcium/calmodulin dependent protein kinase ID	F1N063	CAMK1D	43 kDa				0.289619		1.07882	0	0.410558	0	0.4014	0.100398	0.18096	0		0	1.0748	3.2405	0	0	0	0	0	0	0	1.278	0.36423	0	0	0	0	0	0	1.23	0.3756	0	0.40159	0	0	0	0	0	0.72384	0	0
Calcium/calmodulin-dependent protein kinase type II subunit beta	Q3MHJ9	CAMK2B	60 kDa				1.82012		2.26963	1.4696	2.03742	1.67607	2.25243	1.22594	1.93268	1.5742		2.3709	2.6457	2.7973	1.2646	1.3533	1.7053	1.4918	1.328	0.80858	2.1289	2.8695	2.3427	0	3.1905	1.1959	2.3179	2.3654	2.6006	1.8068	2.2369	0.21697	1.5785	1.5664	1.5419	1.2209	2.958	1.9568	1.595	0	3.1484
Calcium/calmodulin-dependent protein kinase type II subunit delta	Q2HJF7	CAMK2D	55 kDa	x			9.42963		11.7944	11.1327	11.2134	10.6844	6.58258	6.36448	8.76178	8.37715		8.8075	16.87	10.392	11.108	8.9475	13.802	13.001	8.7802	5.5822	7.2693	17.703	14.299	5.9987	16.165	13.627	6.9468	4.3187	7.7822	8.4704	5.759	4.0609	8.734	5.8188	6.8442	8.7838	10.1	8.6859	7.4774	4.5273	12.227
Calcium/calmodulin-dependent protein kinase	A0A3Q1M066	CAMK2G	66 kDa	x			1.25496		2.4351	1.48772	1.77685	0.728193	1.69282	0.435075	0.50995	0.693		1.6969	4.6786	2.002	1.3629	0	1.9132	1.6447	2.393	1.0365	1.3308	2.2506	2.4895	0	1.4045	1.2499	0.25837	1.5937	1.7522	2.0271	1.3983	0	1.7403	0	0	0.2504	0	0	1.7894	0	1.386
Calcium/calmodulin dependent protein kinase IV	A0A3Q1M5T5	CAMK4	50 kDa				0.645762		1.53095	0.955525	0.91205	0.24465	0.7226	0.251125	0.226318	0		4.2923	0	0	1.8315	0	0	1.8987	1.9234	0	0	1.8261	1.8221	0.9786	0	0	0	0	1.0114	0	1.879	0	1.0045	0	0	0	0	0	0.90527	0	0
CAMKK1	E1BIP3	CAMKK1	56 kDa				1.50472		1.82221	2.65227	1.62445	1.24742	1.20894	1.34973	1.14757	0.46561		1.7169	0.89614	1.0128	3.663	2.9401	1.9358	2.8481	2.8851	1.0613	1.7883	1.8261	1.8221	0.9786	0.94369	2.0092	1.0582	0.91988	1.0114	1.0255	1.879	1.1391	2.009	1.1343	1.1165	1.0256	1.2424	1.417	0.90527	0	0.93122
Calmodulin-lysine N-methyltransferase	A7YWN4	CAMKMT	36 kDa			x	0.995049		1.14482	0.961658	1.62494	0.480573	1.43893	0.785825	0.793317	0.46561		0.85845	1.7923	1.0128	0.91574	0.98002	0.96791	1.8987	0	1.0613	1.7883	2.7391	0.91106	0.9786	0.94369	0	0	1.8398	1.0114	1.0255	1.879	0	2.009	1.1343	0	1.0256	1.2424	0	0.90527	0	0.93122
Calmodulin regulated spectrin associated protein family member 3	E1BPZ9	CAMSAP3	138 kDa				0.602926		0.93021	0.963263	0.903097	0.723	0.234873	0.5347	0	0.46561		0	1.7923	1.0128	0.91574	0	2.9037	0.94935	0	0	1.7883	0.91303	0.91106	0	1.8874	1.0046	0	0	0	0	0.93949	0	1.0045	1.1343	0	0	0	0	0	0	0.93122
Cullin-associated NEDD8-dissociated protein 1	A7MBJ5	CAND1	136 kDa	x			79.0139		75.218	80.9808	81.7003	83.2895	85.0302	75.372	75.301	71.4245		88.225	69.899	79.667	63.081	76.218	85.702	80.478	81.525	89.726	73.218	82.981	80.876	92.744	78.11	78.014	84.29	85.338	83.596	85.908	85.279	77.07	66.298	84.684	73.436	75.657	84.056	79.027	62.464	73.221	69.628
TIP120 domain-containing protein	E1BNE2	CAND2	135 kDa	x			0.33873		0.747295	0.992398	0.559665	0.0906725	0.0866625	0.0637825	0	0		0.19616	2.6884	0	0.10462	0.22394	1.4103	2.1156	0.21975	0	0.10216	1.0173	1.1192	0	0	0	0.36269	0	0.34665	0	0	0	0	0	0.25513	0	0	0	0	0	0
Calnexin	A7Z066	CANX	68 kDa	x	x		0.406967		0.91575	0	0.223538	0	0.234873	0.753375	0.226318	1.3968		0	0	0	3.663	0	0	0	0	0	0.89415	0	0	0	0	0	0	0	0	0	0.93949	0	3.0135	0	0	0	0	0	0.90527	0	2.7936
Adenylyl cyclase-associated protein 1	Q3SYV4	CAP1	51 kDa	x		x	42.0418		37.9472	38.223	39.9945	40.7825	51.1602	38.7263	46.6798	43.6		41.442	39.878	42.539	27.93	39.691	35.329	38.923	38.949	51.473	36.213	31.294	40.998	44.037	41.05	34.658	43.385	49.673	56.636	46.66	51.672	37.591	35.158	41.402	40.754	43.868	54.665	52.428	35.758	47.623	39.577
Adenylyl cyclase-associated protein	F1N715	CAP2	54 kDa	x		x	1.21162		1.72849	0	2.26209	0	1.45687	0.813825	2.50837	0.63495		1.2449	0.89614	2.0257	2.7472	0	0	0	0	3.1839	0.89415	2.2371	2.7332	0	0	0	0	1.8398	2.0227	1.0255	0.93949	0	1.0045	1.1343	1.1165	1.4873	2.4848	4.2509	1.8105	1.2699	0
Macrophage-capping protein	Q865V6	CAPG	39 kDa	x		x	14.7552		8.96948	11.1071	10.9515	12.9102	16.3585	21.1427	18.5995	21.25		9.443	8.0652	10.128	8.2417	10.78	15.487	8.5442	9.617	14.858	11.624	6.3912	10.933	16.636	13.212	8.0367	13.756	16.558	18.204	18.459	12.213	20.504	19.086	20.417	24.564	23.588	17.393	19.838	13.579	26.669	15.831
Calpain-1 catalytic subunit	A0A3Q1M124	CAPN1	82 kDa	x			25.9842		22.544	30.365	27.757	27.4465	21.6098	23.0083	28.8173	26.6675		24.895	25.988	18.231	21.062	28.421	27.101	32.278	33.66	28.655	31.295	27.391	23.687	31.315	32.085	23.106	23.28	25.757	23.261	20.51	16.911	21.643	23.104	24.955	22.331	29.741	37.272	28.34	19.916	25.399	27.936
Calpain-2 catalytic subunit	Q27971	CAPN2	80 kDa	x			9.913		8.84962	15.393	10.0905	13.5449	6.27463	8.3989	6.88582	9.8204		13.735	3.5846	7.0899	10.989	11.76	11.615	20.886	17.311	9.5518	9.8357	9.1303	11.844	12.722	18.874	13.06	9.5235	5.5193	5.0568	5.1275	9.3949	4.5565	11.05	7.9401	10.049	7.1789	7.4543	5.6679	7.2422	3.8098	15.831
Calpain 5	F1MQD1	CAPN5	73 kDa	x			6.32361		8.2181	7.2126	8.97035	12.0865	3.15843	1.85197	5.46347	0.9312		6.0092	6.273	14.18	6.4102	4.9001	6.7754	10.443	6.7319	9.5518	6.2591	12.782	7.2885	11.743	5.6621	15.069	15.872	1.8398	4.0454	2.051	4.6975	1.1391	4.018	1.1343	1.1165	2.0511	2.4848	2.834	14.484	0	1.8624
Calpain 7	E1BIX3	CAPN7	93 kDa	x		x	7.88561		7.07003	8.19722	7.8202	9.8949	7.8432	7.15445	6.37895	9.5663		8.5845	5.3768	6.0771	8.2417	8.8202	5.8075	8.5442	9.617	9.5518	8.0474	7.3042	6.3774	8.8074	13.212	8.0367	9.5235	4.5994	10.114	8.204	8.4554	6.8348	6.0271	7.9401	7.8158	8.2044	6.2119	5.6679	5.4316	8.8896	10.243
Calpain small subunit 1	P13135	CAPNS1	28 kDa	x		x	18.9811		19.8167	26.0435	19.8013	22.0572	9.92522	21.6595	12.3875	21.334		24.895	13.442	16.205	24.725	26.461	23.23	25.632	28.851	14.858	20.565	23.739	20.043	20.551	26.423	20.092	21.163	9.1988	6.0681	11.281	13.153	21.643	21.095	22.686	21.214	15.383	11.181	8.5019	14.484	20.319	22.349
Caprin-1	Q1LZB6	CAPRIN1	78 kDa	x			10.2951		8.00965	10.1145	8.4617	11.9156	10.6896	10.8318	10.7565	12.868		7.7261	8.0652	7.0899	9.1574	6.8601	11.615	10.443	11.54	8.4905	8.9415	7.3042	9.1106	8.8074	14.155	13.06	11.64	10.119	12.136	9.2295	11.274	14.809	6.0271	10.209	12.282	11.281	9.9391	12.753	9.0527	12.699	13.037
Calcyphosin	Q0VCC0	CAPS	21 kDa	x			78.0377		87.0772	89.3935	82.3013	75.2867	61.7908	84.7062	65.064	79.326		102.16	65.418	60.771	119.96	78.402	88.08	95.884	95.208	68.985	78.685	108.65	72.885	68.502	67.946	86.395	78.304	72.67	59.67	58.454	56.369	87.713	91.41	73.729	85.973	61.533	54.665	68.015	76.043	85.086	73.566
Calcyphosine like	F1MV68	CAPSL	24 kDa	x			6.29441		8.44293	6.7656	5.78067	5.46835	7.0135	6.2497	4.12215	6.73035		6.8676	10.754	6.0771	10.073	6.8601	10.647	4.7468	4.8085	3.1839	6.2591	6.3912	7.2885	4.893	5.6621	6.0275	5.2908	9.1988	8.0908	5.1275	5.6369	4.5565	8.0361	7.9401	4.4661	4.1022	3.7272	1.417	7.2422	5.0798	8.3809
F-actin-capping protein subunit alpha-1	A4FUA8	CAPZA1	33 kDa	x		x	41.6375		47.7383	41.0445	45.1122	44.5532	36.7282	43.0375	36.5305	35.074		52.28	45.115	45.926	47.632	40.951	38.399	43.996	40.832	44.818	45.513	48.3	41.818	49.699	45.095	38.734	44.685	38.951	34.733	35.219	38.01	42.278	50.57	40.462	38.84	38.634	33.687	32.753	41.048	36.411	33.737
F-actin-capping protein subunit alpha-2	Q5E997	CAPZA2	33 kDa	x		x	25.549		25.4022	22.615	21.5478	26.186	30.231	26.8547	27.8298	21.9015		23.264	23.888	26.999	27.458	23.73	20.644	20.56	25.526	25.228	20.654	19.264	21.045	25.653	20.019	27.569	31.503	29.12	32.016	27.336	32.452	29.487	17.736	26.461	33.735	30.078	32.16	26.76	22.321	20.736	23.067
F-actin-capping protein subunit beta	A0A3Q1LR88	CAPZB	37 kDa	x		x	27.7861		22.8628	30.8873	25.5947	28.6	28.4607	29.6142	27.0738	30.6045		18.028	24.196	26.334	22.893	33.321	30.973	28.481	30.774	30.778	22.354	22.826	26.421	28.379	27.367	31.142	27.512	26.676	29.329	28.714	29.124	28.478	28.126	28.357	33.496	25.639	28.575	26.923	27.158	30.479	30.73
Calcium regulated heat stable protein 1	Q2NKU4	CARHSP1	16 kDa			x	9.15269		8.5259	9.17725	8.01985	9.26187	9.94912	7.22173	10.6692	11.6406		8.5845	8.0652	10.128	7.3259	11.76	8.7112	8.5442	7.6936	8.4905	6.2591	9.1303	8.1995	10.765	6.6058	8.0367	11.64	10.119	10.114	9.2295	10.334	9.113	4.018	7.9401	7.8158	11.281	12.424	9.9189	9.0527	13.969	9.3122
Coactivator-associated arginine methyltransferase 1	A0A3Q1LQR4	CARM1	69 kDa	x			6.05877		7.93302	6.502	6.56772	7.74065	6.52607	3.51455	5.55615	2.20115		11.16	7.1691	6.0771	7.3259	5.8801	4.8395	7.5948	7.6936	6.3679	8.0474	5.4782	6.3774	6.8502	6.6058	9.0413	8.4653	6.4391	5.0568	6.153	8.4554	3.4174	5.0226	2.2686	3.3496	7.1789	4.9695	2.834	7.2422	2.5399	1.8624
Capping protein regulator and myosin 1 linker 1	A0A3Q1NEH7	CARMIL1	157 kDa	x			20.8581		24.423	20.7743	26.822	31.0655	18.294	11.334	18.2413	10.9633		23.178	25.092	28.36	21.062	24.5	24.198	17.088	17.311	26.533	21.46	35.608	23.687	34.251	31.142	27.124	31.745	18.398	11.125	16.408	27.245	14.809	8.0361	10.209	12.282	13.332	11.181	11.336	37.116	8.8896	13.037
ATP-grasp domain-containing protein	F1MY45	CARNS1	101 kDa				2.34924		1.64672	2.16528	2.3453	2.47532	2.40097	2.69382	2.3257	3.1324		1.7169	0	3.0385	1.8315	1.96	0.96791	2.8481	2.8851	2.1226	1.7883	1.8261	3.6442	4.893	1.8874	1.0046	2.1163	3.6795	4.0454	0	1.879	1.1391	4.018	2.2686	3.3496	4.1022	2.4848	0	2.7158	2.5399	3.7249
Cysteinyl-tRNA synthetase	A4FUC8	CARS1	94 kDa				40.705		43.0113	40.712	41.4992	37.6183	45.571	35.6178	43.691	35.134		45.498	37.638	48.616	40.293	39.201	33.877	48.417	41.353	50.943	38.448	35.608	40.998	48.93	31.142	29.133	41.268	44.154	38.431	46.148	53.551	37.591	35.158	31.76	37.962	44.099	52.18	36.842	41.643	33.019	37.249
Protein CASC1	Q29RU8	CASC1	83 kDa			x	2.98234		3.93147	3.84512	2.61063	2.45972	3.67959	2.7656	1.19172	3.76735		3.4338	4.4807	5.0642	2.7472	2.9401	1.9358	5.6961	4.8085	3.1839	1.7883	1.8261	3.6442	2.9358	2.8311	3.0138	1.0582	0.91988	3.0341	5.1275	5.6369	3.4174	2.009	3.4029	2.2331	2.0511	0	0	2.7158	3.8098	3.7249
Calcium/calmodulin dependent serine protein kinase	A0A3Q1LPV4	CASK	106 kDa	x			4.80207		5.72995	7.01953	4.9935	4.42807	4.08537	4.01115	4.18175	3.1324		6.8676	4.4807	6.0771	5.4944	11.76	2.9037	3.7974	9.617	6.3679	3.5766	3.6521	6.3774	8.8074	3.7748	3.0138	2.1163	5.5193	2.0227	4.102	4.6975	2.2783	7.0316	2.2686	4.4661	5.1278	3.7272	4.2509	3.6211	2.5399	3.7249
Caspase-13	O75601	CASP13	43 kDa				1.28664		1.13539	1.6875	1.66202	1.2322	0.974068	1.66255	1.06327	0.46561		1.7169	0.89614	1.0128	0.91574	1.96	0.96791	1.8987	1.9234	2.1226	1.7883	1.8261	0.91106	0.9786	1.8874	1.0046	1.0582	0.91988	1.0114	1.0255	0.93949	2.2783	1.0045	1.1343	2.2331	1.0256	0	1.417	1.8105	0	0.93122
Caspase-3	Q08DY9	CASP3	31 kDa			x	4.38701		5.95798	5.77928	3.92372	3.40095	4.85098	4.6424	2.95045	2.79365		4.2923	8.0652	5.0642	6.4102	4.9001	6.7754	7.5948	3.8468	2.1226	5.3649	3.6521	4.5553	5.8716	4.7184	3.0138	0	5.5193	3.0341	6.153	4.6975	5.6957	5.0226	2.2686	5.5827	5.1278	1.2424	0	5.4316	0	5.5873
Caspase-6	G3X702	CASP6	33 kDa				4.42832		6.17748	5.53572	5.13493	2.95142	5.05585	2.60537	4.5029	2.4974		5.1507	7.1691	5.0642	7.3259	4.9001	4.8395	7.5948	4.8085	4.2452	6.2591	6.3912	3.6442	1.9572	4.7184	3.0138	2.1163	6.4391	4.0454	4.102	5.6369	1.1391	7.0316	1.1343	1.1165	4.1022	7.4543	2.834	3.6211	1.2699	3.7249
Caspase 7	F1MD58	CASP7	36 kDa		x		2.47492		3.18165	2.41185	2.15934	2.72202	1.95167	3.20178	1.6002	2.66675		3.4338	2.6884	2.0257	4.5787	2.9401	1.9358	2.8481	1.9234	3.1839	0.89415	1.8261	2.7332	0.9786	3.7748	4.0184	2.1163	1.8398	1.0114	3.0765	1.879	2.2783	6.0271	2.2686	2.2331	1.0256	1.2424	1.417	2.7158	2.5399	2.7936
Caspase 8	Q2LGB8	CASP8	57 kDa				8.99718		9.42705	9.63228	6.94908	7.7167	11.8394	9.25885	8.33793	8.63525		8.5845	10.754	10.128	8.2417	7.8402	11.615	12.342	6.7319	4.2452	8.0474	7.3042	8.1995	5.8716	8.4932	8.0367	8.4653	14.718	12.136	9.2295	11.274	9.113	11.05	7.9401	8.9323	5.1278	11.181	7.0849	9.958	8.8896	8.3809
Caspase 9	E1BNU2	CASP9	47 kDa				4.85715		6.00743	3.61552	3.89088	5.2103	5.36752	5.10977	5.19543	4.0636		6.8676	4.4807	8.1027	4.5787	2.9401	4.8395	3.7974	2.8851	1.0613	4.4708	4.5651	5.4663	3.9144	5.6621	7.0321	4.2326	5.5193	8.0908	4.102	3.758	3.4174	8.0361	3.4029	5.5827	3.0767	6.2119	4.2509	7.2422	2.5399	5.5873
Calpain inhibitor	A0A3Q1MZC5	CAST	85 kDa	x			69.1322		76.757	60.8265	78.7357	71.6132	73.3093	63.3327	66.1195	55.595		78.958	66.551	86.78	74.739	67.527	52.74	64.131	58.908	94.613	67.403	61.842	91.085	74.57	52.755	74.071	85.057	82.386	56.301	67.529	87.021	72.661	49.006	62.808	68.856	79.479	44.011	73.546	67.442	56.12	55.07
Cytosolic arginine sensor for mTORC1 subunit 1	Q0V8A3	CASTOR1	36 kDa			x	0.412934		0	0	0.940165	0	0.721218	0.251125	0.867025	0.63495		0	0	0	0	0	0	0	0	1.0613	1.7883	0	0.91106	0	0	0	0	0.91988	0	1.0255	0.93949	0	1.0045	0	0	2.0511	0	1.417	0	1.2699	0
Catalase	P00432	CAT	60 kDa	x			30.7536		32.1825	30.123	41.201	25.4995	30.7417	25.0902	33.3268	24.9745		27.47	32.261	41.527	27.472	28.421	31.941	35.126	25.004	48.82	37.554	36.521	41.909	29.358	27.367	24.11	21.163	27.596	29.329	36.918	29.124	25.061	29.131	24.955	21.214	42.048	29.817	29.757	31.685	26.669	23.28
Cathelicidin-1	P22226	CATHL1	18 kDa		x		1.77934		0.672488	0.97395	1.35912	2.70677	1.4555	2.48203	1.04969	5.29105		0.85845	0	0	1.8315	1.96	1.9358	0	0	0	1.7883	1.8261	1.8221	0.9786	4.7184	3.0138	2.1163	2.7596	1.0114	2.051	0	3.4174	2.009	2.2686	2.2331	2.0511	1.2424	0	0.90527	1.2699	9.3122
Cathelicidin-4	P33046	CATHL4	16 kDa		x		0.19081		0	0	0	0.732673	0	0	0	1.3968		0	0	0	0	0	0	0	0	0	0	0	0	0	0.94369	1.987	0	0	0	0	0	0	0	0	0	0	0	0	0	0	2.7936
Caveolin-1	P79132	CAV1	21 kDa	x		x	0.127649		0	0.474675	0	0	0.256375	0	0.226318	0		0	0	0	0	0	0	1.8987	0	0	0	0	0	0	0	0	0	0	0	1.0255	0	0	0	0	0	0	0	0	0.90527	0	0
Caveolae associated protein 1	E1BNE7	CAVIN1	50 kDa				2.45143		3.21537	3.3705	2.08095	2.46622	2.183	2.19725	1.85657	2.03175		2.5754	3.5846	3.0385	3.663	1.96	4.8395	3.7974	2.8851	1.0613	1.7883	3.6521	1.8221	1.9572	2.8311	4.0184	1.0582	1.8398	2.0227	2.051	2.8185	2.2783	2.009	2.2686	2.2331	2.0511	1.2424	1.417	2.7158	1.2699	2.7936
Core-binding factor subunit beta	E1B9S8	CBFB	22 kDa				2.28898		2.05114	1.68905	2.98034	1.728	1.20894	4.80262	1.37387	2.66675		1.7169	0.89614	1.0128	4.5787	1.96	1.9358	1.8987	0.9617	1.0613	4.4708	5.4782	0.91106	1.9572	1.8874	2.0092	1.0582	0.91988	1.0114	1.0255	1.879	3.4174	9.0406	3.4029	3.3496	1.0256	1.2424	1.417	1.8105	2.5399	2.7936
E3 ubiquitin-protein ligase CBL	A0A3Q1LN00	CBL	103 kDa				0.272999		0.4705	0	0.66914	0.46615	0	0	0.4417	0		0	0	0.98838	0.89362	0	0	0	0	0	0.87256	1.804	0	0	1.8646	0	0	0	0	0	0	0	0	0	0	0	0	0	1.7668	0	0
Carbonyl reductase [NADPH] 1	Q3SZD7	CBR1	31 kDa				4.56444		5.04193	3.77095	5.21063	3.8438	4.8724	4.2264	5.01638	4.50165		4.0619	5.1361	6.6368	4.3329	4.8123	1.8491	4.6617	3.7607	5.1163	6.099	6.146	3.4812	4.7179	3.6902	2.9238	4.0433	4.4346	2.8531	5.8776	6.3243	4.4545	2.8339	4.3342	5.283	3.9185	3.6157	8.2479	4.2834	3.5827	5.4206
Carbonyl reductase 3	Q0VC97	CBR3	31 kDa	x			1.47036		2.93318	0.479272	1.6244	0.487073	1.46038	1.75785	2.05277	0.46561		3.4335	1.7923	1.0128	5.4941	0	0.96791	0.94918	0	1.0613	1.7883	1.8259	1.8221	0	0.94369	1.0046	0	1.8398	1.0114	2.051	0.93933	0	7.0314	0	0	1.0256	1.2424	1.417	4.5261	0	0.93122
Cystathionine beta-synthase	F1MEW4	CBS	63 kDa				11.3263		13.077	8.44995	11.6462	7.4345	14.5555	9.7567	13.5084	13.0375		13.735	10.754	13.167	14.652	9.8002	8.7112	7.5948	7.6936	14.858	9.8357	11.869	10.022	8.8074	7.5495	7.0321	6.349	14.718	11.125	16.408	15.971	9.113	13.059	6.8058	10.049	8.2044	16.151	17.004	12.674	13.969	12.106
COBW domain containing 1	E1BFK3	CBWD1	45 kDa			x	5.61785		6.737	7.47155	3.92472	6.78825	4.81775	5.7654	4.91488	3.4286		4.2923	8.9614	9.1156	4.5787	4.9001	10.647	6.6455	7.6936	2.1226	5.3649	5.4782	2.7332	5.8716	3.7748	9.0413	8.4653	3.6795	3.0341	4.102	8.4554	3.4174	5.0226	6.8058	7.8158	4.1022	4.9695	4.2509	6.3369	1.2699	5.5873
CBX3 protein	A6H7C4	CBX3	21 kDa			x	6.15541		5.03695	4.81535	4.72805	6.7817	3.55918	11.4279	4.82025	9.9925		6.4711	5.0729	2.6594	5.9444	5.0606	5.7226	4.1139	4.3643	8.5774	5.4381	2.659	2.2377	8.1894	9.001	4.5589	5.3775	6.1702	1.0114	4.3959	2.6592	11.098	10.245	14.646	9.7224	6.2373	4.7589	2.5937	5.6911	11.103	8.882
Chromobox 5	F2Z4J7	CBX5	22 kDa			x	0.501711		0.228935	0.486982	0	0.751623	0.747623	1.06495	0.482718	0		0	0	0	0.91574	0.98002	0.96791	0	0	0	0	0	0	0	0.94369	1.0046	1.0582	0	0	2.051	0.93949	0	2.009	1.1343	1.1165	1.0256	0	0	0.90527	0	0
CC2D1A protein	A5PKI6	CC2D1A	104 kDa				2.68901		2.54287	1.68905	3.73775	3.19607	2.90067	1.34852	3.73677	2.03175		1.7169	3.5846	3.0385	1.8315	1.96	1.9358	1.8987	0.9617	3.1839	4.4708	3.6521	3.6442	2.9358	4.7184	3.0138	2.1163	2.7596	3.0341	2.051	3.758	0	2.009	2.2686	1.1165	1.0256	3.7272	5.6679	4.5264	1.2699	2.7936
Coiled-coil and C2 domain containing 1B	F1N7R5	CC2D1B	94 kDa	x			0.73514		1.13979	0.71974	0.679063	0.972325	0.491248	0.819475	0.226318	0.9312		0	0.89614	0	3.663	0	0.96791	0.94935	0.9617	0	0.89415	0	1.8221	0	2.8311	0	1.0582	0	0	1.0255	0.93949	1.1391	1.0045	1.1343	0	0	0	0	0.90527	0	1.8624
DBC1 domain-containing protein	E1B9H3	CCAR2	102 kDa	x			5.43564		2.90433	2.4104	2.72572	2.87715	10.435	6.02698	9.21815	8.33925		4.2923	4.4807	1.0128	1.8315	0.98002	4.8395	1.8987	1.9234	0	1.7883	1.8261	7.2885	1.9572	8.4932	0	1.0582	13.798	12.136	9.2295	6.5764	9.113	6.0271	2.2686	6.6992	5.1278	9.9391	12.753	9.0527	10.16	6.5185
Coiled-coil domain containing 103	A0A3Q1M4P2	CCDC103	26 kDa				0.856665		0.90646	1.21283	0	0.723	1.41743	1.13228	0.482718	1.10056		1.7169	0.89614	1.0128	0	1.96	0.96791	0	1.9234	0	0	0	0	0	1.8874	1.0046	0	1.8398	1.0114	0	2.8185	2.2783	0	1.1343	1.1165	1.0256	0	0	0.90527	1.2699	0.93122
Coiled-coil domain-containing protein 124	Q2TBV6	CCDC124	26 kDa				1.18216		0.691847	1.20208	1.62445	1.49207	0.739195	1.60085	0.9654	1.10056		0.85845	0.89614	1.0128	0	0.98002	0.96791	1.8987	0.9617	1.0613	1.7883	1.8261	1.8221	1.9572	0.94369	2.0092	1.0582	0.91988	1.0114	1.0255	0	1.1391	3.0135	1.1343	1.1165	2.0511	0	0	1.8105	1.2699	0.93122
Coiled-coil domain containing 186	F1MFA7	CCDC186	103 kDa	x			10.6005		13.9546	7.7149	10.4407	7.4761	15.8005	9.47752	10.2579	8.76235		16.311	9.8575	13.167	16.483	7.8402	7.7433	8.5442	6.7319	12.736	8.0474	11.869	9.1106	6.8502	6.6058	9.0413	7.4071	15.638	14.159	17.434	15.971	9.113	13.059	6.8058	8.9323	9.23	8.6967	11.336	11.769	6.3497	11.175
Coiled-coil domain containing 189	F1MZI0	CCDC189	38 kDa			x	0.252919		1.31632	0	0	0	0	0	0.580568	0		3.4338	0	0	1.8315	0	0	0	0	0	0	0	0	0	0	0	0	0	0	0	0	0	0	0	0	0	0	1.417	0.90527	0	0
Coiled-coil domain-containing protein 22	Q1RMI8	CCDC22	67 kDa	x			7.8801		8.19995	8.44693	6.9078	10.2331	6.99555	7.1488	7.33792	7.6614		8.5845	8.0652	6.0771	10.073	8.8202	9.6791	7.5948	7.6936	3.1839	8.9415	8.2173	7.2885	11.743	6.6058	13.06	9.5235	9.1988	7.0795	5.1275	6.5764	5.6957	6.0271	7.9401	8.9323	6.1533	7.4543	8.5019	7.2422	5.0798	10.243
Coiled-coil domain-containing protein 25	Q3SZX8	CCDC25	25 kDa				6.06091		6.85038	5.79627	7.54223	6.13237	6.405	6.8092	3.48738	4.86795		6.8676	4.4807	5.0642	10.989	4.9001	9.6791	3.7974	4.8085	8.4905	10.73	7.3042	3.6442	4.893	10.381	5.0229	4.2326	4.5994	6.0681	10.255	4.6975	5.6957	8.0361	6.8058	6.6992	5.1278	2.4848	0	6.3369	5.0798	4.6561
Coiled-coil domain containing 28A	F1MJ64	CCDC28A	20 kDa			x	1.51318		1.37376	1.20517	0.944885	1.47685	2.40942	1.34973	2.03872	1.10056		0.85845	1.7923	1.0128	1.8315	0.98002	0.96791	0.94935	1.9234	1.0613	0.89415	0.91303	0.91106	1.9572	1.8874	1.0046	1.0582	2.7596	3.0341	1.0255	2.8185	1.1391	2.009	1.1343	1.1165	1.0256	2.4848	2.834	1.8105	1.2699	0.93122
Coiled-coil domain-containing protein 43	A5PJA4	CCDC43	25 kDa				6.95186		6.16807	8.9308	6.80492	9.0149	5.128	6.57725	5.45127	8.1274		6.0092	6.273	5.0642	7.3259	9.8002	8.7112	7.5948	9.617	6.3679	6.2591	7.3042	7.2885	7.8288	7.5495	9.0413	11.64	3.6795	6.0681	5.1275	5.6369	5.6957	6.0271	4.5372	10.049	3.0767	6.2119	7.0849	5.4316	5.0798	11.175
CCDC50_N domain-containing protein	A0A3Q1MBX8	CCDC50	56 kDa				8.04904		8.96415	5.08105	7.3582	6.9361	8.71115	8.99863	10.8687	6.8997		7.7261	9.8575	9.1156	9.1574	6.8601	5.8075	2.8481	4.8085	3.1839	9.8357	6.3912	10.022	3.9144	8.4932	10.046	5.2908	9.1988	5.0568	10.255	10.334	9.113	10.045	5.6715	11.165	10.256	8.6967	12.753	11.769	6.3497	7.4497
Coiled-coil domain containing 6	F1N091	CCDC6	53 kDa	x			13.6586		12.5642	7.9659	12.1585	9.88973	16.787	19.054	17.015	14.011		10.301	17.923	10.128	11.905	10.78	5.8075	8.5442	6.7319	10.613	14.306	12.782	10.933	7.8288	12.268	12.055	7.4071	15.638	19.216	15.383	16.911	23.922	23.104	10.209	18.981	15.383	16.151	18.421	18.105	17.779	10.243
Coiled-coil domain containing 8	F6R7X9	CCDC8	57 kDa				0.960011		2.00767	0.479315	2.98355	1.50323	0	0	0.226318	0		2.5754	1.7923	0	3.663	0	0.96791	0.94935	0	1.0613	3.5766	3.6521	3.6442	0	1.8874	2.0092	2.1163	0	0	0	0	0	0	0	0	0	0	0	0.90527	0	0
Coiled-coil domain containing 9	F6QX85	CCDC9	65 kDa				3.82823		4.35078	5.79763	3.20287	5.21073	2.89087	3.2622	2.11298	3.76735		4.2923	4.4807	4.0514	4.5787	7.8402	3.8716	4.7468	6.7319	1.0613	5.3649	3.6521	2.7332	5.8716	5.6621	4.0184	5.2908	4.5994	3.0341	2.051	1.879	2.2783	4.018	3.4029	3.3496	3.0767	1.2424	1.417	2.7158	3.8098	3.7249
Coiled-coil domain containing 91	F1MW55	CCDC91	50 kDa	x			18.9592		18.46	18.088	19.2345	20.1395	17.2315	19.0892	17.612	24.6785		18.028	16.13	22.283	17.399	20.58	15.487	19.936	16.349	18.042	19.671	22.826	16.399	20.551	20.761	18.083	21.163	12.878	18.204	14.357	23.487	22.783	13.059	20.417	20.098	17.434	17.393	18.421	17.2	27.939	21.418
CCDC92 domain-containing protein	A6QPA2	CCDC92	35 kDa				0.839053		1.58838	1.20369	0.451795	0.751623	0.744098	1.0706	0.482718	0		1.7169	1.7923	1.0128	1.8315	0	2.9037	0.94935	0.9617	0	0.89415	0.91303	0	0	0.94369	1.0046	1.0582	0	1.0114	1.0255	0.93949	1.1391	2.009	1.1343	0	1.0256	0	0	0.90527	0	0
Coiled-coil domain-containing protein 93	A4IFE0	CCDC93	73 kDa	x			8.68993		10.8599	9.20645	9.43572	5.27615	9.55473	8.41975	8.66007	7.52335		10.301	11.503	9.1156	12.52	8.6592	8.5522	8.2324	11.382	6.3679	12.371	10.043	8.961	4.7323	6.4508	5.8626	4.0589	10.887	8.0908	9.0611	10.18	11.391	8.0361	6.6195	7.6324	7.1789	7.4543	11.103	8.9041	8.6811	6.3656
CCM2 scaffold protein	E1B8H2	CCM2	53 kDa	x			0.943538		1.16895	0.477762	1.8579	1.97915	0.234873	0	1.3579	0		0	0	1.0128	3.663	0	0	0.94935	0.9617	1.0613	0.89415	4.5651	0.91106	1.9572	1.8874	3.0138	1.0582	0	0	0	0.93949	0	0	0	0	0	0	0	5.4316	0	0
CYCLIN domain-containing protein	A0A3Q1MGL1	CCNY	33 kDa	x			0.954687		1.57896	0.727407	1.47604	0.500472	1.4125	0.785825	0.67895	0		2.5754	0.89614	1.0128	1.8315	0.98002	0.96791	0	0.9617	3.1839	0.89415	1.8261	0	0	0.94369	0	1.0582	2.7596	1.0114	0	1.879	0	2.009	1.1343	0	0	0	0	2.7158	0	0
HMA domain-containing protein	E1BE86	CCS	29 kDa			x	1.01264		0.882195	0.727407	1.58268	1.2608	0.46975	1.66255	0.226318	1.56615		1.7169	0.89614	0	0.91574	0.98002	0.96791	0	0.9617	0	2.6825	1.8261	1.8221	0.9786	0.94369	1.0046	2.1163	0	0	0	1.879	2.2783	1.0045	1.1343	2.2331	0	0	0	0.90527	1.2699	1.8624
T-complex protein 1 subunit beta	Q3ZBH0	CCT2	57 kDa	x			71.9451		73.8183	69.2177	74.5438	75.553	73.056	63.686	76.0192	67.389		79.836	64.522	84.066	66.849	76.442	60.01	73.1	67.319	87.027	67.061	64.825	79.262	82.203	73.608	72.33	74.071	68.071	82.931	70.76	70.462	60.374	59.266	71.461	63.643	76.917	73.301	75.1	78.759	72.387	62.391
T-complex protein 1 subunit gamma	Q3T0K2	CCT3	61 kDa	x			63.3193		60.4063	67.734	66.2685	63.54	63.3803	61.4378	61.1005	62.0555		66.959	54.664	57.732	62.27	64.681	60.978	69.303	75.974	77.476	59.908	65.738	61.952	67.524	55.678	64.294	66.664	67.151	65.738	60.505	60.127	61.513	58.262	58.984	66.992	67.687	52.18	66.598	57.937	67.307	56.804
T-complex protein 1 subunit delta	F1N0E5	CCT4	58 kDa	x			54.8908		52.2587	54.669	49.4713	61.9065	54.6425	50.9885	59.5105	56.4685		53.585	51.976	62.796	40.678	67.053	49.363	49.366	52.894	62.617	42.401	39.115	53.752	66.545	50.015	62.285	68.781	58.872	60.681	49.224	49.793	54.678	32.144	64.655	52.477	57.431	60.877	70.849	48.885	67.307	45.63
Chaperonin containing TCP1 subunit 5	F1MWD3	CCT5	60 kDa	x			87.772		78.1265	86.7353	79.2385	94.7788	82.9977	96.9383	89.209	100.531		93.21	69.002	91.156	59.138	95.629	71.625	85.441	94.246	99.762	72.05	64.97	80.172	101.77	79.27	95.435	102.64	82.788	94.055	79.989	75.159	113.91	71.32	98.683	103.84	88.197	90.693	99.188	78.758	121.91	79.153
T-complex protein 1 subunit zeta	Q3MHL7	CCT6A	58 kDa	x			55.677		58.9275	55.166	56.9525	56.8693	57.0262	52.7657	53.0563	53.6285		62.498	45.884	60.66	66.668	54.012	45.472	60.655	60.525	64.671	45.782	51.03	66.327	62.524	57.546	52.263	55.144	49.655	56.66	53.351	68.439	57.085	51.254	49.054	53.67	52.283	48.759	56.965	54.218	62.371	44.886
T-complex protein 1 subunit zeta-2	Q3T084	CCT6B	58 kDa	x			0.659717		1.43993	0.480472	0.555175	0.720357	0.520975	0.512575	0.250925	0.93495		0	1.6115	2.1359	2.0123	0.86929	0	1.0526	0	1.1297	0	0	1.091	0	0.96263	0.98019	0.93861	0	0	1.0006	1.0833	1.0104	0	0	1.0399	0	0	0	1.0037	1.1265	0.7434
T-complex protein 1 subunit eta	Q2NKZ1	CCT7	59 kDa	x			54.2468		55.8522	54.2412	58.405	59.7248	54.0258	45.6962	53.6775	50.457		66.959	50.184	57.732	48.534	55.861	45.492	57.91	57.702	73.23	51.861	52.043	56.486	62.631	55.678	60.275	60.315	58.872	53.602	48.199	55.43	38.73	37.167	52.178	54.71	55.38	48.453	53.845	57.032	57.147	43.767
T-complex protein 1 subunit theta	Q3ZCI9	CCT8	60 kDa	x			86.5466		82.573	80.7933	83.418	85.658	92.7812	87.425	92.2575	88.3875		87.562	86.029	87.105	69.596	87.222	71.625	83.543	80.783	106.13	67.955	70.303	89.284	83.181	75.495	82.376	101.58	85.549	102.15	92.295	91.131	102.52	69.311	93.012	84.857	94.351	98.148	97.772	78.759	104.14	72.635
Vacuolar fusion protein CCZ1 homolog	Q0VD30	CCZ1	56 kDa				3.83364		4.09755	4.10712	2.83468	2.50822	4.5973	3.58062	4.6775	4.69855		4.2923	4.4807	3.0385	4.5787	3.9201	4.8395	1.8987	5.7702	3.1839	2.6825	2.7391	2.7332	1.9572	1.8874	3.0138	3.1745	3.6795	5.0568	3.0765	6.5764	4.5565	3.0135	3.4029	3.3496	4.1022	2.4848	8.5019	3.6211	3.8098	5.5873
CD109 molecule	A0A3Q1LI93	CD109	163 kDa	x	x		205.212		278.933	269.97	235.31	286.587	153.762	121.541	151.822	82.3315		283.29	274.22	349.43	208.79	265.59	304.89	244.93	264.47	250.47	169.89	310.43	210.45	305.32	180.24	288.32	372.47	141.66	154.74	136.39	182.26	116.19	139.63	93.012	137.33	93.326	59.634	94.938	359.39	90.166	74.497
CD151 antigen	Q3ZBH3	CD151	28 kDa				0.652302		0.70617	0.72432	0.451302	0.7364	0.744098	0.753375	0.226318	1.10056		0	0.89614	1.0128	0.91574	0.98002	0.96791	0.94935	0	0	0.89415	0	0.91106	0	1.8874	0	1.0582	0	1.0114	1.0255	0.93949	0	3.0135	0	0	0	0	0	0.90527	1.2699	0.93122
CD2 associated protein	A0A3Q1ME19	CD2AP	84 kDa	x			10.7004		11.464	9.41923	11.3331	10.7448	12.3812	8.45167	12.0562	8.80485		11.16	11.65	11.141	11.905	11.76	9.6791	8.5442	7.6936	12.736	11.624	8.2173	12.755	9.786	8.4932	13.06	11.64	11.958	14.159	10.255	13.153	11.391	10.045	5.6715	6.6992	10.256	12.424	15.587	9.958	10.16	7.4497
CD55 molecule (Cromer blood group)	A0A3Q1LQX2	CD55	59 kDa	x	x		1.301		2.48	1.44406	1.85741	3.0044	0.487723	0.251125	0	0.46561		2.5754	3.5846	1.0128	2.7472	0.98002	1.9358	1.8987	0.9617	1.0613	0.89415	3.6521	1.8221	4.893	1.8874	1.0046	4.2326	0	1.0114	0	0.93949	0	1.0045	0	0	0	0	0	0	0	0.93122
CD5 molecule like	A6QNW7	CD5L	50 kDa	x	x		0.794006		0	1.44394	0.4454	0.711117	0.9619	1.59205	0.254475	1.09232		0	0	0	0	0.97267	2.882	0	1.9211	0	1.7816	0	0	0.97127	1.8732	0	0	1.826	1.0038	1.0178	0	1.1306	3.0036	1.1258	1.1082	1.0179	0	0	0	1.2604	0.92424
Tetraspanin	F6QCC9	CD82	41 kDa				1.46504		2.05622	2.18982	2.15934	1.4943	1.42095	0.279125	1.388	0		2.5754	1.7923	2.0257	1.8315	4.9001	1.9358	0	1.9234	3.1839	0.89415	1.8261	2.7332	3.9144	0	1.0046	1.0582	1.8398	0	1.0255	2.8185	0	0	0	1.1165	1.0256	0	0	4.5264	0	0
CD9 antigen	P30932	CD9	25 kDa	x			2.45698		1.63692	2.89883	2.38759	2.9888	1.97099	2.19725	3.24639	2.20115		1.7169	1.7923	3.0385	0	3.9201	2.9037	2.8481	1.9234	3.1839	0.89415	2.7391	2.7332	2.9358	2.8311	3.0138	3.1745	0.91988	3.0341	2.051	1.879	2.2783	2.009	2.2686	2.2331	4.1022	3.7272	4.2509	0.90527	2.5399	1.8624
CD99 molecule	A0A3Q1NN33	CD99	20 kDa		x		1.29428		0.90646	1.20369	0.716627	0.96765	1.69175	2.16922	1.5861	0.9312		1.7169	0.89614	1.0128	0	0	2.9037	0.94935	0.9617	1.0613	0.89415	0	0.91106	0.9786	1.8874	1.0046	0	1.8398	2.0227	1.0255	1.879	2.2783	3.0135	2.2686	1.1165	1.0256	2.4848	2.834	0	0	1.8624
Cytidine aminohydrolase	A0A3Q1MGS0	CDA	24 kDa		x		3.06642		1.36923	2.15755	2.0382	2.23717	2.40805	5.55032	3.44912	7.57695		1.7169	0	1.0128	2.7472	1.96	0	4.7468	1.9234	0	2.6825	1.8261	3.6442	2.9358	1.8874	2.0092	2.1163	3.6795	2.0227	2.051	1.879	6.8348	3.0135	4.5372	7.8158	7.1789	2.4848	1.417	2.7158	11.429	3.7249
Cell division cycle protein 123 homolog	Q2YDG3	CDC123	39 kDa			x	2.64891		3.70255	2.41194	3.86413	3.46937	2.62498	1.06615	1.79645	1.86245		3.4338	4.4807	5.0642	1.8315	0.98002	3.8716	0.94935	3.8468	6.3679	1.7883	5.4782	1.8221	3.9144	3.7748	3.0138	3.1745	3.6795	1.0114	2.051	3.758	1.1391	2.009	0	1.1165	0	1.2424	1.417	4.5264	0	3.7249
Elongation factor like GTPase 1	E1BPM5	CDC16	71 kDa	x		x	1.19692		1.37865	1.44708	0.944885	1.22348	1.22689	1.06495	1.45817	0.46561		0.85845	0.89614	1.0128	2.7472	1.96	0.96791	1.8987	0.9617	1.0613	0.89415	0.91303	0.91106	0	2.8311	1.0046	1.0582	0.91988	2.0227	1.0255	0.93949	0	2.009	1.1343	1.1165	1.0256	2.4848	1.417	0.90527	0	0.93122
Hsp90 co-chaperone Cdc37	Q5EAC6	CDC37	45 kDa	x			37.7326		34.466	38.605	33.527	43.5752	40.1553	36.817	36.7585	38.1815		38.63	32.261	39.501	27.472	43.121	38.716	38.923	33.66	49.882	29.507	25.565	29.154	51.866	36.804	41.188	44.443	45.074	34.386	37.944	43.217	42.148	24.108	39.7	41.312	38.971	38.514	39.675	29.874	41.908	34.455
Hsp90 co-chaperone Cdc37-like 1	A6H754	CDC37L1	39 kDa			x	9.72051		11.4445	11.8082	10.8226	12.1865	8.46457	9.30915	4.46582	8.80485		11.16	10.754	10.128	13.736	10.78	10.647	12.342	13.464	10.613	8.0474	14.608	10.022	12.722	11.324	13.06	11.64	7.359	5.0568	9.2295	12.213	7.9739	9.0406	7.9401	12.282	5.1278	1.2424	4.2509	7.2422	10.16	7.4497
Cell division control protein 42 homolog	Q2KJ93	CDC42	21 kDa	x		x	35.1476		37.6555	36.5198	36.4165	38.363	30.7948	34.637	33.2622	31.9165		36.055	38.534	38.488	37.545	35.431	34.435	35.674	40.539	44.126	30.401	35.608	35.531	40.273	36.804	36.165	40.21	21.157	34.386	31.791	35.845	32.553	26.117	38.566	41.312	23.588	35.503	36.842	37.116	36.828	27.005
CDC42 binding protein kinase alpha	A0A3Q1MC24	CDC42BPA	206 kDa	x			3.42222		4.99895	2.66907	3.85902	4.86045	5.82637	0.785825	1.96855	1.3968		5.1507	4.4807	3.0385	7.3259	5.8801	1.9358	1.8987	0.9617	0	3.5766	7.3042	4.5553	0.9786	11.324	5.0229	2.1163	5.5193	5.0568	6.153	6.5764	0	2.009	1.1343	0	1.0256	0	1.417	5.4316	0	2.7936
CDC42 binding protein kinase beta	E1BP72	CDC42BPB	189 kDa	x			6.35077		8.45293	7.97517	5.97187	4.49157	7.51705	4.86873	7.18942	2.32805		7.7261	10.754	7.0899	8.2417	10.78	7.7433	6.6455	6.7319	2.1226	6.2591	8.2173	7.2885	0.9786	4.7184	8.0367	4.2326	5.5193	4.0454	9.2295	11.274	4.5565	7.0316	4.5372	3.3496	9.23	2.4848	7.0849	9.958	0	4.6561
CDC42 binding protein kinase gamma	A0A3Q1MA37	CDC42BPG	182 kDa	x			0.9042		1.77382	1.92028	1.13185	0.723	0.25285	0.753375	0.226318	0		2.5754	2.6884	0	1.8315	0.98002	0.96791	2.8481	2.8851	0	1.7883	2.7391	0	0	1.8874	1.0046	0	0	1.0114	0	0	0	3.0135	0	0	0	0	0	0.90527	0	0
Cdc42 effector protein 1	Q17QW1	CDC42EP1	37 kDa				1.22745		2.11365	1.92338	2.52755	2.18867	0	0	0.452625	0		0	3.5846	3.0385	1.8315	0.98002	2.9037	2.8481	0.9617	1.0613	3.5766	2.7391	2.7332	3.9144	2.8311	2.0092	0	0	0	0	0	0	0	0	0	0	0	0	1.8105	0	0
CRIB domain-containing protein	A0A3Q1MPX4	CDC42EP4	34 kDa				3.57241		5.52967	3.6232	4.91562	3.4805	2.1664	2.72627	3.65302	1.3968		5.1507	4.4807	6.0771	6.4102	3.9201	4.8395	2.8481	2.8851	4.2452	4.4708	6.3912	4.5553	1.9572	4.7184	3.0138	4.2326	0.91988	2.0227	1.0255	4.6975	1.1391	3.0135	3.4029	3.3496	2.0511	2.4848	2.834	7.2422	0	2.7936
Cell division cycle 5-like protein	Q2KJC1	CDC5L	92 kDa				0.104183		0	0	0	0	0	0.781375	0	0		0	0	0	0	0	0	0	0	0	0	0	0	0	0	0	0	0	0	0	0	0	2.009	0	1.1165	0	0	0	0	0	0
CUB domain containing protein 1	G3N093	CDCP1	93 kDa		x		1.1601		0.920782	0.727407	0.944885	0.996273	1.46532	1.60085	1.81242	0.46561		0.85845	0.89614	1.0128	0.91574	0.98002	0.96791	0	0.9617	1.0613	0.89415	0.91303	0.91106	0.9786	0.94369	1.0046	1.0582	0.91988	1.0114	2.051	1.879	1.1391	3.0135	1.1343	1.1165	1.0256	2.4848	2.834	0.90527	0	0.93122
Cadherin 1	F1N619	CDH1	?	x			11.6813		8.01908	8.69673	6.47895	5.4491	14.2501	15.577	18.831	20.615		6.8676	8.9614	7.0899	9.1574	8.8202	13.551	6.6455	5.7702	4.2452	10.73	3.6521	7.2885	2.9358	8.4932	4.0184	6.349	12.878	16.182	19.485	8.4554	17.087	17.077	14.746	13.398	13.332	28.575	19.838	13.579	25.399	15.831
Cadherin-2	P19534	CDH2	100 kDa		x		1.90906		1.85591	2.8974	2.07625	2.24835	2.1925	1.34973	1.14757	1.10056		0.85845	1.7923	2.0257	2.7472	1.96	5.8075	1.8987	1.9234	1.0613	2.6825	2.7391	1.8221	0.9786	2.8311	2.0092	3.1745	2.7596	4.0454	1.0255	0.93949	1.1391	2.009	1.1343	1.1165	1.0256	1.2424	1.417	0.90527	1.2699	0.93122
Cadherin 26	F1MKX3	CDH26	78 kDa		x		0.691654		0.214613	0.241978	0.223538	0	1.47485	1.57408	0.823375	1.26995		0.85845	0	0	0	0	0.96791	0	0	0	0.89415	0	0	0	0	0	0	1.8398	3.0341	1.0255	0	2.2783	4.018	0	0	2.0511	1.2424	0	0	2.5399	0
Cadherin-6	Q3SWX5	CDH6	88 kDa		x		0.410484		0.662687	0.241978	0.223538	0.47185	0.45995	0.785825	0	0.46561		0.85845	1.7923	0	0	0	0.96791	0	0	0	0.89415	0	0	0	1.8874	0	0	1.8398	0	0	0	0	2.009	1.1343	0	0	0	0	0	0	0.93122
Cyclin-dependent kinase 1	P48734	CDK1	34 kDa	x		x	1.48083		3.30535	1.45023	1.13567	2.24653	1.21355	0.8487	0.6734	0.46561		0.8374	3.5846	6.0522	2.7472	0.98002	1.9358	0	2.8851	0	0	4.5427	0	0	3.7748	1.0046	4.2067	0	1.9979	1.0004	1.8559	2.2783	0	0	1.1165	0	0	0	2.6936	0	0.93122
Cyclin dependent kinase 18	A3KMY7	CDK18	54 kDa				0.122008		0.6868	0	0.228258	0	0	0	0	0		0	0	0	2.7472	0	0	0	0	0	0	0.91303	0	0	0	0	0	0	0	0	0	0	0	0	0	0	0	0	0	0	0
Cyclin-dependent-like kinase 5	Q02399	CDK5	33 kDa			x	1.49758		2.95763	0.72432	1.8527	1.2322	1.7051	1.0986	1.3438	0.63495		3.4338	1.7923	2.0257	4.5787	0.98002	0.96791	0.94935	0	1.0613	1.7883	2.7391	1.8221	0.9786	1.8874	1.0046	1.0582	0	1.0114	2.051	3.758	1.1391	1.0045	1.1343	1.1165	0	1.2424	1.417	2.7158	1.2699	0
CDK5 regulatory subunit associated protein 3	F1MM23	CDK5RAP3	57 kDa	x			0.705858		0.214613	0.486982	0.9026	0	0.22997	2.60537	0.536917	0.63495		0.85845	0	0	0	0.98002	0.96791	0	0	0	1.7883	0	1.8221	0	0	0	0	0.91988	0	0	0	1.1391	7.0316	1.1343	1.1165	0	1.2424	0	0.90527	1.2699	0
Cyclin dependent kinase 6	E1BC36	CDK6	37 kDa			x	1.64129		2.75243	2.64612	3.2479	2.24185	0.704625	0.251125	0	0.9312		1.7169	2.6884	2.0257	4.5787	1.96	2.9037	3.7974	1.9234	2.1226	3.5766	1.8261	5.4663	1.9572	2.8311	1.0046	3.1745	0	0	0	2.8185	0	1.0045	0	0	0	0	0	0	0	1.8624
Cyclin-dependent kinase inhibitor 1B	A6QLS3	CDKN1B	22 kDa				1.89493		2.56265	1.67986	2.0429	1.49673	2.20939	1.66133	1.37387	2.37051		2.5754	1.7923	4.0514	1.8315	0.98002	0.96791	2.8481	1.9234	0	1.7883	2.7391	3.6442	0.9786	1.8874	1.0046	2.1163	0.91988	2.0227	3.0765	2.8185	1.1391	1.0045	2.2686	2.2331	1.0256	1.2424	1.417	1.8105	3.8098	0.93122
CDKN2A interacting protein	F1MTI2	CDKN2AIP	61 kDa				0.6728		0	0	0	0	0.739195	2.63905	1.11747	1.10056		0	0	0	0	0	0	0	0	0	0	0	0	0	0	0	0	0.91988	1.0114	1.0255	0	2.2783	6.0271	1.1343	1.1165	0	1.2424	1.417	1.8105	1.2699	0.93122
Cyclin dependent kinase inhibitor 2C	A7MBB9	CDKN2C	18 kDa				0.892827		0.696747	2.41496	1.36384	1.73672	0	0.251125	0	0.46561		0.85845	0	1.0128	0.91574	1.96	2.9037	0.94935	3.8468	0	0.89415	2.7391	1.8221	2.9358	0.94369	2.0092	1.0582	0	0	0	0	0	1.0045	0	0	0	0	0	0	0	0.93122
CDV3 homolog	E1BEM3	CDV3	28 kDa				4.61821		5.23792	2.65397	4.30178	3.25453	5.84308	4.96295	6.33038	4.1039		5.1456	6.2677	4.0494	5.489	3.9143	1.9339	2.8462	1.9215	6.3637	4.4655	2.7373	3.6406	1.9553	3.771	2.0072	5.2846	4.594	6.0641	6.147	6.5672	5.6912	4.0141	6.8013	3.3452	7.1728	7.4519	7.0793	3.6175	6.3472	1.8606
CUGBP Elav-like family member 2	E1BIM7	CELF2	56 kDa				0.465834		0.67701	0	1.82085	0	0.234873	0.5347	0.226318	0		0	1.7923	0	0.91574	0	0	0	0	0	0.89415	5.4782	0.91106	0	0	0	0	0	0	0	0.93949	0	1.0045	1.1343	0	0	0	0	0.90527	0	0
Cadherin EGF LAG seven-pass G-type receptor 2	E1BJ11	CELSR2	317 kDa		x		0.151486		0.228935	0	0.228258	0	0	0	0.67895	0		0	0	0	0.91574	0	0	0	0	0	0	0.91303	0	0	0	0	0	0	0	0	0	0	0	0	0	0	0	0	2.7158	0	0
Hyaluronoglucosaminidase	E1BKX1	CEMIP	153 kDa	x	x		2.37377		5.33005	5.53875	2.258	2.5346	0.957475	0.279125	0.905275	0		6.0092	5.3768	8.1027	1.8315	5.8801	3.8716	7.5948	4.8085	0	4.4708	2.7391	1.8221	0	1.8874	4.0184	4.2326	0	1.0114	0	2.8185	0	0	0	1.1165	0	0	0	3.6211	0	0
Centromere protein X	Q2NKU0	CENPX	9 kDa			x	0.501229		0.667582	0.477762	1.17315	0.480573	0	0.251125	0.709025	0		0.85845	0.89614	0	0.91574	0	0	0.94935	0.9617	1.0613	0.89415	1.8261	0.91106	0.9786	0.94369	0	0	0	0	0	0	0	1.0045	0	0	1.0256	0	0	1.8105	0	0
Centrosomal protein of 290 kDa	Q9TU23	CEP290	172 kDa				0.869705		0.691847	0.71974	0.907828	0.731723	0.234873	1.6301	1.37387	0.46561		0.85845	0.89614	1.0128	0	0	0.96791	0.94935	0.9617	0	0.89415	1.8261	0.91106	0.9786	0.94369	1.0046	0	0	0	0	0.93949	2.2783	2.009	0	2.2331	1.0256	1.2424	1.417	1.8105	0	0.93122
Centrosomal protein of 41 kDa	F1MUG2	CEP41	41 kDa				6.76994		7.47943	8.91548	6.35883	7.71892	6.0792	7.46162	4.26365	4.9948		8.5845	5.3768	4.0514	11.905	7.8402	8.7112	9.4935	9.617	6.3679	4.4708	9.1303	5.4663	7.8288	7.5495	7.0321	8.4653	5.5193	6.0681	6.153	6.5764	6.8348	5.0226	7.9401	10.049	3.0767	2.4848	4.2509	7.2422	2.5399	7.4497
Centrosomal protein 43	F1N1J5	CEP43	43 kDa				11.0834		13.8126	12.7805	9.06802	13.1557	11.3756	11.226	7.0715	9.27045		15.452	9.8575	16.205	13.736	13.72	12.583	14.24	10.579	6.3679	9.8357	11.869	8.1995	13.7	12.268	16.073	10.582	12.878	7.0795	13.332	12.213	9.113	11.05	11.343	13.398	7.1789	4.9695	7.0849	9.0527	10.16	8.3809
Ceramide transfer protein	Q9GKI7	CERT1	71 kDa				5.45234		5.95853	5.5588	4.15573	5.95765	6.1007	5.49875	4.76285	5.79915		6.0092	7.1691	6.0771	4.5787	6.8601	5.8075	3.7974	5.7702	2.1226	4.4708	3.6521	6.3774	6.8502	5.6621	6.0275	5.2908	5.5193	6.0681	7.1785	5.6369	6.8348	5.0226	5.6715	4.4661	6.1533	3.7272	2.834	6.3369	5.0798	6.5185
Centrin-2	Q2TBN3	CETN2	20 kDa	x		x	11.6686		11.0548	13.4722	11.687	14.225	8.62823	14.8703	7.43965	12.2754		11.16	7.1691	12.154	13.736	10.78	10.647	18.037	14.425	9.5518	9.8353	13.695	13.666	13.7	13.211	13.059	16.93	11.958	6.0681	6.1528	10.334	17.086	12.054	12.477	17.864	7.1787	3.7272	7.0847	11.768	15.239	9.3118
Centrin 3	F1N547	CETN3	20 kDa				1.93328		2.75295	2.64768	2.04242	2.49482	1.18608	2.43382	0.709025	0.46561		3.4338	1.7923	3.0385	2.7472	1.96	1.9358	2.8481	3.8468	0	1.7883	1.8261	4.5553	1.9572	1.8874	4.0184	2.1163	1.8398	0	1.0255	1.879	1.1391	3.0135	0	5.5827	1.0256	0	0	1.8105	0	0.93122
Centrin 4	Q32LH2	CETN4	19 kDa			x	11.6912		14.1925	11.0979	11.907	11.7477	10.3535	15.1995	8.31755	9.7361		13.735	11.65	12.154	19.231	9.8002	12.583	8.5442	13.464	9.5518	11.624	14.608	11.844	11.743	9.4369	12.055	13.756	12.878	6.0681	10.255	12.213	20.504	11.05	13.612	15.632	8.2044	6.2119	7.0849	11.769	10.16	9.3122
Cilia and flagella associated protein 161	F6RJC2	CFAP161	36 kDa				2.69032		3.82564	0.727407	2.49892	1.76533	4.33115	2.51567	3.4974	2.03175		6.8676	4.4807	3.0385	0.91574	0.98002	0.96791	0	0.9617	0	1.7883	3.6521	4.5553	2.9358	0	2.0092	2.1163	5.5193	5.0568	2.051	4.6975	4.5565	1.0045	2.2686	2.2331	3.0767	4.9695	1.417	4.5264	1.2699	2.7936
Cilia- and flagella-associated protein 20	Q6B857	CFAP20	23 kDa	x			2.98266		2.9819	4.09638	3.47665	2.9823	2.183	2.12993	3.27108	2.4974		3.4338	1.7923	3.0385	3.663	2.9401	4.8395	3.7974	4.8085	2.1226	3.5766	3.6521	4.5553	3.9144	2.8311	2.0092	3.1745	1.8398	2.0227	2.051	2.8185	0	4.018	2.2686	2.2331	3.0767	4.9695	1.417	3.6211	1.2699	3.7249
Cilia and flagella associated protein 251	E1BJ01	CFAP251	135 kDa			x	0.42259		0.228935	0.721287	0	0.25115	1.01843	0.284775	0.66485	0		0	0	0	0.91574	0	1.9358	0.94935	0	0	0	0	0	0	0	1.0046	0	0	2.0227	2.051	0	1.1391	0	0	0	0	1.2424	1.417	0	0	0
Cilia and flagella associated protein 298	F1MC22	CFAP298	33 kDa			x	8.07236		9.8511	7.71802	7.1797	8.02468	6.8086	9.48198	7.79597	7.3653		8.5845	8.0652	8.1027	14.652	6.8601	8.7112	6.6455	8.6553	4.2452	8.0474	12.782	3.6442	3.9144	6.6058	12.055	9.5235	8.2789	7.0795	7.1785	4.6975	9.113	13.059	7.9401	7.8158	8.2044	6.2119	11.336	5.4316	6.3497	8.3809
Cilia- and flagella-associated protein 300	Q2HJH8	CFAP300	31 kDa			x	3.66174		4.55015	3.36565	2.87664	1.52658	6.58103	3.78835	3.44155	2.66625		6.0078	4.48	4.0498	3.663	2.9401	0.96791	4.7468	4.8078	4.2428	1.7883	4.5644	0.91106	0.97784	0	3.013	2.1155	7.3569	6.0673	8.2032	4.6967	3.4165	5.0226	1.1334	5.5809	3.0751	3.7262	4.2498	2.7151	2.5389	2.7936
Cilia- and flagella-associated protein 36	Q3ZC62	CFAP36	36 kDa			x	1.9063		2.49015	2.63818	1.863	1.55327	1.98685	1.76805	1.33622	1.32305		2.0328	2.9709	1.439	3.5179	1.8565	3.2599	2.2481	3.1882	1.0053	1.6939	3.0269	1.7259	0.46346	1.3408	1.9031	2.5057	1.7426	2.9273	1.9427	1.3348	1.6185	3.3301	0.5372	1.5864	1.4571	0.58839	2.0132	1.2862	0	2.6461
LRRcap domain-containing protein	Q17QN7	CFAP410	29 kDa				0.58453		0.70617	1.92948	0.716627	0.4958	0	0.5359	0	0		0	0.89614	1.0128	0.91574	1.96	1.9358	1.8987	1.9234	1.0613	0.89415	0	0.91106	0.9786	0	1.0046	0	0	0	0	0	1.1391	1.0045	0	0	0	0	0	0	0	0
Cilia and flagella associated protein 43	E1BMD1	CFAP43	193 kDa				0.849131		1.8124	1.68764	0.907828	0	1.20405	0.53025	0.226318	0		1.7169	2.6884	1.0128	1.8315	0	4.8395	0.94935	0.9617	0	0.89415	1.8261	0.91106	0	0	0	0	1.8398	1.0114	1.0255	0.93949	0	1.0045	0	1.1165	0	0	0	0.90527	0	0
Cilia and flagella associated protein 52	E1BKF9	CFAP52	69 kDa	x			1.42951		1.87076	0.960165	1.88556	0.731723	2.16505	0.569575	2.30565	0.46561		1.7169	0.89614	3.0385	1.8315	0	0.96791	0.94935	1.9234	2.1226	2.6825	1.8261	0.91106	0.9786	0.94369	1.0046	0	1.8398	1.0114	2.051	3.758	2.2783	0	0	0	1.0256	4.9695	1.417	1.8105	0	0.93122
Cilia and flagella associated protein 57	A0A3Q1M7I7	CFAP57	151 kDa	x			2.22755		2.59631	1.68141	2.48997	1.25208	2.64292	2.19603	2.83202	2.03175		1.7169	2.6884	5.0642	0.91574	0.98002	1.9358	2.8481	0.9617	0	3.5766	2.7391	3.6442	0	1.8874	1.0046	2.1163	3.6795	2.0227	2.051	2.8185	1.1391	2.009	3.4029	2.2331	2.0511	3.7272	2.834	2.7158	1.2699	2.7936
DUF4821 domain-containing protein	E1BP40	CFAP61	141 kDa				0.125754		0	0.241978	0.456525	0.24465	0	0	0	0		0	0	0	0	0	0.96791	0	0	0	0	1.8261	0	0.9786	0	0	0	0	0	0	0	0	0	0	0	0	0	0	0	0	0
Cilia and flagella associated protein 70	A0A3Q1ME83	CFAP70	126 kDa	x		x	2.97376		4.56993	2.87891	2.27115	2.74193	3.91283	3.19733	2.26558	0.9312		4.2923	6.273	4.0514	3.663	0.98002	2.9037	4.7468	2.8851	0	1.7883	3.6521	3.6442	0	3.7748	4.0184	3.1745	4.5994	4.0454	5.1275	1.879	2.2783	6.0271	1.1343	3.3496	2.0511	2.4848	0	4.5264	0	1.8624
Complement factor B	P81187	CFB	85 kDa		x		32.7771		26.5877	30.8798	34.8023	34.1185	31.6812	33.1805	36.6515	35.8535		29.187	25.092	27.347	24.725	30.381	32.909	27.531	32.698	42.452	41.131	23.739	31.887	37.187	40.579	30.138	28.57	30.356	31.352	35.893	29.124	33.035	32.144	35.163	32.38	41.022	38.514	45.343	21.727	41.908	29.799
Complement factor D	Q3T0A3	CFD	28 kDa		x		8.04949		13.7035	9.90772	11.8566	10.0199	4.30825	3.20178	6.50565	1.73556		10.301	12.546	18.231	13.736	12.74	9.6791	7.5948	9.617	8.4905	14.306	14.608	10.022	9.786	7.5495	10.046	12.698	6.4391	4.0454	2.051	4.6975	2.2783	6.0271	2.2686	2.2331	8.2044	3.7272	1.417	12.674	2.5399	0.93122
Craniofacial development protein 1	Q8HXY9	CFDP1	33 kDa			x	2.64286		3.15843	1.00298	2.82397	3.1648	1.96892	3.81593	2.67875	2.41535		2.041	1.2345	4.4338	4.9244	1.35	2.3012	0.1792	0.18153	3.5846	2.4634	2.1708	3.0771	2.3267	3.3655	3.393	3.574	1.6144	1.2023	2.8253	2.2337	3.8474	4.9661	1.5625	4.8877	3.0191	2.9538	1.6845	3.0576	1.5097	3.321
Craniofacial development protein 2	F1MS40	CFDP2	66 kDa				14.7375		12.1167	8.41445	12.0034	9.4308	19.7075	19.7718	21.0875	15.998		13.397	14.273	11.085	9.7119	7.4702	13.497	6.4662	6.2244	8.0898	15.404	10.596	13.924	5.5022	12.677	8.662	10.882	24.438	21.716	18.015	14.661	20.827	22.786	15.817	19.657	21.925	24.358	20.027	18.04	13.299	18.697
Complement factor H	Q28085	CFH	140 kDa		x		23.5489		20.2398	42.3675	23.275	37.8282	15.43	15.6532	16.6515	10.3433		16.141	25.577	22.938	16.303	37.433	44.604	46.751	40.682	13.58	29.097	27.93	22.493	36.408	28.929	48.524	37.452	11.822	18.047	14.147	17.704	9.0008	27.978	14.634	11	15.123	9.8779	11.196	30.409	8.7645	11.922
Complement factor I	A0A3Q1MF14	CFI	69 kDa		x		9.66854		10.7279	11.0811	13.0105	11.4301	6.80257	7.90457	8.3616	6.39145		9.443	12.546	8.1027	12.82	7.8402	15.487	12.342	8.6553	9.5518	18.777	11.869	11.844	13.7	9.4369	13.06	9.5235	7.359	4.0454	9.2295	6.5764	7.9739	9.0406	5.6715	8.9323	9.23	4.9695	5.6679	13.579	2.5399	10.243
Cofilin-1	Q5E9F7	CFL1	19 kDa	x		x	75.3309		63.2557	66.6393	68.763	89.6175	62.4565	80.375	87.3202	93.1085		67.657	66.359	79.584	39.423	64.032	73.15	67.273	62.102	96.39	45.859	60.089	72.714	97.172	90.921	92.523	77.854	59.838	77.685	52.352	59.951	95.484	50.276	90.496	85.244	74.673	111.58	105.26	57.768	114.42	71.797
Cofilin-2	Q148F1	CFL2	19 kDa	x		x	6.41931		7.2042	6.90807	7.57678	7.68595	4.45593	5.6465	5.10325	7.1283		7.0285	8.9165	6.5075	6.3643	7.5093	6.2188	7.7253	6.1789	9.3536	5.1078	7.4754	8.3703	9.1385	7.8215	5.927	7.8568	2.7136	5.2463	4.0507	5.8131	5.4829	4.9723	6.2263	5.9045	3.2689	3.96	6.6775	6.5066	8.7625	5.4941
Myosin_tail_1 domain-containing protein	F1MYN2	CGN	136 kDa	x			3.28643		4.5496	1.44103	4.31358	1.4594	4.21633	3.16245	4.48998	2.03175		1.7169	8.9614	2.0257	5.4944	0	2.9037	1.8987	0.9617	0	3.5766	5.4782	8.1995	0	3.7748	1.0046	1.0582	1.8398	7.0795	5.1275	2.8185	0	7.0316	2.2686	3.3496	3.0767	2.4848	4.2509	8.1475	1.2699	2.7936
Conglutinin	P23805	CGN1	38 kDa		x		2.67558		1.83652	3.02925	1.75187	1.728	2.37415	5.31313	2.85484	2.35815		0.85845	0.89614	1.0128	4.5787	1.96	2.9308	0	7.2262	1.6068	3.5766	0.91303	0.91106	1.9572	1.8874	2.0092	1.0582	1.3927	1.0114	6.153	0.93949	5.142	2.009	6.2545	7.847	3.6038	1.2424	5.6679	0.90527	1.9227	2.7936
Cell growth regulator with EF-hand domain 1	A0A3Q1LMK6	CGREF1	53 kDa				2.52166		0.882195	5.8131	0.67956	0.500472	4.64033	4.8744	1.2896	0.46561		1.7169	0.89614	0	0.91574	7.8402	7.7433	1.8987	5.7702	0	0.89415	0.91303	0.91106	0	0.94369	0	1.0582	3.6795	5.0568	5.1275	4.6975	5.6957	7.0316	4.5372	2.2331	1.0256	0	1.417	2.7158	0	0.93122
Chromodomain-helicase-DNA-binding protein 1-like	F1MFS2	CHD1L	101 kDa				0.343419		0.662687	0	0.228258	0	0.969175	0	0.482718	0.46561		0.85845	1.7923	0	0	0	0	0	0	0	0	0.91303	0	0	0	0	0	1.8398	1.0114	1.0255	0	0	0	0	0	1.0256	0	0	0.90527	0	0.93122
Checkpoint kinase 2	F6R5E4	CHEK2	60 kDa				0.68165		0.45297	0	0.447075	0.235923	2.17807	0.50225	1.06327	0.46561		0	0.89614	0	0.91574	0	0	0	0	0	1.7883	0	0	0	0.94369	0	0	2.7596	2.0227	2.051	1.879	0	2.009	0	0	1.0256	0	1.417	1.8105	0	0.93122
Chitinase-3-like protein 1	G3X7D2	CHI3L1	44 kDa		x		5.88697		5.32955	6.26773	7.92215	9.30973	3.89623	3.04473	6.03293	4.69855		4.2923	6.273	7.0899	3.663	6.8601	5.8075	7.5948	4.8085	6.3679	10.73	6.3912	8.1995	7.8288	5.6621	11.05	12.698	3.6795	4.0454	4.102	3.758	3.4174	2.009	3.4029	3.3496	5.1278	6.2119	2.834	9.958	3.8098	5.5873
Chitinase domain-containing protein 1	Q5EAB4	CHID1	45 kDa	x	x		6.15927		4.54002	5.57108	3.38837	2.98007	8.32315	9.29005	5.64647	12.9106		1.7169	6.273	1.0128	9.1574	8.8202	5.8075	2.8481	4.8085	0	6.2591	2.7391	4.5553	1.9572	3.7748	3.0138	3.1745	7.359	9.1022	10.255	6.5764	7.9739	10.045	10.209	8.9323	10.256	4.9695	2.834	4.5264	16.509	9.3122
Choline kinase beta	A0A3Q1MPV1	CHKB	51 kDa				8.89766		11.607	9.6673	10.2529	9.01713	9.3931	7.1244	6.13615	7.0691		16.311	11.65	11.141	7.3259	12.74	9.6791	7.5948	8.6553	13.797	7.1532	8.2173	11.844	9.786	6.6058	8.0367	11.64	10.119	4.0454	10.255	13.153	9.113	7.0316	4.5372	7.8158	6.1533	4.9695	7.0849	6.3369	7.6197	6.5185
CHM Rab escort protein	F1MS24	CHM	73 kDa				2.96955		1.60815	3.62313	1.66151	3.7408	3.8976	3.5381	2.5515	3.3017		2.5754	0	2.0257	1.8315	4.9001	1.9358	2.8481	4.8085	2.1226	1.7883	0.91303	1.8221	4.893	3.7748	1.0046	5.2908	2.7596	5.0568	3.0765	4.6975	3.4174	4.018	1.1343	5.5827	3.0767	2.4848	2.834	1.8105	3.8098	2.7936
CHM like Rab escort protein	F1N2I0	CHML	73 kDa				1.09014		1.17401	0.245005	1.89027	1.96575	0.9825	0.284775	0.93535	1.3968		0.85845	0.89614	2.0257	0.91574	0.98002	0	0	0	2.1226	1.7883	2.7391	0.91106	1.9572	1.8874	4.0184	0	0	0	2.051	1.879	1.1391	0	0	0	1.0256	0	0	2.7158	0	2.7936
Charged multivesicular body protein 1a	F6RC54	CHMP1A	29 kDa				0.553555		0.945072	0.482343	1.21021	0.773725	0.234873	0.279125	0.226318	0		0.85845	0.89614	2.0257	0	0.98002	0	0.94935	0	2.1226	0.89415	0.91303	0.91106	0.9786	0	0	2.1163	0	0	0	0.93949	0	0	0	1.1165	0	0	0	0.90527	0	0
Charged multivesicular body protein 2A	Q3T0U5	CHMP2A	25 kDa				0.606137		0.925687	0.245005	0.455525	0.989772	1.70372	0	0.226318	0		0.85845	0	1.0128	1.8315	0.98002	0	0	0	0	0	0	1.8221	1.9572	0.94369	0	1.0582	0.91988	0	3.0765	2.8185	0	0	0	0	0	0	0	0.90527	0	0
Charged multivesicular body protein 2b	Q3SX42	CHMP2B	24 kDa			x	1.44687		2.32373	0.972402	2.83887	0.989772	0.956095	0.279125	1.85657	1.26995		1.7169	1.7923	3.0385	2.7472	1.96	0.96791	0	0.9617	3.1839	1.7883	2.7391	3.6442	1.9572	0.94369	0	1.0582	0.91988	0	1.0255	1.879	0	0	0	1.1165	2.0511	1.2424	1.417	2.7158	2.5399	0
Charged multivesicular body protein 3	Q58CS7	CHMP3	25 kDa				2.7081		2.7575	2.18072	1.88977	4.94435	2.62988	2.13112	2.12655	3.3017		2.5754	3.5846	3.0385	1.8315	1.96	4.8395	0	1.9234	2.1226	1.7883	1.8261	1.8221	5.8716	6.6058	2.0092	5.2908	2.7596	1.0114	2.051	4.6975	1.1391	4.018	1.1343	2.2331	2.0511	0	2.834	3.6211	3.8098	2.7936
Charged multivesicular body protein 4a	A2VDY3	CHMP4A	25 kDa			x	5.30851		5.91447	4.34587	7.33508	6.4563	5.09563	3.54133	4.77588	4.69855		5.1507	8.9614	4.0514	5.4944	5.8801	1.9358	3.7974	5.7702	8.4905	6.2591	6.3912	8.1995	6.8502	7.5495	4.0184	7.4071	3.6795	3.0341	6.153	7.5159	2.2783	4.018	3.4029	4.4661	4.1022	2.4848	7.0849	5.4316	3.8098	5.5873
CHMP4B protein	Q08E32	CHMP4B	25 kDa	x		x	9.48565		9.2109	8.9126	10.8189	10.2067	10.9357	8.71257	8.66352	7.36295		9.4356	8.9522	11.133	7.3228	8.8168	7.7416	10.44	8.652	11.665	14.296	6.3896	10.925	9.7827	10.377	9.0361	11.631	7.3559	11.12	10.248	15.019	5.6937	10.043	9.0686	10.045	6.1498	9.9369	11.333	7.2344	6.3497	8.3762
Charged multivesicular body protein 4C	Q2HJ35	CHMP4C	26 kDa				1.9006		1.14482	1.45325	1.47554	2.25017	1.44382	2.97295	1.63025	3.76735		0.85845	1.7923	1.0128	0.91574	1.96	0.96791	0	2.8851	3.1839	0.89415	0.91303	0.91106	0.9786	1.8874	4.0184	2.1163	0.91988	1.0114	1.0255	2.8185	1.1391	4.018	2.2686	4.4661	2.0511	1.2424	1.417	1.8105	3.8098	3.7249
Charged multivesicular body protein 5	F1MZV2	CHMP5	25 kDa	x			10.8833		14.5135	6.26315	14.6822	10.3978	10.8181	6.87087	15.412	5.33355		14.594	18.819	18.231	6.4102	5.8801	5.8075	7.5948	5.7702	16.981	9.8357	11.869	20.043	10.765	13.212	7.0321	10.582	9.1988	7.0795	8.204	18.79	6.8348	6.0271	6.8058	7.8158	11.281	12.424	19.838	18.105	5.0798	5.5873
CHMP7 protein	A6H704	CHMP7	51 kDa				3.51542		3.67338	0.967832	4.2689	1.96857	5.6179	3.04473	5.34288	2.963		3.4338	5.3768	4.0514	1.8315	0.98002	0.96791	0	1.9234	5.3065	4.4708	4.5651	2.7332	0.9786	3.7748	1.0046	2.1163	4.5994	5.0568	7.1785	5.6369	3.4174	2.009	3.4029	3.3496	5.1278	3.7272	7.0849	5.4316	1.2699	4.6561
Chimaerin 1	A7Z037	CHN1	53 kDa				14.2594		13.8727	13.8585	15.2388	13.9125	16.69	12.6901	16.0837	9.1986		13.596	11.544	14.03	16.321	14.57	12.468	13.165	15.231	11.549	14.188	17.172	18.046	13.57	14.058	13.96	14.062	14.609	21.044	15.261	15.846	7.9066	18.312	11.242	13.3	15.247	16.041	16.899	16.148	10.085	8.3122
Chimaerin 2	Q0VD41	CHN2	54 kDa				2.36506		4.32158	1.20059	3.62132	1.37258	2.48374	2.2945	2.21082	0.46561		4.2923	5.3768	3.0385	4.5787	0	0.96791	0.94935	2.8851	0	5.3649	4.5651	4.5553	0	1.8874	3.0138	0.58911	0.91988	3.0341	4.102	1.879	1.1391	3.5728	0	4.4661	2.0511	1.2424	2.834	2.7158	0	0.93122
Cysteine and histidine-rich domain-containing protein 1	Q29RL2	CHORDC1	37 kDa	x		x	15.2167		16.001	17.5935	14.4887	18.2695	13.186	15.0261	13.0415	13.0375		18.886	13.442	15.193	16.483	15.68	17.422	18.038	19.234	18.042	10.73	13.695	15.488	17.615	14.155	19.087	22.221	11.958	10.114	18.459	12.213	14.809	7.0316	19.283	18.981	15.383	9.9391	14.17	12.674	13.969	12.106
CBFD_NFYB_HMF domain-containing protein	Q0P5E8	CHRAC1	15 kDa			x	0.50207		0.6868	0.240425	0.908313	0.989772	0.22997	0.251125	0.226318	0.46561		0	0	0	2.7472	0	0	0	0.9617	0	0.89415	2.7391	0	1.9572	0.94369	0	1.0582	0.91988	0	0	0	0	1.0045	0	0	0	0	0	0.90527	0	0.93122
Probable cytosolic iron-sulfur protein assembly protein CIAO1	Q32PJ6	CIAO1	38 kDa	x			0.881088		1.10623	0.237338	1.12665	0.7165	1.69175	0.781375	0.482718	0.9312		1.7169	1.7923	0	0.91574	0	0	0.94935	0	0	2.6825	0.91303	0.91106	0.9786	1.8874	0	0	1.8398	2.0227	1.0255	1.879	0	2.009	0	1.1165	1.0256	0	0	0.90527	0	1.8624
Cytosolic iron-sulfur assembly component 2A	B0JYN4	CIAO2A	18 kDa				1.14003		1.86586	0	1.43375	1.25615	1.93967	0.279125	1.45817	0.63495		1.7169	1.7923	3.0385	0.91574	0	0	0	0	2.1226	1.7883	0.91303	0.91106	1.9572	0	2.0092	1.0582	2.7596	3.0341	1.0255	0.93949	0	0	0	1.1165	1.0256	2.4848	1.417	0.90527	1.2699	0
Cytosolic iron-sulfur assembly component 2B	A0A3Q1M9E3	CIAO2B	38 kDa				2.50279		2.98642	1.92948	2.38759	1.7345	2.43585	3.01673	3.41257	1.73556		2.5754	3.5846	3.0385	2.7472	1.96	1.9358	1.8987	1.9234	3.1839	0.89415	2.7391	2.7332	0.9786	1.8874	3.0138	1.0582	1.8398	3.0341	2.051	2.8185	3.4174	3.0135	3.4029	2.2331	2.0511	3.7272	4.2509	3.6211	2.5399	0.93122
Cytosolic iron-sulfur assembly component 3	A4FV58	CIAO3	53 kDa				4.03512		5.34425	4.33512	4.2271	4.42178	4.89043	3.29465	2.73418	2.03175		4.2923	3.5846	7.0899	6.4102	4.9001	1.9358	5.6961	4.8085	4.2452	5.3649	4.5651	2.7332	4.893	6.6058	3.0138	3.1745	5.5193	4.0454	7.1785	2.8185	2.2783	3.0135	4.5372	3.3496	3.0767	3.7272	1.417	2.7158	1.2699	2.7936
Anamorsin	Q5EAC7	CIAPIN1	33 kDa				5.82746		6.40245	7.93527	7.43932	7.48522	4.83298	5.07045	2.97408	3.1324		7.7261	4.4807	6.0771	7.3259	5.8801	6.7754	11.392	7.6936	5.3065	8.9415	10.043	5.4663	9.786	5.6621	6.0275	8.4653	5.5193	2.0227	6.153	5.6369	1.1391	9.0406	3.4029	6.6992	2.0511	2.4848	2.834	4.5264	2.5399	3.7249
Calcium and integrin-binding protein 1	Q17QE5	CIB1	22 kDa	x		x	2.58952		3.15793	2.89417	2.57405	2.75287	1.69037	2.7668	2.16717	2.8361		5.1507	1.7923	2.0257	3.663	3.9201	1.9358	3.7974	1.9234	2.1226	1.7883	3.6521	2.7332	2.9358	1.8874	3.0138	3.1745	2.7596	1.0114	2.051	0.93949	4.5565	2.009	2.2686	2.2331	2.0511	2.4848	1.417	2.7158	3.8098	1.8624
CBY1-interacting BAR domain-containing protein 2	Q1RMK1	CIBAR2	?				1.70078		4.37995	2.41492	2.71775	0.96765	0.46975	0.8094	0.67895	0.63495		4.2923	3.5846	5.0642	4.5787	2.9401	1.9358	1.8987	2.8851	0	3.5766	2.7391	4.5553	0.9786	1.8874	1.0046	0	0	0	0	1.879	0	1.0045	0	2.2331	0	0	0	2.7158	1.2699	0
Cytokine induced protein 29 kDa	Q2TBX1	CIP29	24 kDa				4.41689		4.15102	2.41343	4.0026	3.49147	4.12268	7.46842	4.40808	6.1379		4.2923	3.5846	5.0642	3.663	1.96	3.8716	1.8987	1.9234	4.2452	4.4708	2.7391	4.5553	4.893	2.8311	2.0092	4.2326	4.5994	5.0568	3.0765	3.758	9.113	5.0226	6.8058	8.9323	5.1278	3.7272	4.2509	4.5264	7.6197	4.6561
Cold-inducible RNA-binding protein	Q3SZN4	CIRBP	23 kDa				3.82351		3.88293	2.89425	3.77953	3.46937	4.4019	3.54818	4.8165	3.76735		3.4338	4.4807	3.0385	4.5787	2.9401	2.9037	2.8481	2.8851	4.2452	3.5766	3.6521	3.6442	3.9144	3.7748	3.0138	3.1745	3.6795	6.0681	4.102	3.758	4.5565	4.018	2.2686	3.3496	4.1022	4.9695	5.6679	4.5264	3.8098	3.7249
Cytoskeleton associated protein 4	F1ME65	CKAP4	65 kDa	x			1.32527		2.53781	0.96635	0.903097	0.707775	0.46975	2.75753	1.1316	0.9312		0.85845	2.6884	2.0257	4.5787	0	2.9037	0	0.9617	0	1.7883	0.91303	0.91106	0	2.8311	0	0	0	0	0	1.879	0	2.009	5.6715	3.3496	0	0	0	4.5264	0	1.8624
Cytoskeleton associated protein 5	E1B7K5	CKAP5	225 kDa	x			7.62648		8.22425	7.00132	7.2319	10.4995	8.64477	4.14455	9.0396	4.8254		8.5845	8.0652	7.0899	9.1574	5.8801	4.8395	1.8987	15.387	5.3065	4.4708	8.2173	10.933	2.9358	15.099	7.0321	16.931	5.5193	5.0568	6.153	17.85	5.6957	3.0135	3.4029	4.4661	7.1789	4.9695	11.336	12.674	1.2699	8.3809
Creatine kinase B-type	Q5EA61	CKB	43 kDa	x			91.4739		70.157	68.3913	61.6425	74.6028	94.7285	139.58	105.582	142.74		81.553	57.276	74.95	66.849	74.397	54.203	80.531	64.434	70.046	58.043	56.608	61.873	80.245	65.033	83.294	69.839	117.67	113.27	85.028	62.946	152.45	123.55	156.34	125.98	109.73	114.3	123.16	75.138	170.17	115.31
Creatine kinase M-type	Q9XSC6	CKM	43 kDa	x			1.44383		0.672555	0.278225	0.937255	1.20865	4.20755	0.899575	1.33615	2.5776		1.7169	0.97332	0	0	0	0	1.1129	0	0	2.7595	0	0.98952	0.9786	3.856	0	0	4.6786	5.0568	5.2158	1.879	0	0	3.5983	0	4.1022	1.2424	0	0	1.2699	3.8853
Collectin-43	P42916	CL43	34 kDa		x		0.232539		0	0.357275	0.223538	0.235923	0	0.6945	0	0.46561		0	0	0	0	0	0	0	1.4291	0	0.89415	0	0	0	0.94369	0	0	0	0	0	0	1.6927	0	0	1.0853	0	0	0	0	0	0.93122
Cytoplasmic linker associated protein 1	G3N2Y5	CLASP1	170 kDa				0.32187		0.895985	0.130142	0.736977	0.299775	0.0635675	0	0.287575	0		0	1.3812	1.287	0.91574	0	0	0	0.52057	0	1.7883	0.91303	0.24658	0	1.1991	0	0	0	0	0	0.25427	0	0	0	0	0	0	0	1.1503	0	0
Cytoplasmic linker associated protein 2	E1BQ15	CLASP2	166 kDa				2.4345		3.72192	2.2756	2.46965	2.81193	2.73895	1.55655	1.58312	2.202		2.5754	5.7879	3.7772	2.7472	0.98002	1.9358	1.8987	4.2879	1.0613	2.6825	1.8261	4.3087	0	6.3504	2.0092	2.8881	2.5107	1.0114	2.051	5.3827	1.1391	2.009	1.9616	1.1165	2.0511	0	0	4.2814	0	4.404
Chloride channel accessory 1	F1MGZ5	CLCA1	100 kDa		x		0.0744367		0	0	0	0	0	0.558275	0	0		0	0	0	0	0	0	0	0	0	0	0	0	0	0	0	0	0	0	0	0	0	0	0	2.2331	0	0	0	0	0	0
Tetranectin	A0A3Q1LZS5	CLEC3B	22 kDa			x	8.77299		8.31893	13.749	8.5635	9.75953	6.0886	8.0556	7.27613	7.97225		7.3795	6.3029	10.29	9.3033	11.488	12.859	12.612	18.037	6.6352	9.084	10.703	7.8318	6.8829	9.5872	10.991	11.577	6.4698	5.5325	7.2127	5.1394	5.3413	10.205	6.2051	10.471	7.2131	2.9127	5.5367	13.442	7.9395	8.005
Chloride intracellular channel protein 1	Q5E9B7	CLIC1	27 kDa	x		x	40.9752		37.459	44.957	38.0807	44.6518	37.0857	39.4778	43.6285	43.947		36.329	40.612	45.901	26.994	48.49	41.676	41.675	47.987	48.882	31.956	36.429	35.056	42.704	38.595	51.132	46.176	31.182	40.352	33.143	43.666	41.075	26.015	46.095	44.726	40.918	41.593	47.212	44.791	47.798	40.096
GST N-terminal domain-containing protein	A2VE46	CLIC2	28 kDa	x		x	0.681997		1.26673	0.60323	0.016315	1.0091	0.846525	0.928343	0.399355	0.09077		0.91981	1.0903	1.1599	1.8969	0	1.0371	0.20572	1.1701	0	0	0.06526	0	2.0272	0	2.0092	0	1.0535	1.1582	1.1744	0	0.32827	0	2.2686	1.1165	0	0.18042	1.417	0	0.18154	0
Chloride intracellular channel protein 4	Q9XSA7	CLIC4	29 kDa	x			15.2806		14.9637	15.322	15.393	17.1205	15.7795	14.943	15.1215	11.9221		14.955	17.273	18.084	9.5427	21.973	12.022	12.603	14.69	26.533	12.764	12.253	10.022	22.92	9.4369	17.078	19.047	19.184	14.012	11.132	18.79	16.741	14.922	12.477	15.632	13.332	17.213	14.17	15.771	8.6882	15.156
Chloride intracellular channel protein 5	P35526	CLIC5	49 kDa	x			7.0024		2.84324	3.75052	2.14665	1.59492	10.4454	15.0337	11.2381	10.931		6.014	0.12946	3.3293	1.9002	7.8457	0	4.818	2.3384	3.1103	0	2.2201	3.2562	3.0093	0	0.64649	2.7239	14.335	13.808	9.676	3.9625	14.743	15.296	15.891	14.205	6.671	9.6804	19.346	9.2549	11.079	10.783
Chloride intracellular channel protein	E1BAI4	CLIC6	67 kDa				11.8513		13.0705	9.1332	15.5192	12.756	13.5057	10.3008	10.5693	8.05935		11.129	11.617	16.895	12.641	10.589	11.832	7.0103	7.1015	19.041	12.11	16.785	14.141	15.31	10.476	12.157	13.081	12.971	16.284	13.004	11.764	9.6918	13.16	9.4846	8.8669	9.3336	10.587	8.0496	14.307	7.5285	8.5902
Clathrin interactor 1	A7Z035	CLINT1	71 kDa	x			7.51612		7.8623	8.92783	10.1471	7.35758	4.90158	7.3752	6.11665	7.3653		4.2923	8.0652	8.1027	10.989	8.8202	11.615	8.5442	6.7319	5.3065	14.306	10.043	10.933	4.893	12.268	8.0367	4.2326	2.7596	5.0568	6.153	5.6369	4.5565	8.0361	10.209	6.6992	4.1022	7.4543	5.6679	7.2422	6.3497	8.3809
CAP-Gly domain containing linker protein 1	A0A3Q1MQQ6	CLIP1	162 kDa	x			5.15729		4.7503	1.44256	3.70718	2.1647	9.61747	4.88545	9.61458	4.9948		4.2923	6.273	2.0257	6.4102	0	1.9358	0.94935	2.8851	2.1226	2.6825	0.91303	9.1106	2.9358	4.7184	1.0046	0	12.722	10.114	7.1785	8.4554	2.2783	6.0271	4.5372	6.6992	8.2044	12.424	4.2509	13.579	2.5399	7.4497
CAP-Gly domain containing linker protein 2	E1BGH3	CLIP2	116 kDa				0.06105		0.457875	0	0	0	0	0	0	0		0	0	0	1.8315	0	0	0	0	0	0	0	0	0	0	0	0	0	0	0	0	0	0	0	0	0	0	0	0	0	0
Chloride channel, nucleotide sensitive 1A	Q1LZ90	CLNS1A	26 kDa			x	4.914		6.37247	5.2846	9.25025	4.68853	3.58595	3.73768	2.36935	3.1324		5.1507	4.4807	3.0385	12.82	2.9401	3.8716	7.5948	6.7319	5.3065	11.624	12.782	7.2885	6.8502	5.6621	2.0092	4.2326	3.6795	1.0114	3.0765	6.5764	3.4174	7.0316	2.2686	2.2331	4.1022	1.2424	1.417	2.7158	2.5399	3.7249
Clathrin light chain A	P04973	CLTA	27 kDa	x		x	3.71415		3.45476	2.65992	4.14775	3.21597	3.60258	4.39445	3.77737	5.20665		5.1507	2.6884	5.0642	0.91574	3.9201	1.9358	1.8987	2.8851	2.1226	6.2591	4.5651	3.6442	1.9572	4.7184	3.0138	3.1745	4.5994	1.0114	4.102	4.6975	4.5565	4.018	4.5372	4.4661	1.0256	6.2119	4.2509	3.6211	7.6197	2.7936
Clathrin light chain B	P04975	CLTB	25 kDa			x	0.810057		0.696747	0.721287	0.721348	0.96765	1.20405	0.279125	1.01963	0.9312		0.85845	0	1.0128	0.91574	0	1.9358	0.94935	0	1.0613	0	0.91303	0.91106	0.9786	1.8874	1.0046	0	1.8398	1.0114	1.0255	0.93949	0	0	0	1.1165	1.0256	1.2424	0	1.8105	0	1.8624
Clathrin heavy chain 1	P49951	CLTC	192 kDa	x			62.7837		67.346	58.4055	68.4382	55.2715	61.3452	53.3377	73.0602	67.3465		53.224	86.029	67.861	62.27	64.681	63.882	56.012	49.047	57.311	76.003	62.999	77.44	37.187	71.72	59.271	52.908	59.792	72.817	56.403	56.369	39.87	64.289	56.715	52.477	65.636	90.694	68.015	67.896	54.608	80.085
Clusterin	P17697	CLU	51 kDa	x	x		44.3619		47.6063	62.7392	53.0475	46.826	34.643	35.6163	37.9855	28.5005		45.283	45.478	53.363	46.301	65.477	51.117	67.225	67.138	42.186	59.46	63.454	47.09	38.899	33.795	62.033	52.577	33.978	34.196	37.751	32.647	30.471	43.758	30.484	37.752	38.714	30.826	31.085	51.317	22.779	34.222
Clusterin associated protein 1	A0A3Q1LWV3	CLUAP1	52 kDa	x			2.9207		3.24455	3.11468	1.81515	0.989372	3.6385	4.70847	3.69613	1.3968		2.5754	2.6884	4.0514	3.663	0.98002	1.9358	5.6961	3.8468	0	1.7883	2.7391	2.7332	0	0.94369	3.0138	0	4.5994	3.0341	4.102	2.8185	6.8348	3.0135	3.4029	5.5827	1.0256	1.2424	7.0849	5.4316	0	2.7936
Clustered mitochondria protein homolog	A0A3Q1LJJ5	CLUH	167 kDa				4.22373		3.61992	3.1408	2.71402	4.49198	5.61655	3.83297	5.3835	5.75645		3.4338	6.273	2.0257	2.7472	3.9201	3.8716	2.8481	1.9234	0	4.4708	3.6521	2.7332	2.9358	4.7184	5.0229	5.2908	5.5193	4.0454	8.204	4.6975	5.6957	4.018	2.2686	3.3496	5.1278	6.2119	5.6679	4.5264	1.2699	10.243
N-acylneuraminate cytidylyltransferase	Q3SZM5	CMAS	48 kDa				0.497883		0.448075	0	0.90732	0	1.17273	0.753375	0.452625	0		0	1.7923	0	0	0	0	0	0	0	0.89415	0.91303	1.8221	0	0	0	0	3.6795	1.0114	0	0	0	3.0135	0	0	0	0	0	1.8105	0	0
Carboxymethylenebutenolidase homolog	A0A3Q1LGS8	CMBL	28 kDa	x			6.37038		5.56827	6.5052	6.00877	8.151	5.82282	6.3114	6.5742	5.6723		4.2923	4.4807	7.0899	6.4102	4.9001	7.7433	6.6455	6.7319	9.5518	5.3649	3.6521	5.4663	9.786	9.4369	7.0321	6.349	5.5193	6.0681	5.1275	6.5764	5.6957	6.0271	7.9401	5.5827	5.1278	6.2119	11.336	3.6211	7.6197	3.7249
UMP-CMP kinase	Q2KIW9	CMPK1	22 kDa	x		x	21.1923		21.5595	23.388	21.0643	24.9348	13.8198	27.414	14.5078	24.509		22.32	17.923	21.27	24.725	23.52	21.294	23.734	25.004	19.104	25.93	21.913	17.31	29.358	19.817	24.11	26.454	13.798	9.1022	16.408	15.971	27.339	26.117	23.82	32.38	13.332	12.424	14.17	18.105	26.669	22.349
Cellular nucleic acid-binding protein	Q3T0Q6	CNBP	19 kDa				0.855834		0.882195	0.95245	0.982445	0.76035	0.234873	1.06052	0.847517	1.3968		1.7169	0.89614	0	0.91574	0	0	2.8481	0.9617	2.1226	0.89415	0.91303	0	0.9786	0	1.0046	1.0582	0	0	0	0.93949	0	2.009	0	2.2331	0	2.4848	0	0.90527	0	2.7936
Cytosolic non-specific dipeptidase	Q3ZC84	CNDP2	53 kDa	x		x	156.533		157.613	160.37	161.532	163.077	152.035	151.3	147.895	160.345		181.99	157.72	167.12	123.62	166.6	151.96	164.24	158.68	216.51	134.12	143.35	152.15	171.26	132.12	163.75	185.18	146.26	160.81	150.75	150.32	150.37	121.55	178.08	155.2	158.96	139.15	155.87	137.6	196.84	123.85
Connector enhancer of kinase suppressor of Ras 1	E1B9A8	CNKSR1	78 kDa				0.457116		1.82221	0	0.683782	0	0.46975	0	0.452625	0		1.7169	0.89614	1.0128	3.663	0	0	0	0	0	0	0.91303	1.8221	0	0	0	0	0	0	0	1.879	0	0	0	0	0	0	0	1.8105	0	0
Calponin-2	Q3SYU6	CNN2	33 kDa				4.00057		5.26957	3.62243	4.72628	4.14257	3.8822	2.60223	3.63357	4.2508		3.4667	4.0842	6.6418	6.8856	2.9401	4.3742	4.2903	2.8851	4.2452	5.4335	5.0742	4.1522	0.9786	6.1883	3.0138	6.3896	2.7596	2.5478	3.6089	6.6125	1.1828	3.5736	1.7232	3.9293	4.1022	5.0172	3.5696	1.8453	3.8098	4.6918
CCR4-NOT transcription complex subunit 1	F1MHU9	CNOT1	267 kDa	x			9.95409		13.7725	7.45915	10.8075	7.38872	13.3887	6.9674	11.1254	7.4924		12.018	18.819	14.18	10.073	5.8801	7.7433	10.443	5.7702	4.2452	11.624	13.695	13.666	1.9572	13.212	8.0367	6.349	11.958	13.148	14.357	14.092	5.6957	12.054	4.5372	5.5827	12.307	8.6967	9.9189	13.579	3.8098	11.175
CCR4-NOT transcription complex subunit 10	A4IFB6	CNOT10	82 kDa				0.803615		2.07015	0.245005	0.90732	0.235923	1.71814	0.283575	0.567	0		0.85845	4.4807	2.0257	0.91574	0.98002	0	0	0	0	0.89415	0.91303	1.8221	0	0.94369	0	0	0.91988	2.0227	2.051	1.879	0	0	1.1343	0	1.0256	1.2424	0	0	0	0
CCR4-NOT transcription complex subunit 11	E1BHL0	CNOT11	55 kDa				1.28717		1.82671	0.722768	1.58218	0.98105	1.23044	1.34973	1.72813	0.46561		0.85845	2.6884	1.0128	2.7472	0.98002	0	0.94935	0.9617	0	2.6825	0.91303	2.7332	0.9786	1.8874	0	1.0582	0.91988	1.0114	2.051	0.93949	1.1391	2.009	1.1343	1.1165	1.0256	1.2424	2.834	1.8105	0	0.93122
CCR4-NOT transcription complex subunit 2	A0A3Q1M5L7	CNOT2	61 kDa	x			0.860128		2.4987	0.237338	2.258	0.47185	0.48282	0.50225	0	0		0	3.5846	0	6.4102	0	0	0.94935	0	0	4.4708	2.7391	1.8221	0	1.8874	0	0	0.91988	1.0114	0	0	0	2.009	0	0	0	0	0	0	0	0
CCR4-NOT transcription complex subunit 3	E1BCS1	CNOT3	81 kDa	x			4.05814		3.88255	4.09935	4.7935	2.47778	5.59965	2.51567	4.80293	4.5292		2.5754	7.1691	3.0385	2.7472	4.9001	2.9037	4.7468	3.8468	1.0613	6.2591	4.5651	7.2885	1.9572	3.7748	1.0046	3.1745	7.359	6.0681	6.153	2.8185	4.5565	1.0045	2.2686	2.2331	5.1278	6.2119	4.2509	3.6211	2.5399	6.5185
CCR4-NOT transcription complex subunit 7	Q3ZC01	CNOT7	33 kDa	x		x	1.37315		1.6121	1.20214	2.26319	0.25115	0.491248	2.16922	1.52648	1.56615		0	2.6884	1.0128	2.7472	0	1.9358	0.94935	1.9234	0	3.5766	4.5651	0.91106	0	0	1.0046	0	0	0	1.0255	0.93949	2.2783	3.0135	2.2686	1.1165	0	2.4848	0	3.6211	1.2699	1.8624
CCR4-NOT transcription complex subunit 9	A7MB47	CNOT9	34 kDa			x	1.5527		1.58346	2.1745	1.12665	1.99252	1.22689	1.37775	1.14757	2.03175		1.7169	2.6884	1.0128	0.91574	2.9401	1.9358	1.8987	1.9234	0	2.6825	0.91303	0.91106	1.9572	1.8874	2.0092	2.1163	0.91988	2.0227	1.0255	0.93949	1.1391	1.0045	1.1343	2.2331	1.0256	1.2424	1.417	0.90527	1.2699	2.7936
2',3'-cyclic-nucleotide 3'-phosphodiesterase	P06623	CNP	45 kDa	x			3.39911		4.12675	4.33218	2.38335	4.48082	3.13065	2.4147	3.69362	1.86245		4.2923	3.5846	4.0514	4.5787	2.9401	3.8716	4.7468	5.7702	3.1839	1.7883	2.7391	1.8221	4.893	3.7748	5.0229	4.2326	3.6795	3.0341	2.051	3.758	1.1391	4.018	2.2686	2.2331	2.0511	4.9695	1.417	6.3369	0	3.7249
Canopy FGF signaling regulator 2	Q1LZ72	CNPY2	21 kDa	x	x		6.58759		5.93345	9.64138	5.2744	4.22095	3.16413	12.8078	3.98367	8.76235		2.5754	4.4807	2.0257	14.652	9.8002	7.7433	10.443	10.579	2.1226	8.9415	5.4782	4.5553	3.9144	4.7184	4.0184	4.2326	2.7596	1.0114	5.1275	3.758	10.252	15.068	14.746	11.165	5.1278	1.2424	1.417	8.1475	6.3497	11.175
Protein canopy homolog 3	Q0P5N1	CNPY3	31 kDa	x	x		4.00487		4.15484	1.69677	3.86877	1.2257	5.41433	5.78113	5.3976	4.9948		0.85845	4.4807	3.0385	8.2417	1.96	2.9037	0	1.9234	1.0613	8.9415	2.7391	2.7332	1.9572	1.8874	0	1.0582	2.7596	5.0568	8.204	5.6369	5.6957	5.0226	7.9401	4.4661	5.1278	4.9695	4.2509	7.2422	2.5399	7.4497
CB1 cannabinoid receptor-interacting protein 1	Q17QM9	CNRIP1	19 kDa			x	1.80148		1.17401	0.964745	0.944885	1.24092	3.40987	2.70513	1.97094	2.20115		0.85845	0.89614	2.0257	0.91574	0.98002	0.96791	0.94935	0.9617	1.0613	0.89415	0.91303	0.91106	1.9572	0.94369	1.0046	1.0582	2.7596	4.0454	3.0765	3.758	3.4174	4.018	2.2686	1.1165	3.0767	2.4848	1.417	0.90527	2.5399	1.8624
Contactin-1	Q28106	CNTN1	113 kDa		x		3.99419		4.60887	6.51275	6.50672	5.57817	1.21385	0.753375	4.78265	0		4.2923	3.5846	5.0642	5.4944	7.8402	5.8075	7.5948	4.8085	4.2452	5.3649	8.2173	8.1995	5.8716	0.94369	7.0321	8.4653	0	1.0114	1.0255	2.8185	0	3.0135	0	0	1.0256	0	0	18.105	0	0
Coenzyme A synthase	A0A3Q1MSN7	COASY	66 kDa				5.61453		6.93765	6.74097	8.02075	5.6996	5.56265	3.86098	3.48738	3.598		6.8676	6.273	9.1156	5.4944	4.9001	6.7754	7.5948	7.6936	8.4905	6.2591	10.956	6.3774	5.8716	5.6621	7.0321	4.2326	5.5193	1.0114	8.204	7.5159	5.6957	3.0135	2.2686	4.4661	5.1278	2.4848	0	6.3369	2.5399	4.6561
Cobl domain-containing protein	A0A3Q1MCY4	COBLL1	142 kDa		x		6.63742		7.05027	5.32753	6.12015	7.59615	7.7995	6.95935	6.43027	4.9948		7.7261	7.1691	5.0642	8.2417	8.8202	3.8716	2.8481	5.7702	6.3679	6.2591	4.5651	7.2885	8.8074	12.268	4.0184	5.2908	7.359	6.0681	10.255	7.5159	6.8348	3.0135	7.9401	10.049	4.1022	4.9695	8.5019	8.1475	2.5399	7.4497
Conserved oligomeric Golgi complex subunit 1	E1BK29	COG1	109 kDa	x			5.30797		4.79885	4.10095	5.81923	4.9454	8.45252	4.77015	4.74277	4.3598		4.2923	6.273	4.0514	4.5787	3.9201	4.8395	3.7974	3.8468	4.2452	6.2591	8.2173	4.5553	1.9572	5.6621	10.046	2.1163	11.039	9.1022	6.153	7.5159	3.4174	10.045	2.2686	3.3496	3.0767	6.2119	4.2509	5.4316	1.2699	7.4497
Component of oligomeric Golgi complex 2	F1MQ89	COG2	83 kDa	x			10.6187		13.1433	11.8096	8.87182	8.67342	11.6588	10.0233	9.83025	11.2593		9.443	16.13	14.18	12.82	11.76	12.583	14.24	8.6553	1.0613	11.624	11.869	10.933	3.9144	12.268	10.046	8.4653	11.958	13.148	10.255	11.274	11.391	14.063	7.9401	6.6992	9.23	9.9391	5.6679	14.484	7.6197	14.899
Component of oligomeric Golgi complex 3	E1BGA6	COG3	94 kDa	x			13.0843		13.8365	12.8006	7.8578	10.1652	18.4505	13.1902	16.7518	10.1589		12.018	17.923	7.0899	18.315	12.74	18.39	9.4935	10.579	4.2452	8.9415	10.956	7.2885	3.9144	13.212	15.069	8.4653	19.317	20.227	16.408	17.85	15.948	12.054	12.477	12.282	12.307	23.605	18.421	12.674	6.3497	13.968
Conserved oligomeric Golgi complex subunit 4	Q3MHG0	COG4	89 kDa				5.19133		4.08268	4.81615	2.536	4.02442	6.59333	8.49038	5.49245	5.79915		3.4338	5.3768	2.0257	5.4944	2.9401	7.7433	5.6961	2.8851	1.0613	1.7883	2.7391	4.5553	0	3.7748	7.0321	5.2908	4.5994	7.0795	7.1785	7.5159	3.4174	8.0361	11.343	11.165	4.1022	8.6967	2.834	6.3369	5.0798	6.5185
Conserved oligomeric Golgi complex subunit 5	G3N173	COG5	76 kDa				4.41389		4.40913	4.34138	2.53647	2.19942	7.78547	4.85985	4.8772	4.19045		4.2923	2.6884	6.0771	4.5787	3.9201	4.8395	3.7974	4.8085	1.0613	1.7883	3.6521	3.6442	0	3.7748	5.0229	0	7.359	10.114	6.153	7.5159	4.5565	7.0316	2.2686	5.5827	7.1789	4.9695	2.834	4.5264	0	8.3809
Conserved oligomeric Golgi complex subunit 6	F1MLE3	COG6	73 kDa				3.14641		3.16642	2.41343	2.27165	1.48985	8.02595	2.69382	2.6057	1.86245		1.7169	6.273	1.0128	3.663	1.96	3.8716	1.8987	1.9234	0	1.7883	4.5651	2.7332	0	1.8874	3.0138	1.0582	8.2789	7.0795	9.2295	7.5159	1.1391	4.018	2.2686	3.3496	2.0511	3.7272	2.834	1.8105	0	3.7249
Conserved oligomeric Golgi complex subunit 7	A2VDR8	COG7	87 kDa				7.34312		8.0042	5.31072	6.18085	5.93575	11.4955	7.42917	7.58488	6.26475		6.0092	9.8575	6.0771	10.073	5.8801	5.8075	4.7468	4.8085	1.0613	2.6825	11.869	9.1106	0.9786	9.4369	8.0367	5.2908	11.958	11.125	15.383	7.5159	6.8348	6.0271	6.8058	10.049	3.0767	12.424	8.5019	6.3369	5.0798	7.4497
Conserved oligomeric Golgi complex subunit 8	F1N5R4	COG8	70 kDa	x			2.86152		3.7218	2.4088	2.53647	2.24145	4.8523	1.95055	2.73418	2.03175		2.5754	3.5846	5.0642	3.663	1.96	2.9037	2.8481	1.9234	1.0613	1.7883	3.6521	3.6442	0	2.8311	4.0184	2.1163	4.5994	4.0454	5.1275	5.6369	2.2783	1.0045	3.4029	1.1165	3.0767	3.7272	1.417	2.7158	1.2699	2.7936
Collagen alpha-1(XII) chain	F1N401	COL12A1	333 kDa	x	x		7.0345		6.70913	13.9884	5.87655	3.52617	6.55355	4.63997	8.0998	6.73035		7.7261	3.5846	9.1156	6.4102	19.6	2.9037	16.139	17.311	0	10.73	10.043	2.7332	1.9572	1.8874	6.0275	4.2326	7.359	8.0908	5.1275	5.6369	3.4174	5.0226	4.5372	5.5827	6.1533	6.2119	2.834	17.2	5.0798	8.3809
Collagen type XIV alpha 1 chain	E1BA17	COL14A1	194 kDa	x	x		25.7827		20.2972	29.418	22.932	31.934	22.4142	26.8792	22.4575	34.0755		19.744	16.13	14.18	31.135	35.281	18.39	33.227	30.774	13.797	25.036	24.652	28.243	26.422	33.029	29.133	39.152	8.2789	15.17	27.689	38.519	20.504	17.077	45.372	24.564	29.741	12.424	14.17	33.495	35.558	32.593
Collagen type XV alpha 1 chain	A0A3Q1M0N0	COL15A1	143 kDa	x	x		0.791043		0.214613	0	0.898883	0.5092	0.99202	0.50225	2.26558	1.10056		0.85845	0	0	0	0	0	0	0	0	2.6825	0.91303	0	0.9786	0	0	1.0582	0.91988	2.0227	1.0255	0	0	2.009	0	0	2.0511	2.4848	0	4.5264	1.2699	0.93122
Collagen type VI alpha 1 chain	E1BI98	COL6A1	109 kDa	x	x		2.87913		0	2.6462	2.10437	4.18342	2.2045	3.29585	4.49233	5.33355		0	0	0	0	0.98002	3.8716	2.8481	2.8851	2.1226	4.4708	0.91303	0.91106	7.8288	3.7748	3.0138	2.1163	1.8398	2.0227	3.0765	1.879	3.4174	3.0135	3.4029	3.3496	5.1278	4.9695	4.2509	3.6211	5.0798	5.5873
Collagen type VI alpha 3 chain	E1BB91	COL6A3	340 kDa		x		2.15762		0.45297	1.20524	1.34967	1.433	2.21755	3.51455	4.27365	3.4711		0	0.89614	0	0.91574	0	3.8716	0.94935	0	0	3.5766	0	1.8221	1.9572	3.7748	0	0	2.7596	3.0341	3.0765	0	3.4174	5.0226	2.2686	3.3496	1.0256	4.9695	5.6679	5.4316	5.0798	1.8624
COMM domain-containing protein 1	F1N3M7	COMMD1	21 kDa			x	4.89322		6.3921	3.62317	5.78115	3.258	4.821	6.47762	5.01275	2.66675		6.0092	7.1691	5.0642	7.3259	3.9201	2.9037	1.8987	5.7702	3.1839	6.2591	7.3042	6.3774	1.9572	3.7748	2.0092	5.2908	6.4391	4.0454	4.102	4.6975	9.113	10.045	3.4029	3.3496	3.0767	4.9695	5.6679	6.3369	2.5399	2.7936
COMM domain-containing protein	A4FUB5	COMMD10	23 kDa			x	2.48044		1.59326	3.1469	2.536	3.25515	1.18608	4.36083	1.19172	2.66675		1.7169	0.89614	1.0128	2.7472	4.9001	2.9037	1.8987	2.8851	1.0613	1.7883	2.7391	4.5553	2.9358	1.8874	5.0229	3.1745	1.8398	0	1.0255	1.879	3.4174	5.0226	4.5372	4.4661	2.0511	0	0	2.7158	2.5399	2.7936
COMM domain containing 2	A7YWP6	COMMD2	23 kDa	x		x	1.64934		2.23673	3.38429	1.61973	0.982873	1.47485	0.815025	1.85657	0		3.4338	3.5846	1.0128	0.91574	3.9201	1.9358	0.94935	6.7319	1.0613	2.6825	0.91303	1.8221	0.9786	0.94369	2.0092	0	1.8398	3.0341	1.0255	0	1.1391	1.0045	0	1.1165	2.0511	1.2424	1.417	2.7158	0	0
COMM domain-containing protein 3	Q3SZ76	COMMD3	22 kDa			x	3.10816		5.02778	3.61552	2.98828	3.46062	1.22689	4.0817	1.25953	3.3017		4.2923	6.273	4.0514	5.4944	2.9401	2.9037	2.8481	5.7702	1.0613	2.6825	4.5651	3.6442	2.9358	4.7184	3.0138	3.1745	0.91988	2.0227	1.0255	0.93949	3.4174	5.0226	4.5372	3.3496	0	0	1.417	3.6211	3.8098	2.7936
COMM domain-containing protein 4	Q5E9V6	COMMD4	22 kDa	x		x	2.78124		2.79118	2.8912	2.6482	1.2322	4.08455	0.5359	6.44322	0.46561		1.7169	4.4807	4.0514	0.91574	1.96	3.8716	2.8481	2.8851	4.2452	1.7883	1.8261	2.7332	0.9786	1.8874	1.0046	1.0582	3.6795	5.0568	1.0255	6.5764	1.1391	1.0045	0	0	5.1278	9.9391	7.0849	3.6211	0	0.93122
COMM domain-containing protein 6	Q2KIY0	COMMD6	10 kDa			x	0.967726		1.11603	1.20208	0.680063	1.22752	0	1.88123	0.452625	1.3968		1.7169	0	0	2.7472	0.98002	0.96791	1.8987	0.9617	0	0.89415	1.8261	0	1.9572	0.94369	2.0092	0	0	0	0	0	2.2783	3.0135	0	2.2331	0	0	0	1.8105	0	2.7936
COMM domain-containing protein 7	Q3MHX1	COMMD7	23 kDa			x	1.08018		1.36434	2.65685	0.493582	1.2322	0.486345	0.284775	0.482718	2.20115		1.7169	0.89614	1.0128	1.8315	3.9201	1.9358	2.8481	1.9234	1.0613	0	0.91303	0	0.9786	1.8874	1.0046	1.0582	0.91988	0	1.0255	0	1.1391	0	0	0	1.0256	0	0	0.90527	2.5399	1.8624
COMM domain containing 8	F1N7D3	COMMD8	21 kDa			x	3.11534		3.20555	4.5833	3.43588	2.48428	1.23044	4.36083	2.81607	2.4974		2.5754	5.3768	3.0385	1.8315	4.9001	4.8395	4.7468	3.8468	1.0613	4.4708	5.4782	2.7332	0.9786	3.7748	2.0092	3.1745	0.91988	1.0114	2.051	0.93949	3.4174	5.0226	4.5372	4.4661	1.0256	2.4848	1.417	6.3369	1.2699	3.7249
COMM domain containing 9	F1MIC5	COMMD9	22 kDa			x	6.89227		6.85918	10.6168	4.8686	7.91285	4.42205	7.0851	4.44578	10.9633		4.2923	6.273	4.0514	12.82	9.8002	12.583	8.5442	11.54	3.1839	6.2591	4.5651	5.4663	7.8288	9.4369	8.0367	6.349	4.5994	5.0568	6.153	1.879	6.8348	8.0361	4.5372	8.9323	2.0511	3.7272	5.6679	6.3369	8.8896	13.037
Catechol O-methyltransferase	A7MBI7	COMT	30 kDa	x			3.28491		4.4086	3.3843	3.1047	3.4998	2.62632	3.2622	2.46723	3.76735		2.5754	3.5846	5.0642	6.4102	3.9201	3.8716	1.8987	3.8468	4.2452	1.7883	3.6521	2.7332	3.9144	1.8874	5.0229	3.1745	2.7596	2.0227	1.0255	4.6975	2.2783	4.018	3.4029	3.3496	3.0767	1.2424	2.834	2.7158	3.8098	3.7249
Coatomer subunit alpha	A0A140T856	COPA	138 kDa	x			36.7509		34.651	33.5675	32.6497	27.3962	46.6215	41.448	41.073	36.4495		37.193	43.764	27.222	30.425	37.06	25.857	32.336	39.017	35.261	28.886	26.068	40.384	22.548	24.42	33.377	29.24	52.451	50.237	38.78	45.018	40.985	31.611	40.719	52.477	42.55	34.33	48.264	39.148	35.195	37.704
Coatomer subunit beta	A0JN39	COPB1	107 kDa	x			32.0093		29.4188	36.9207	23.8477	25.87	37.3072	33.8455	36.7958	32.128		32.621	32.261	25.321	27.472	38.221	38.716	32.278	38.468	20.165	23.248	21.913	30.065	18.593	30.198	26.119	28.57	32.196	44.5	35.893	36.64	36.452	28.126	29.492	41.312	34.869	38.514	43.926	29.874	27.939	36.317
Coatomer subunit beta'	P35605	COPB2	102 kDa	x		x	19.5379		18.603	17.6197	15.8374	13.1932	27.207	23.0478	20.6765	20.699		21.461	18.819	12.154	21.978	18.62	19.358	15.19	17.311	5.3065	16.095	18.261	23.687	7.8288	13.212	20.092	11.64	29.436	23.261	30.765	25.366	22.783	21.095	19.283	29.03	22.562	19.878	21.255	19.011	19.049	22.349
Coatomer subunit epsilon	Q28104	COPE	34 kDa	x		x	14.677		11.4306	14.2353	12.4695	11.2125	16.6595	20.7172	15.6705	15.3655		13.735	9.8575	11.141	10.989	15.68	12.583	13.291	15.387	12.736	12.518	11.869	12.755	7.8288	12.268	12.055	12.698	15.638	19.216	20.51	11.274	22.783	24.108	15.88	20.098	13.332	14.909	22.672	11.769	13.969	16.762
Coatomer subunit gamma	A0A140T886	COPG1	97 kDa	x			33.1952		30.0377	34.8263	28.4108	24.8225	39.1433	34.4267	37.7357	39.1215		32.393	33.815	23.295	30.648	33.06	33.877	35.823	36.545	21.226	26.825	25.322	40.27	17.615	28.311	25.852	27.512	47.344	33.375	36.645	39.209	38.73	34.891	28.357	35.729	32.545	42.241	41.092	35.065	34.288	43.955
Coatomer subunit gamma-2	A2VE21	COPG2	98 kDa	x			4.80291		5.09065	7.10065	3.94745	4.06485	6.32278	3.89857	3.52742	4.13895		3.6622	3.823	5.0642	7.8132	3.2008	6.7754	7.8474	10.579	2.1226	3.5766	4.8081	5.2825	1.9572	3.7748	6.2948	4.2326	5.0889	4.0454	7.4514	8.7054	4.5565	4.2853	3.4029	3.3496	3.3495	4.9695	2.834	2.9567	3.8098	4.4681
COP9 signalosome complex subunit 2	G3X736	COPS2	52 kDa	x		x	18.9888		22.7627	20.232	22.3047	19.3897	17.394	15.8133	15.9688	17.101		24.037	19.715	25.321	21.978	17.64	19.358	23.734	20.196	27.594	19.671	21	20.954	20.551	18.874	19.087	19.047	18.398	12.136	17.434	21.608	11.391	18.081	18.149	15.632	17.434	17.393	12.753	16.295	16.509	17.693
COP9 signalosome complex subunit 3	A6H7B5	COPS3	48 kDa	x			25.5135		28.268	21.7037	27.8995	26.357	26.9295	24.569	23.6872	23.874		29.187	24.196	30.385	29.304	20.58	23.23	20.886	22.119	31.839	25.036	27.391	27.332	28.379	25.48	25.115	26.454	29.436	29.329	23.587	25.366	23.922	27.122	21.552	25.68	29.741	21.121	21.255	22.632	25.399	22.349
COP9 signalosome complex subunit 4	Q3SZA0	COPS4	46 kDa	x			43.5713		43.2927	49.1912	47.1775	47.351	39.6003	39.301	39.1138	43.515		43.781	42.118	50.642	36.63	50.961	43.556	50.316	51.932	50.943	42.919	45.651	49.197	48.93	42.466	47.216	50.792	35.875	42.477	35.893	44.156	43.287	26.117	45.372	42.428	45.124	38.514	31.174	41.643	46.988	40.042
COP9 signalosome subunit 5	F1MBP8	COPS5	38 kDa	x		x	16.8336		16.311	17.8277	19.7812	16.9477	18.909	13.9978	13.906	17.1435		14.594	16.13	16.205	18.315	15.68	15.487	18.987	21.157	20.165	16.095	21	21.865	21.529	14.155	13.06	19.047	17.478	20.227	15.383	22.548	18.226	13.059	9.0744	15.632	18.46	13.666	9.9189	13.579	20.319	13.968
COP9 signalosome complex subunit 6	F1MG10	COPS6	36 kDa	x			5.21431		5.13468	7.2279	5.62753	6.1603	4.8523	3.79248	4.83062	2.963		4.2923	4.4807	8.1027	3.663	6.8601	6.7754	8.5442	6.7319	5.3065	6.2591	5.4782	5.4663	7.8288	6.6058	7.0321	3.1745	4.5994	4.0454	5.1275	5.6369	2.2783	5.0226	3.4029	4.4661	4.1022	3.7272	4.2509	7.2422	1.2699	4.6561
COP9 signalosome subunit 7A	F6QE33	COPS7A	30 kDa	x			8.94895		10.6784	11.3286	10.8549	9.71155	7.56738	4.94265	8.58387	6.8997		7.7261	11.65	14.18	9.1574	12.74	7.7433	13.291	11.54	11.674	8.9415	12.782	10.022	9.786	9.4369	9.0413	10.582	5.5193	8.0908	8.204	8.4554	3.4174	4.018	3.4029	8.9323	7.1789	8.6967	8.5019	9.958	6.3497	7.4497
COP9 signalosome complex subunit 7b	Q2KI56	COPS7B	30 kDa			x	8.8721		9.88478	9.87872	11.3024	10.1653	7.78773	6.98988	7.08205	6.8997		7.7261	8.9614	9.1156	13.736	9.8002	9.6791	12.342	7.6936	11.674	10.73	13.695	9.1106	10.765	10.381	11.05	8.4653	5.5193	6.0681	9.2295	10.334	4.5565	11.05	4.5372	7.8158	6.1533	7.4543	5.6679	9.0527	6.3497	7.4497
COP9 signalosome complex subunit 8	A4FV74	COPS8	23 kDa			x	7.9278		7.5087	10.3578	8.05642	8.99738	8.0058	7.16128	5.75185	7.23845		9.443	6.273	6.0771	8.2417	8.8202	9.6791	11.392	11.54	9.5518	6.2591	7.3042	9.1106	10.765	6.6058	8.0367	10.582	7.359	8.0908	7.1785	9.3949	9.113	6.0271	6.8058	6.6992	5.1278	4.9695	5.6679	7.2422	8.8896	5.5873
COP9 signalosome complex subunit 9	Q32PD7	COPS9	6 kDa				7.03624		5.74895	5.0595	5.10618	9.26673	9.9116	6.18358	8.59567	5.79915		6.0092	8.0652	7.0899	1.8315	4.9001	3.8716	5.6961	5.7702	9.5518	3.5766	3.6521	3.6442	11.743	7.5495	4.0184	13.756	13.798	15.17	4.102	6.5764	7.9739	1.0045	7.9401	7.8158	13.332	6.2119	8.5019	6.3369	5.0798	6.5185
Coatomer subunit zeta-1	P35604	COPZ1	20 kDa	x		x	11.4918		10.734	10.3749	9.98343	8.47485	13.6318	12.7711	13.7	13.0375		13.735	11.65	11.141	6.4102	10.78	10.647	9.4935	10.579	12.736	8.0474	8.2173	10.933	4.893	9.4369	10.046	9.5235	13.798	14.159	14.357	12.213	14.809	7.0316	13.612	15.632	11.281	12.424	18.421	12.674	13.969	12.106
Coatomer subunit zeta	A0A3Q1LYE2	COPZ2	23 kDa			x	0.248426		0.45297	0.728955	0.451302	0	0.22997	0	0	0		0	0.89614	0	0.91574	0.98002	1.9358	0	0	0	0.89415	0	0.91106	0	0	0	0	0.91988	0	0	0	0	0	0	0	0	0	0	0	0	0
Corin, serine peptidase	A0A3Q1LLW8	CORIN	122 kDa				0.866639		0.67701	0.958625	0.67956	3.27077	0.234873	0	0.67895	0		0	1.7923	0	0.91574	0	1.9358	1.8987	0	0	0.89415	0.91303	0.91106	4.893	0.94369	3.0138	4.2326	0	0	0	0.93949	0	0	0	0	0	0	0	2.7158	0	0
Coronin-1A	Q92176	CORO1A	51 kDa				3.10939		2.24112	2.16071	4.19377	2.93805	2.65137	3.24105	3.7779	4.23295		1.7169	3.5846	0	3.663	0.98002	2.9037	3.7974	0.9617	3.1839	4.4708	4.5651	4.5553	1.9572	4.7184	4.0184	1.0582	2.7596	1.0114	3.0765	3.758	4.5565	5.0226	2.2686	1.1165	2.0511	6.2119	1.417	5.4316	3.8098	4.6561
Coronin 1B	H7BWW0	CORO1B	54 kDa	x			7.2162		8.13767	12.7957	5.78165	9.46218	5.30273	4.89553	3.91533	7.6614		11.16	7.1691	5.0642	9.1574	14.7	13.551	11.392	11.54	3.1839	6.2591	8.2173	5.4663	9.786	8.4932	10.046	9.5235	5.5193	2.0227	6.153	7.5159	3.4174	6.0271	5.6715	4.4661	6.1533	1.2424	2.834	5.4316	5.0798	10.243
Coronin 1C	A2VDN8	CORO1C	53 kDa	x			5.51519		7.74248	5.0595	6.66495	6.03012	4.81775	5.26998	3.26052	5.0373		9.443	5.3768	6.0771	10.073	4.9001	3.8716	5.6961	5.7702	8.4905	3.5766	7.3042	7.2885	6.8502	2.8311	7.0321	7.4071	3.6795	3.0341	4.102	8.4554	5.6957	3.0135	5.6715	6.6992	4.1022	2.4848	2.834	3.6211	6.3497	3.7249
Coronin-2A	Q32LP9	CORO2A	60 kDa				0.404335		0.691847	0.482403	0.227765	0.235923	0.48282	0	0.67895	0.46561		0.85845	0.89614	1.0128	0	0	0.96791	0	0.9617	0	0	0	0.91106	0	0.94369	0	0	0.91988	1.0114	0	0	0	0	0	0	0	0	0	2.7158	0	0.93122
Coronin-7	Q0V8F1	CORO7	99 kDa				0.280935		0.910835	0.716653	0	0.24465	0.234873	0	0	0		0	0.89614	0	2.7472	0	0.96791	1.8987	0	0	0	0	0	0.9786	0	0	0	0	0	0	0.93949	0	0	0	0	0	0	0	0	0	0
Coactosin-like protein	Q2HJ57	COTL1	16 kDa	x		x	3.41858		2.6901	1.93411	3.4635	3.39933	3.63495	4.14455	4.40447	3.9367		4.2923	1.7923	1.0128	3.663	1.96	2.9037	0.94935	1.9234	2.1226	6.2591	2.7391	2.7332	0.9786	8.4932	2.0092	2.1163	4.5994	4.0454	3.0765	2.8185	5.6957	3.0135	3.4029	4.4661	4.1022	7.4543	4.2509	1.8105	5.0798	2.7936
Ceruloplasmin	F1N076	CP	122 kDa		x		24.7325		19.1848	20.3413	24.4895	26.3323	21.1845	30.3017	29.986	27.347		19.403	17.207	23.095	17.034	20.778	29.233	14.811	16.543	24.624	27.363	23.193	22.778	27.207	31.144	27.93	19.048	22.815	19.42	29.537	12.966	30.759	28.129	29.267	33.052	24.82	28.08	46.764	20.28	27.687	27.007
Carboxypeptidase D	E1BLR9	CPD	153 kDa	x	x		2.93135		6.703	2.88503	5.29277	1.95703	1.97099	0.50225	2.67405	0		4.2923	10.754	8.1027	3.663	1.96	3.8716	4.7468	0.9617	2.1226	5.3649	8.2173	5.4663	0.9786	2.8311	4.0184	0	0.91988	3.0341	2.051	1.879	0	2.009	0	0	1.0256	3.7272	1.417	4.5264	0	0
Copine-1	Q08DB4	CPNE1	59 kDa	x			8.88398		9.09965	5.75973	8.82392	8.36055	9.19642	7.69305	11.7128	11.9675		7.2362	8.9614	10.128	10.073	6.8601	4.2872	4.7468	7.1448	6.8235	9.8357	11.348	7.2885	8.249	9.4369	7.8948	7.8615	10.514	9.5364	10.695	6.0403	7.813	9.4719	5.6715	7.8158	11.721	12.424	14.17	8.5362	11.429	12.506
Copine 2	F1MS45	CPNE2	61 kDa				0.767006		0.457875	0	0	0.75185	1.53346	1.17558	1.23277	1.20203		0	0	0	1.8315	0	0	0	0	0	0	0	0	0	1.8874	0	1.12	0.97365	2.1409	1.0854	1.9339	1.1391	0	1.1343	2.4289	1.0855	1.3876	1.4998	0.95819	1.4184	0.98565
CPNE3 protein	A5PJY9	CPNE3	60 kDa	x			13.4115		11.936	10.5404	10.6799	12.663	14.3965	14.7308	15.0105	21.2585		13.26	14.116	13.042	7.3259	12.619	9.2635	8.3091	11.97	10.026	10.508	12.277	9.9088	14.138	11.324	13.077	12.113	15.129	13.474	10.713	18.27	16.109	10.618	14.746	17.45	14.816	19.571	12.577	13.078	22.545	19.972
Serine/threonine-protein phosphatase CPPED1	Q58DC0	CPPED1	35 kDa	x		x	21.3848		20.3397	21.4292	23.6278	22.8738	22.547	16.439	23.3938	19.4715		18.028	20.611	25.321	17.399	20.58	15.487	27.531	22.119	32.901	20.565	21.913	19.132	27.401	18.874	25.115	20.105	22.077	17.193	24.612	26.306	13.67	16.072	18.149	17.865	22.562	22.363	26.923	21.727	20.319	18.624
Carboxypeptidase Q	Q17QK3	CPQ	52 kDa		x		0.401216		0.711075	0	1.80717	0.26455	0	0	0.226318	0		0	0	1.0128	1.8315	0	0	0	0	0	3.5766	3.6521	0	0	0	0	1.0582	0	0	0	0	0	0	0	0	0	0	0	0.90527	0	0
Cleavage and polyadenylation specificity factor subunit 6	F2Z4E9	CPSF6	63 kDa				3.07055		1.5641	0.967762	1.85223	1.00965	5.12312	4.60308	6.34298	3.1324		1.7169	1.7923	0	2.7472	1.96	0	0.94935	0.9617	1.0613	1.7883	1.8261	2.7332	0.9786	0.94369	0	2.1163	4.5994	6.0681	5.1275	4.6975	3.4174	6.0271	2.2686	6.6992	4.1022	7.4543	5.6679	8.1475	2.5399	3.7249
Cleavage and polyadenylation specific factor 7	F1MU62	CPSF7	52 kDa	x			1.67348		0.896522	0	0.455525	0	2.43938	4.05045	3.05835	3.3017		0.85845	0.89614	0	1.8315	0	0	0	0	0	0	0	1.8221	0	0	0	0	1.8398	2.0227	3.0765	2.8185	4.5565	6.0271	2.2686	3.3496	2.0511	3.7272	2.834	3.6211	3.8098	2.7936
Cellular retinoic acid-binding protein 1	P62964	CRABP1	16 kDa			x	13.8585		18.713	15.2	12.8449	18.8633	13.4665	12.4214	7.79425	9.27045		16.311	17.027	22.283	19.231	14.7	17.422	13.291	15.387	10.613	14.306	18.261	8.1995	19.572	20.761	16.073	19.047	16.558	8.0908	12.306	16.911	13.67	9.0406	11.343	15.632	7.1789	3.7272	8.5019	11.769	10.16	8.3809
Cellular retinoic acid-binding protein 2	Q5PXY7	CRABP2	16 kDa			x	7.04205		10.5377	7.2681	9.59497	4.68812	8.68747	5.10533	5.36753	3.1324		9.443	14.338	10.128	8.2417	8.8202	14.519	2.8481	2.8851	8.4905	10.73	12.782	6.3774	4.893	5.6621	5.0229	3.1745	8.2789	7.0795	7.1785	12.213	3.4174	8.0361	2.2686	6.6992	4.1022	4.9695	4.2509	8.1475	2.5399	3.7249
CASP2 and RIPK1 domain containing adaptor with death domain	A0A3Q1MBQ2	CRADD	23 kDa				0.225129		0.228935	0.241978	0.228258	0.235923	0	0.753375	0	0		0	0	0	0.91574	0	0.96791	0	0	0	0	0.91303	0	0	0.94369	0	0	0	0	0	0	0	3.0135	0	0	0	0	0	0	0	0
Crumbs cell polarity complex component 2	F1N2V0	CRB2	134 kDa	x	x		2.96896		3.69315	5.04573	4.19428	4.55795	1.94813	0.5347	2.29328	0		4.2923	3.5846	5.0642	1.8315	2.9401	4.8395	7.5948	4.8085	3.1839	4.4708	5.4782	3.6442	3.9144	1.8874	5.0229	7.4071	1.8398	2.0227	2.051	1.879	0	1.0045	1.1343	0	1.0256	0	0	8.1475	0	0
Protein cereblon	Q0P564	CRBN	51 kDa	x			1.94484		2.04189	1.44868	2.15461	3.26855	2.15657	1.94612	1.01963	1.10056		3.4338	1.7923	2.0257	0.91574	0.98002	0.96791	0	3.8468	3.1839	1.7883	0.91303	2.7332	2.9358	1.8874	4.0184	4.2326	2.7596	2.0227	1.0255	2.8185	2.2783	1.0045	2.2686	2.2331	1.0256	1.2424	0	1.8105	1.2699	0.93122
Protein disulfide isomerase CRELD2	Q2KIT5	CRELD2	38 kDa	x	x		2.88319		2.05566	3.38275	1.39618	1.49673	2.21294	6.27975	1.98505	5.62975		0.85845	2.6884	1.0128	3.663	3.9201	2.9037	1.8987	4.8085	1.0613	1.7883	0.91303	1.8221	0.9786	1.8874	1.0046	2.1163	0.91988	1.0114	4.102	2.8185	2.2783	7.0316	11.343	4.4661	3.0767	1.2424	0	3.6211	3.8098	7.4497
Cysteine-rich protein 1	Q56K04	CRIP1	9 kDa				1.56158		3.02553	0.479315	2.6482	0.745123	1.91357	1.4215	1.16112	0.63495		3.4338	2.6884	5.0642	0.91574	0	0.96791	0.94935	0	4.2452	1.7883	1.8261	2.7332	0.9786	0.94369	0	1.0582	0.91988	1.0114	1.0255	4.6975	3.4174	0	2.2686	0	0	0	2.834	1.8105	1.2699	0
Cysteine-rich protein 2	Q0VFX8	CRIP2	23 kDa	x			11.3114		10.6448	12.7808	10.8737	12.4225	8.94865	10.9793	12.8524	10.6675		9.443	12.546	14.18	6.4102	11.76	14.519	12.342	12.502	12.736	12.518	9.1303	9.1106	12.722	12.268	13.06	11.64	10.119	9.1022	7.1785	9.3949	9.113	10.045	12.477	12.282	14.358	16.151	12.753	8.1475	10.16	11.175
ShKT domain-containing protein	Q3ZCL0	CRISP3	27 kDa		x		1.28273		0.45297	2.42265	1.13608	2.50822	0.717693	0.847475	0.836968	1.3968		0	0.89614	0	0.91574	2.9401	2.9037	0	3.8468	0	0.89415	2.7391	0.91106	1.9572	1.8874	3.0138	3.1745	0.91988	1.0114	0	0.93949	1.1391	0	1.1343	1.1165	1.0256	0	1.417	0.90527	0	2.7936
CRK proto-oncogene, adaptor protein	E1BQ32	CRK	34 kDa	x		x	9.98848		10.0361	14.9458	12.8893	10.1653	6.07782	9.5122	6.90597	8.76235		8.5845	11.65	7.0899	12.82	15.68	13.551	17.088	13.464	11.674	12.518	15.521	11.844	10.765	10.381	11.05	8.4653	6.4391	5.0568	7.1785	5.6369	11.391	12.054	5.6715	8.9323	10.256	4.9695	4.2509	8.1475	6.3497	11.175
CRK like proto-oncogene, adaptor protein	G3N016	CRKL	33 kDa			x	9.30118		9.83677	13.0303	9.55035	9.98152	7.92375	7.04462	7.60843	9.5663		10.301	9.8575	9.1156	10.073	12.74	15.487	11.392	12.502	7.4292	11.624	7.3042	11.844	9.786	6.6058	15.069	8.4653	11.958	6.0681	6.153	7.5159	3.4174	9.0406	5.6715	10.049	7.1789	6.2119	7.0849	9.958	8.8896	10.243
Fibronectin type-III domain-containing protein	E1BCF2	CRLF3	49 kDa				1.98775		0.891622	1.69519	1.93205	1.46567	1.91327	3.32062	2.12352	3.1324		0.85845	1.7923	0	0.91574	2.9401	0.96791	0.94935	1.9234	3.1839	0.89415	2.7391	0.91106	3.9144	0.94369	1.0046	0	3.6795	3.0341	0	0.93949	4.5565	2.009	1.1343	5.5827	2.0511	3.7272	0	2.7158	2.5399	3.7249
Ciliary rootlet coiled-coil, rootletin	E1BBS9	CROCC	223 kDa	x			2.62346		1.3736	0	0	0	5.59613	5.68827	4.75335	4.5292		0	0	0	5.4944	0	0	0	0	0	0	0	0	0	0	0	0	7.359	7.0795	5.1275	2.8185	4.5565	7.0316	0	11.165	2.0511	8.6967	2.834	5.4316	2.5399	6.5185
Ciliary rootlet coiled-coil, rootletin family member 2	A0A3Q1M0Y8	CROCC2	170 kDa				0.505083		1.37865	0.240425	0.67956	0	0.95257	0	0.536917	0		0.85845	0.89614	1.0128	2.7472	0	0	0	0.9617	0	0.89415	0.91303	0.91106	0	0	0	0	0.91988	1.0114	0	1.879	0	0	0	0	0	1.2424	0	0.90527	0	0
Peroxisomal carnitine O-octanoyltransferase	O19094	CROT	70 kDa				6.52384		7.99082	8.44075	5.66932	7.2424	5.5485	6.00767	6.37845	3.3017		10.301	8.0652	8.1027	5.4944	8.8202	7.7433	8.5442	8.6553	6.3679	5.3649	5.4782	5.4663	8.8074	4.7184	8.0367	7.4071	5.5193	5.0568	4.102	7.5159	3.4174	6.0271	4.5372	10.049	7.1789	6.2119	8.5019	3.6211	3.8098	2.7936
Pentaxin	C4T8B4	CRP	25 kDa		x		1.96924		1.57896	2.16528	1.13509	2.19985	2.19605	2.15912	1.76877	3.1324		2.5754	0.89614	1.0128	1.8315	1.96	0.96791	2.8481	2.8851	0	0.89415	0.91303	2.7332	1.9572	3.7748	2.0092	1.0582	2.7596	3.0341	2.051	0.93949	1.1391	3.0135	1.1343	3.3496	1.0256	3.7272	1.417	0.90527	2.5399	3.7249
2-C-methyl-D-erythritol 4-phosphate cytidylyltransferase-like protein	A0A3Q1M410	CRPPA	49 kDa				1.05548		1.41289	0.722827	0.986175	1.74137	0.970518	0	1.61669	0.9312		1.7169	0.89614	3.0385	0	0	0.96791	0	1.9234	2.1226	0	0	1.8221	1.9572	1.8874	1.0046	2.1163	0.91988	2.0227	0	0.93949	0	0	0	0	3.0767	2.4848	0	0.90527	0	1.8624
EGF_CA domain-containing protein	F1MFI4	CRTAC1	70 kDa		x		0.6724		1.13539	1.68448	0.228258	1.53367	0.234873	0	0.226318	0		1.7169	0.89614	1.0128	0.91574	0.98002	1.9358	1.8987	1.9234	0	0	0.91303	0	0	0	4.0184	2.1163	0	0	0	0.93949	0	0	0	0	0	0	0	0.90527	0	0
Alpha-crystallin B chain	P02510	CRYAB	20 kDa	x			13.1602		15.9362	15.6517	18.2425	15.6382	10.6718	9.564	8.55268	8.8889		14.594	16.13	10.128	22.893	13.72	15.487	19.936	13.464	9.5518	21.46	22.826	19.132	9.786	19.817	17.078	15.872	14.718	4.0454	16.408	7.5159	6.8348	19.086	3.4029	8.9323	14.358	7.4543	4.2509	8.1475	3.8098	13.968
Crystallin beta-gamma domain containing 2	A0A3Q1MVS6	CRYBG2	204 kDa		x		0.945505		2.5041	0	1.36855	0.764997	1.6656	0.251125	0.536917	0		1.7169	1.7923	1.0128	5.4944	0	0	0	0	0	0	3.6521	1.8221	0	0.94369	0	2.1163	0	0	1.0255	5.6369	0	1.0045	0	0	0	1.2424	0	0.90527	0	0
Lambda-crystallin homolog	Q8SPX7	CRYL1	35 kDa			x	3.71545		3.24905	2.41488	2.5651	3.98687	2.91372	4.0817	4.8872	7.5347		1.7169	4.4807	4.0514	2.7472	3.9201	0.96791	2.8481	1.9234	2.1226	3.5766	2.7391	1.8221	3.9144	2.8311	6.0275	3.1745	3.6795	4.0454	2.051	1.879	3.4174	5.0226	4.5372	3.3496	5.1278	7.4543	4.2509	2.7158	7.6197	7.4497
Ketimine reductase mu-crystallin	Q2KHX6	CRYM	34 kDa			x	4.34782		3.6877	4.83303	5.06402	4.65548	2.94153	4.08495	4.52705	5.62975		2.5754	5.3768	4.0514	2.7472	4.9001	8.7112	3.7974	1.9234	2.1226	5.3649	6.3912	6.3774	2.9358	8.4932	4.0184	3.1745	1.8398	5.0568	2.051	2.8185	2.2783	5.0226	6.8058	2.2331	2.0511	8.6967	2.834	4.5264	3.8098	7.4497
Zeta-crystallin	O97764	CRYZ	35 kDa	x		x	18.6526		19.937	15.915	18.715	15.867	22.5405	18.958	21.0407	13.842		21.461	19.715	20.257	18.315	15.68	16.454	16.139	15.387	22.287	16.095	16.435	20.043	18.593	15.099	17.078	12.698	26.676	24.272	19.485	19.729	21.643	17.077	17.014	20.098	20.511	22.363	24.089	17.2	16.509	11.175
Quinone oxidoreductase-like protein 1	Q59A28	CRYZL1	39 kDa			x	2.84393		2.7575	2.65685	2.11755	3.24867	3.62052	2.4427	3.00415	2.963		2.5754	3.5846	3.0385	1.8315	3.9201	1.9358	2.8481	1.9234	2.1226	1.7883	1.8261	2.7332	3.9144	1.8874	4.0184	3.1745	4.5994	2.0227	4.102	3.758	1.1391	3.0135	2.2686	3.3496	3.0767	2.4848	2.834	3.6211	1.2699	4.6561
Cysteine sulfinic acid decarboxylase	E1BP41	CSAD	55 kDa				9.61188		8.46663	11.7872	10.5974	10.7959	10.906	8.2194	7.25303	8.1274		9.443	8.9315	9.0818	6.4102	11.76	9.6468	12.31	13.432	11.674	13.382	10.956	6.3774	9.7534	16.011	10.012	7.4071	10.088	8.0908	13.263	12.182	6.8348	8.0361	9.0744	8.9323	8.136	7.4543	7.0849	6.3369	5.0798	11.175
Cold shock domain containing E1	A0A3Q1ML77	CSDE1	94 kDa	x			9.46597		8.33563	8.19898	10.0223	10.4584	8.26572	9.63762	11.5257	9.1009		7.7261	8.0652	11.141	6.4102	5.8801	11.615	6.6455	8.6553	7.4292	8.9415	14.608	9.1106	3.9144	12.268	15.069	10.582	7.359	7.0795	9.2295	9.3949	11.391	8.0361	9.0744	10.049	14.358	9.9391	12.753	9.0527	8.8896	9.3122
Exportin-2	A5D785	CSE1L	110 kDa	x			25.558		28.5463	25.304	25.012	23.2135	28.7165	22.8083	25.4492	25.271		31.763	29.573	35.45	17.399	22.54	25.166	26.582	26.928	32.901	16.989	22.826	27.332	26.422	17.93	23.106	25.396	24.837	32.363	26.663	31.003	21.643	20.09	23.82	25.68	29.741	32.302	19.838	19.916	25.399	25.143
Tyrosine-protein kinase CSK	Q0VBZ0	CSK	51 kDa	x			4.66571		4.36562	3.84978	5.09313	5.18858	4.89315	4.92597	4.56013	4.23295		5.1507	3.5846	5.0642	3.663	2.9401	2.9037	4.7468	4.8085	3.1839	7.1532	6.3912	3.6442	4.893	6.6058	5.0229	4.2326	3.6795	6.0681	5.1275	4.6975	5.6957	5.0226	3.4029	5.5827	3.0767	4.9695	5.6679	4.5264	3.8098	4.6561
Alpha-S1-casein	P02662	CSN1S1	25 kDa		x		0.555403		0	0	2.45892	0.9981	0	0	0.7085	0		0	0	0	0	0	0	0	0	0	9.8357	0	0	0.9786	0	3.0138	0	0	0	0	0	0	0	0	0	0	0	2.834	0	0	0
Alpha-S2-casein	P02663	CSN1S2	26 kDa		x		0.182513		0	0	1.1177	0.25115	0	0	0	0		0	0	0	0	0	0	0	0	0	4.4708	0	0	0	0	1.0046	0	0	0	0	0	0	0	0	0	0	0	0	0	0	0
Beta-casein	P02666	CSN2	25 kDa	x	x		0.505353		0	0	2.6825	0.25115	0	0.50225	0.35425	0		0	0	0	0	0	0	0	0	0	10.73	0	0	0	0	1.0046	0	0	0	0	0	0	2.009	0	0	0	0	1.417	0	0	0
Casein kinase II subunit alpha	P68399	CSNK2A1	45 kDa	x			7.87628		8.74498	8.43468	8.3504	6.4559	8.0224	7.40557	8.3777	6.561		7.7261	8.0652	9.1156	10.073	6.8601	9.6791	8.5442	8.6553	5.3065	8.9415	10.043	9.1106	4.893	7.5495	7.0321	6.349	8.2789	8.0908	8.204	7.5159	6.8348	7.0316	7.9401	7.8158	10.256	6.2119	7.0849	9.958	3.8098	9.3122
Casein kinase II subunit alpha'	P20427	CSNK2A2	41 kDa	x			2.27724		3.20102	1.68448	2.3045	1.51195	1.9217	2.1928	3.24695	2.03175		3.4338	3.5846	3.0385	2.7472	0.98002	1.9358	1.8987	1.9234	1.0613	2.6825	3.6521	1.8221	0.9786	0.94369	2.0092	2.1163	2.7596	2.0227	1.0255	1.879	2.2783	2.009	1.1343	3.3496	5.1278	3.7272	1.417	2.7158	1.2699	2.7936
Casein kinase II subunit beta	P67868	CSNK2B	25 kDa	x		x	4.49939		4.12185	5.80077	3.51892	4.197	2.6658	5.73857	4.80293	5.79915		4.2923	4.4807	4.0514	3.663	6.8601	6.7754	3.7974	5.7702	3.1839	2.6825	4.5651	3.6442	2.9358	6.6058	3.0138	4.2326	2.7596	3.0341	2.051	2.8185	4.5565	6.0271	5.6715	6.6992	5.1278	6.2119	4.2509	3.6211	5.0798	6.5185
Chondroitin sulfate proteoglycan 4	F1MY84	CSPG4	251 kDa		x		2.76114		3.64405	7.00162	2.98455	4.33767	0	0.251125	2.4895	0		2.5754	4.4807	2.0257	5.4944	3.9201	12.583	2.8481	8.6553	1.0613	3.5766	5.4782	1.8221	5.8716	0	3.0138	8.4653	0	0	0	0	0	1.0045	0	0	0	0	0	9.958	0	0
Cysteine and glycine-rich protein 1	Q3MHY1	CSRP1	21 kDa	x			11.7333		9.43672	11.5801	10.3186	13.9039	9.74325	13.497	12.1547	14.7305		8.5845	8.9614	10.128	10.073	10.78	12.583	9.4935	13.464	9.5518	9.8357	10.043	11.844	8.8074	17.93	14.064	14.814	7.359	12.136	8.204	11.274	11.391	11.05	18.149	13.398	10.256	12.424	14.17	11.769	12.699	16.762
Cysteine and glycine-rich protein 2	Q32LE9	CSRP2	21 kDa			x	3.35244		2.9384	4.57718	3.48463	4.55795	1.71814	2.97295	3.41257	2.963		4.2923	2.6884	2.0257	2.7472	3.9201	3.8716	4.7468	5.7702	2.1226	1.7883	2.7391	7.2885	3.9144	1.8874	5.0229	7.4071	0.91988	2.0227	2.051	1.879	1.1391	4.018	2.2686	4.4661	2.0511	3.7272	4.2509	3.6211	1.2699	4.6561
Cystatin-C	P01035	CST3	16 kDa		x		2.8797		3.63025	3.1255	4.18483	4.01835	2.67425	1.0986	2.0829	1.56615		5.1507	3.5846	3.0385	2.7472	0.98002	4.8395	3.7974	2.8851	3.1839	6.2591	3.6521	3.6442	2.9358	3.7748	3.0138	6.349	1.8398	2.0227	3.0765	3.758	1.1391	1.0045	1.1343	1.1165	2.0511	1.2424	1.417	3.6211	1.2699	1.8624
Cystatin E/M	Q5DPW9	CST6	16 kDa		x		3.11076		3.46367	5.77925	3.0535	4.22462	0.464843	1.34973	3.59825	2.79365		2.5754	4.4807	4.0514	2.7472	4.9001	4.8395	6.6455	6.7319	3.1839	4.4708	1.8261	2.7332	3.9144	2.8311	8.0367	2.1163	0.91988	0	0	0.93949	1.1391	2.009	1.1343	1.1165	2.0511	1.2424	5.6679	5.4316	0	5.5873
Cystatin-B	P25417	CSTB	11 kDa			x	31.0397		18.4893	20.5042	17.959	21.3257	36.6155	58.1517	35.1382	49.2285		20.942	13.773	16.915	22.327	23.252	18.276	24.103	16.386	14.362	20.007	17.987	19.48	24.032	17.182	25.173	18.916	43.047	48.005	37.682	17.728	65.113	65.421	49.097	52.976	37.358	39.012	37.42	26.763	51.777	46.68
Cleavage stimulation factor subunit 2	Q8HXM1	CSTF2	60 kDa	x			0.949448		0.455505	0.64648	0.762725	1.51941	0.62625	1.83319	0.302575	1.94946		0.28922	0	0	1.5328	0.66036	0.6522	0.94935	0.32401	0	0.6025	1.2304	1.218	2.6166	0.31794	1.0154	2.1277	2.1595	0	0.3455	0	2.662	2.0198	1.8986	0.75235	0	0	0	1.2103	2.9677	0.93122
Cleavage stimulation factor subunit 2 tau variant	Q2HJD4	CSTF2T	66 kDa	x			1.93072		2.47745	2.49126	2.18847	2.50948	1.26277	2.24851	0.8591	0.886655		2.2861	4.4807	1.0128	2.1302	2.2797	2.2515	0.94935	4.4845	0	2.08	4.2477	2.4262	1.2978	1.5694	4.0076	3.1631	3.3597	1.0114	0.68	0	0.75535	3.0028	2.6386	2.5973	1.0256	0	0	2.4108	0.84209	0.93122
C-terminal binding protein 1	A0A3Q1M504	CTBP1	48 kDa	x			2.90084		3.19121	1.93716	1.848	2.99752	3.6856	3.88777	2.87565	2.66675		3.4338	5.3768	3.0385	0.91574	2.9401	1.9358	0.94935	1.9234	1.0613	2.6825	1.8261	1.8221	3.9144	1.8874	3.0138	3.1745	1.8398	6.0681	3.0765	3.758	4.5565	2.009	3.4029	5.5827	2.0511	2.4848	4.2509	2.7158	2.5399	2.7936
C-terminal-binding protein 2	Q0VCQ1	CTBP2	49 kDa	x			1.03891		0.65326	0	0	0	2.4323	1.63453	2.52142	1.10056		1.7169	0.89614	0	0	0	0	0	0	0	0	0	0	0	0	0	0	1.8398	4.0454	1.0255	2.8185	2.2783	2.009	1.1343	1.1165	2.0511	2.4848	2.834	2.7158	1.2699	0.93122
Cystathionine gamma-lyase	B0JYP8	CTH	46 kDa			x	11.0913		10.1918	11.0915	13.5402	10.412	12.3488	8.3292	11.7684	11.0056		9.443	11.65	14.18	5.4944	11.76	12.583	13.291	6.7319	23.349	9.8357	10.043	10.933	13.7	9.4369	10.046	8.4653	14.718	13.148	10.255	11.274	10.252	5.0226	11.343	6.6992	16.409	11.181	11.336	8.1475	12.699	9.3122
Catenin alpha-1	Q3MHM6	CTNNA1	100 kDa	x			14.4081		16.1277	14.563	15.8975	13.2282	15.1192	11.6196	13.9752	15.0605		16.627	19.782	13.84	14.262	13.882	19.999	11.549	12.822	16.625	12.7	16.011	18.254	14.187	14.189	12.723	11.814	16.249	15.842	15.078	13.308	9.8704	11.383	18.713	6.5121	14.527	13.871	12.986	14.517	16.931	13.19
Catenin alpha 2	G3N2U8	CTNNA2	69 kDa	x			0.19999		0.505188	0	0.679475	0.157985	0.15728	0	0	0		1.7207	0.30005	0	0	0	0	0	0	0	1.1935	1.5244	0	0	0.63194	0	0	0	0	0	0.62912	0	0	0	0	0	0	0	0	0	0
Catenin beta-1	Q0VCX4	CTNNB1	86 kDa	x			9.38098		7.46408	9.27003	5.10258	7.16055	11.453	11.57	12.8958	10.8827		6.8676	12.004	5.0642	5.9205	7.772	14.969	6.6455	7.6936	3.1839	5.3649	8.2173	3.6442	4.893	9.8759	7.0321	6.8412	9.5627	13.548	13.809	8.8925	10.782	13.059	11.871	10.568	12.235	16.643	10.578	12.127	12.02	9.7454
Catenin delta 1	E1BQ11	CTNND1	107 kDa	x			1.5756		0.68191	2.89582	0.456022	0.958925	0.956095	3.54253	1.16168	2.32805		0	0.89614	0	1.8315	1.96	4.8395	1.8987	2.8851	0	0	0.91303	0.91106	0	2.8311	1.0046	0	0.91988	0	1.0255	1.879	3.4174	4.018	2.2686	4.4661	1.0256	0	0	3.6211	0	4.6561
CTP synthase	A0JNE9	CTPS1	67 kDa	x			3.71789		2.0569	2.87	4.49322	6.708	2.2128	2.40405	4.20003	5.87835		1.7169	1.2456	3.4336	1.8315	1.96	2.3133	4.9082	2.2985	7.8431	3.0312	4.9212	2.1774	10.549	8.2856	4.4102	3.5872	1.2786	2.0227	1.4255	4.1244	2.2783	2.4008	2.2686	2.6685	5.9277	4.9695	2.834	3.0689	5.0798	6.6769
CTP synthase 2	Q1RMS2	CTPS2	65 kDa				13.9792		13.0722	13.5257	15.2375	15.0315	13.8253	11.4901	14.2993	16.7255		17.169	8.6119	12.772	13.736	15.68	12.205	13.129	13.089	17.628	14.852	12.426	16.044	16.852	15.307	15.682	12.285	12.52	14.159	13.957	14.665	10.252	13.671	9.0744	12.963	16.634	9.9391	15.587	15.037	17.779	15.672
Cathepsin B	P07688	CTSB	37 kDa	x	x		3.1425		2.31882	3.62622	2.64447	2.04102	4.39918	3.55262	3.65302	2.66675		1.7169	2.6884	3.0385	1.8315	4.9001	3.8716	2.8481	2.8851	4.2452	2.6825	2.7391	0.91106	0.9786	0.94369	2.0092	4.2326	5.5193	4.0454	6.153	1.879	4.5565	4.018	3.4029	2.2331	2.0511	2.4848	2.834	7.2422	2.5399	2.7936
Cathepsin D	F1MMR6	CTSD	45 kDa	x	x		3.59427		1.64182	0.237338	1.17315	1.52028	6.21735	5.6727	8.06045	4.86795		1.7169	0.89614	3.0385	0.91574	0	0	0.94935	0	1.0613	0.89415	1.8261	0.91106	0	0	5.0229	1.0582	12.878	4.0454	5.1275	2.8185	9.113	9.0406	4.5372	0	9.23	12.424	4.2509	6.3369	5.0798	4.6561
Cathepsin L1	P25975	CTSL	37 kDa		x		1.25003		0.443547	1.91563	1.3554	3.1075	0	0.787025	1.21588	1.10056		0.85845	0	0	0.91574	0.98002	0	3.7974	2.8851	0	2.6825	2.7391	0	0	0	5.0229	7.4071	0	0	0	0	1.1391	2.009	0	0	0	1.2424	0	3.6211	1.2699	0.93122
Cathepsin S	P25326	CTSS	37 kDa		x		1.139		0.224035	0.95245	0.265325	0.731723	1.23044	2.17488	1.63025	2.66675		0	0.89614	0	0	0	0	2.8481	0.9617	1.0613	0	0	0	0.9786	0.94369	1.0046	0	0.91988	1.0114	2.051	0.93949	3.4174	3.0135	2.2686	0	2.0511	1.2424	1.417	1.8105	2.5399	2.7936
Cortactin	Q1RMR3	CTTN	60 kDa	x			14.9076		12.1694	12.0625	13.2655	15.5286	13.4623	20.1765	16.8245	16.6355		8.5845	11.65	10.128	18.315	11.76	12.583	10.443	13.464	15.92	12.518	11.869	12.755	8.8074	24.536	16.073	12.698	11.039	18.204	13.332	11.274	17.087	23.104	20.417	20.098	18.46	14.909	21.255	12.674	16.509	16.762
Cytoplasmic tRNA 2-thiolation protein 2	Q3SZG9	CTU2	54 kDa				1.75669		2.27083	2.41496	2.11755	2.9953	0.978975	0.558275	0.823375	2.03175		3.4338	1.7923	2.0257	1.8315	1.96	2.9037	0.94935	3.8468	2.1226	1.7883	1.8261	2.7332	1.9572	2.8311	4.0184	3.1745	0	1.0114	1.0255	1.879	0	0	0	2.2331	2.0511	1.2424	0	0	1.2699	2.7936
CUE domain-containing protein 2	Q3ZBN4	CUEDC2	32 kDa			x	0.468317		0.901412	0.7151	0.908313	0.98755	0	0	0	0		0.85845	0	0	2.7472	0	0	1.8987	0.9617	0	0.89415	2.7391	0	0	1.8874	1.0046	1.0582	0	0	0	0	0	0	0	0	0	0	0	0	0	0
Cullin 1	F1MYD0	CUL1	90 kDa	x			11.6474		13.9295	12.2806	13.1105	12.5368	13.7528	9.21235	9.48917	6.0882		13.728	11.642	11.133	19.215	12.732	7.7312	12.322	16.337	11.666	11.617	14.593	14.566	14.663	16.035	12.051	7.3983	15.623	10.101	13.327	15.96	7.955	12.05	7.926	8.9184	13.319	6.2068	8.4842	9.9467	3.7993	8.3771
Cullin 2	Q08DE9	CUL2	87 kDa	x			10.445		13.9743	9.1666	12.213	9.42713	11.6785	10.937	7.42815	7.0264		17.169	8.0652	14.18	16.483	9.8002	9.6791	9.4935	7.6936	11.674	10.73	12.782	13.666	10.765	9.4369	9.0413	8.4653	8.2789	13.148	10.255	15.032	7.9739	11.05	10.209	14.515	9.23	7.4543	8.5019	4.5264	3.8098	10.243
Cullin 3	E1BIN5	CUL3	89 kDa	x			24.5303		30.3905	24.362	27.6712	27.2617	27.1825	17.32	20.0113	19.556		38.63	32.261	22.283	28.388	27.441	19.358	24.683	25.966	25.471	25.93	30.13	29.154	27.401	19.817	31.142	30.687	26.676	22.25	29.74	30.064	10.252	23.104	12.477	23.447	17.434	23.605	12.753	26.253	13.969	25.143
Cullin 4A	A0A3Q1MNL1	CUL4A	94 kDa				11.6306		16.355	12.0622	12.7017	12.238	11.1326	9.66047	9.00887	8.14135		18.941	19.38	12.789	14.31	9.1273	9.9824	14.953	14.186	14.462	13.078	15.294	7.9728	13.579	12.446	10.361	12.566	12.649	6.385	8.5254	16.971	8.4726	12.244	8.1544	9.7709	10.449	6.4466	8.5019	10.638	8.0176	8.2651
Cullin 4B	A0A3Q1LKZ4	CUL4B	105 kDa	x			11.0939		16.144	13.6915	15.2383	10.09	11.502	7.49165	6.76785	4.55755		18.831	15.569	11.519	18.657	10.473	14.215	16.375	13.703	18.438	11.958	17.575	12.982	10.886	11.146	9.7311	8.597	9.4277	9.7966	9.9337	16.85	6.3361	7.8463	5.4572	10.327	10.062	7.2196	1.417	8.3728	3.4119	5.7032
Cullin 5	A0A3Q1MXH0	CUL5	94 kDa	x			18.7047		26.2843	15.6592	23.0633	17.463	24.834	11.6442	17.4217	7.83095		25.754	25.092	31.398	22.893	15.68	10.647	18.038	18.272	23.349	20.565	24.652	23.687	19.572	14.155	17.078	19.047	30.356	22.25	19.485	27.245	9.113	16.072	11.343	10.049	16.409	21.121	11.336	20.821	6.3497	9.3122
Cullin 7	E1BK00	CUL7	191 kDa				0.44923		1.2594	0.13681	1.72016	0	0.25285	0	0	0		0	2.6884	0	2.3492	0	0.54724	0	0	0	0.89415	2.3423	3.6442	0	0	0	0	0	1.0114	0	0	0	0	0	0	0	0	0	0	0	0
Protein CutA	P69678	CUTA	19 kDa				11.4222		11.5673	11.0826	12.813	10.0021	9.97757	14.1517	8.52223	15.0997		12.953	8.7288	9.5354	15.052	11.506	11.679	12.426	8.7192	11.399	12.306	15.305	12.242	9.1914	11.079	9.0858	10.652	11.72	8.7949	9.6319	9.7635	16.023	14.152	13.712	12.72	13.089	5.4295	5.2374	10.333	20.846	9.3534
Copper homeostasis protein cutC homolog	H7BWV5	CUTC	29 kDa				0.922573		1.99333	0	2.03445	0.480573	0.740548	0.50225	0.93535	0.46561		3.4338	1.7923	0	2.7472	0	0	0	0	0	3.5766	2.7391	1.8221	0.9786	0.94369	0	0	0	2.0227	0	0.93949	0	2.009	0	0	1.0256	0	0	2.7158	0	0.93122
Homeobox protein cut-like	A0A3Q1MH77	CUX1	180 kDa				0.06035		0	0	0	0	0	0	0.452625	0		0	0	0	0	0	0	0	0	0	0	0	0	0	0	0	0	0	0	0	0	0	0	0	0	0	0	0	1.8105	0	0
Coxsackievirus and adenovirus receptor homolog	Q8WMV3	CXADR	40 kDa		x		0.288678		0.65326	0.241978	0	0	0.48282	0.787025	0	0		1.7169	0.89614	0	0	0	0.96791	0	0	0	0	0	0	0	0	0	0	0.91988	1.0114	0	0	1.1391	2.009	0	0	0	0	0	0	0	0
Chromosome X CXorf38 homolog	G3X6Y2	CXHXorf38	36 kDa			x	4.77854		6.64095	4.08248	5.67875	3.95642	7.78155	2.13235	4.31785	2.4974		7.7261	7.1691	7.0899	4.5787	2.9401	1.9358	6.6455	4.8085	6.3679	3.5766	7.3042	5.4663	3.9144	4.7184	4.0184	3.1745	7.359	5.0568	10.255	8.4554	2.2783	4.018	0	2.2331	2.0511	3.7272	4.2509	7.2422	1.2699	3.7249
Cytochrome b5	P00171	CYB5A	15 kDa			x	0.517711		1.33065	0.237338	0.90732	0	0	0.50225	0.905275	0		2.5754	0	0	2.7472	0	0	0.94935	0	0	0.89415	0.91303	1.8221	0	0	0	0	0	0	0	0	0	2.009	0	0	0	0	0	3.6211	0	0
NADH-cytochrome b5 reductase 3	P07514	CYB5R3	34 kDa	x		x	0.400429		0.228935	0	0.67956	0	0.726125	0.251125	1.11747	0		0	0	0	0.91574	0	0	0	0	0	0.89415	0.91303	0.91106	0	0	0	0	0	0	1.0255	1.879	0	1.0045	0	0	0	1.2424	1.417	1.8105	0	0
Cytochrome b5 reductase 4	Q32LH7	CYB5R4	59 kDa			x	3.17262		3.89783	2.88655	2.07948	3.80452	4.69175	2.48525	3.399	1.10056		4.2923	3.5846	4.0514	3.663	1.96	2.9037	3.7974	2.8851	1.0613	1.7883	0.91303	4.5553	3.9144	1.8874	2.0092	7.4071	2.7596	4.0454	8.204	3.758	2.2783	2.009	4.5372	1.1165	3.0767	4.9695	2.834	2.7158	1.2699	0.93122
Cytochrome b reductase 1	F1MLZ1	CYBRD1	32 kDa				1.27515		0.711075	1.44406	1.7038	2.00125	0.721218	1.91245	0.836968	0.46561		0	0	1.0128	1.8315	0.98002	1.9358	1.8987	0.9617	3.1839	0.89415	1.8261	0.91106	2.9358	0.94369	2.0092	2.1163	0.91988	0	1.0255	0.93949	1.1391	2.009	2.2686	2.2331	1.0256	0	1.417	0.90527	0	0.93122
Cytoplasmic FMR1 interacting protein 1	E1BN47	CYFIP1	145 kDa	x			20.5505		22.2963	23.1083	20.3818	25.542	17.767	17.5755	16.926	21.0645		22.223	21.406	25.207	20.349	20.579	26.132	25.314	20.408	18.159	23.147	16.738	23.483	22.833	29.881	27.234	22.22	16.659	14.383	16.749	23.277	14.302	13.728	21.803	20.469	18.345	18.773	12.28	18.306	17.918	24.211
Cytoplasmic FMR1 interacting protein 2	F1MX60	CYFIP2	146 kDa	x			1.72417		2.12188	2.1967	2.31203	1.9628	1.09492	0.868762	1.39297	1.9624		1.8134	1.893	3.1523	1.6288	1.9611	1.9369	2.2166	2.6722	2.0058	2.783	1.5224	2.9369	1.6318	2.2033	1.8986	2.1175	0.81862	0.78752	0.68446	2.0891	0.50687	1.3397	0.88326	0.74522	1.1408	2.348	0.47288	1.6102	1.1301	2.7947
CYFIP-related Rac1 interactor A	Q17QT7	CYRIA	37 kDa			x	5.09011		6.8983	4.5338	5.69968	3.7337	4.75173	5.80483	4.22935	5.04895		8.0914	6.292	5.6891	7.5207	3.7324	5.2308	5.8981	3.2739	6.6162	5.0225	6.5854	4.5746	4.5182	3.2126	4.2321	2.9719	4.9908	4.8846	3.2947	5.8368	8.4586	6.8392	5.2371	2.6844	3.7094	4.2558	3.1354	5.8168	5.6201	4.4778
CYFIP-related Rac1 interactor B	Q2KJI3	CYRIB	37 kDa			x	9.37163		10.5678	7.26978	9.9025	8.74333	10.0246	8.66925	10.8828	8.45425		9.0777	13.423	13.555	6.2153	6.0678	7.352	7.3928	8.2665	11.426	11.072	7.11	10.002	11.139	5.2806	8.8276	9.7261	9.7272	10.286	9.0113	11.074	13.185	10.237	7.2402	4.0148	10.648	15.622	6.7834	10.478	8.3492	8.5593
Cytohesin 1	A0A3Q1LS50	CYTH1	53 kDa				0.11783		0.228935	0	0	0.35915	0.101	0	0.194642	0		0	0	0	0.91574	0	0	0	0	0	0	0	0	0	0	1.4366	0	0	0	0	0.404	0	0	0	0	0	0	0	0.77857	0	0
Cytohesin-2	A0A3Q1LM77	CYTH2	49 kDa	x			0.660478		1.03823	0.716653	0.91254	0.379073	0.133873	1.0325	0.740725	0		1.3478	1.7923	1.0128	0	0	0.96791	1.8987	0	0	0	2.7391	0.91106	0	0.94369	0.5726	0	0	0	0	0.53549	0	3.0135	0	1.1165	1.0256	0	0	1.9373	0	0
CXXC motif containing zinc binding protein	A0A3Q1LX93	CZIB	18 kDa			x	21.5782		18.7508	19.5322	20.9168	21.3318	17.9458	25.2258	25.9422	24.3825		15.452	21.507	24.308	13.736	17.64	23.23	18.987	18.272	26.533	16.095	19.174	21.865	23.486	22.649	19.087	20.105	21.157	15.17	19.485	15.971	29.617	15.068	24.955	31.263	22.562	22.363	32.591	26.253	29.209	19.556
DAB2 interacting protein	A0A3Q1LQ88	DAB2IP	129 kDa				1.40082		1.36434	2.65073	0.67956	3.71177	0.234873	1.40575	0.226318	0.46561		1.7169	0.89614	1.0128	1.8315	2.9401	0.96791	2.8481	3.8468	0	0.89415	0.91303	0.91106	2.9358	4.7184	4.0184	3.1745	0	0	0	0.93949	1.1391	0	1.1343	3.3496	0	0	0	0.90527	0	0.93122
Alpha-dystroglycan	A0A3Q1MDA4	DAG1	109 kDa				1.28669		2.74697	0.964745	2.258	1.2807	0.716325	1.0045	0.67895	0		0	4.4807	1.0128	5.4944	0.98002	0.96791	0.94935	0.9617	0	4.4708	2.7391	1.8221	0	0.94369	1.0046	3.1745	1.8398	0	1.0255	0	0	4.018	0	0	0	0	0	2.7158	0	0
Death associated protein kinase 2	F1MHX3	DAPK2	57 kDa	x			4.95027		8.32982	5.78862	7.97385	7.33457	5.12448	0.50225	1.84062	0.46561		4.2923	10.754	9.1156	9.1574	3.9201	9.6791	4.7468	4.8085	7.4292	8.0474	9.1303	7.2885	7.8288	12.254	5.0229	4.2326	3.6795	7.0795	4.102	5.6369	0	2.009	0	0	1.0256	0	0	6.3369	0	0.93122
Aspartate--tRNA ligase, cytoplasmic	Q3SYZ4	DARS1	57 kDa				29.7943		30.4745	26.853	34.2802	28.8618	34.1587	24.5615	32.289	23.9575		28.784	31.169	31.931	30.014	27.956	25.672	27.555	26.229	35.317	33.111	36.094	32.599	33.3	27.861	29.662	24.624	35.907	28.091	33.615	39.022	25.37	23.626	22.707	26.543	37.722	30.777	28.719	31.938	20.655	27.26
Dynein assembly factor with WDR repeat domains 1	Q0P593	DAW1	46 kDa			x	3.96385		3.6886	4.09478	3.28645	3.98687	3.87472	3.29705	5.2992	4.40235		5.1507	1.7923	5.0642	2.7472	3.9201	2.9037	4.7468	4.8085	3.1839	3.5766	3.6521	2.7332	3.9144	2.8311	6.0275	3.1745	3.6795	4.0454	3.0765	4.6975	4.5565	3.0135	2.2686	3.3496	5.1278	4.9695	5.6679	5.4316	5.0798	3.7249
Acyl-CoA-binding protein	P07107	DBI	10 kDa			x	23.0231		23.7312	32.0435	24.7993	26.4032	10.1314	30.857	11.839	25.7365		18.886	18.819	14.18	43.04	27.441	32.909	35.126	32.698	15.92	32.189	31.956	19.132	30.337	22.649	25.115	27.512	9.1988	8.0908	8.204	15.032	29.617	43.194	23.82	26.797	9.23	12.424	8.5019	17.2	25.399	26.074
Drebrin-like protein	A6H7G2	DBNL	48 kDa				31.7147		31.361	30.1427	32.6538	34.748	32.0117	33.48	27.6107	31.705		29.187	31.365	27.347	37.545	30.381	29.037	30.379	30.774	26.533	40.237	32.869	30.976	40.123	33.973	33.151	31.745	34.955	27.307	33.842	31.943	39.87	32.144	31.76	30.146	32.818	22.363	22.672	32.59	31.749	31.661
DDB1- and CUL4-associated factor 11	F1MVT2	DCAF11	62 kDa	x			1.14236		1.12997	2.65227	1.1403	2.42885	0.487723	0.50225	0.226318	0		0	2.6884	0	1.8315	2.9401	1.9358	2.8481	2.8851	0	0	2.7391	1.8221	0.9786	4.7184	4.0184	0	0	1.0114	0	0.93949	0	2.009	0	0	0	0	0	0.90527	0	0
DDB1 and CUL4 associated factor 7	Q32L87	DCAF7	39 kDa	x		x	1.54419		1.40295	1.44708	1.16842	2.01708	1.71462	1.0706	2.2951	0.9312		0.85845	0.89614	2.0257	1.8315	1.96	0.96791	1.8987	0.9617	1.0613	1.7883	0.91303	0.91106	0	2.8311	1.0046	4.2326	0.91988	3.0341	1.0255	1.879	1.1391	2.009	1.1343	0	2.0511	2.4848	2.834	1.8105	0	1.8624
DDB1 and CUL4 associated factor 8	F1N3H0	DCAF8	66 kDa	x			2.94776		2.70948	2.6569	2.57729	5.48135	2.71862	2.44393	1.95445	3.1324		4.2923	2.6884	2.0257	1.8315	2.9401	2.9037	1.8987	2.8851	2.1226	0.89415	1.8261	5.4663	2.9358	5.6621	8.0367	5.2908	0.91988	3.0341	4.102	2.8185	2.2783	3.0135	1.1343	3.3496	1.0256	1.2424	2.834	2.7158	2.5399	3.7249
Doublecortin domain containing 2	F1MS44	DCDC2	53 kDa	x			1.14439		2.99132	0.48543	2.72717	1.18835	0.9395	0.251125	0	0		2.5754	2.6884	3.0385	3.663	0.98002	0	0	0.9617	0	1.7883	4.5651	4.5553	0.9786	3.7748	0	0	0	0	0	3.758	0	1.0045	0	0	0	0	0	0	0	0
Decorin	P21793	DCN	40 kDa	x	x		4.8688		2.08989	3.86375	1.6573	3.68315	5.42998	8.6117	6.29115	9.77815		1.7169	2.6884	3.0385	0.91574	1.96	8.7112	1.8987	2.8851	2.1226	2.6825	0.91303	0.91106	2.9358	5.6621	4.0184	2.1163	4.5994	10.114	5.1275	1.879	9.113	5.0226	13.612	6.6992	7.1789	8.6967	5.6679	3.6211	13.969	5.5873
mRNA_decap_C domain-containing protein	F1N4I7	DCP1A	63 kDa				0.06105		0.457875	0	0	0	0	0	0	0		0	0	0	1.8315	0	0	0	0	0	0	0	0	0	0	0	0	0	0	0	0	0	0	0	0	0	0	0	0	0	0
m7GpppX diphosphatase	G5E535	DCPS	38 kDa				11.0377		10.5085	9.6521	11.1846	9.11875	10.2595	12.0258	13.5992	12.868		8.5845	13.442	8.1027	11.905	9.8002	10.647	8.5442	9.617	8.4905	11.624	11.869	12.755	5.8716	14.155	9.0413	7.4071	10.119	13.148	10.255	7.5159	13.67	13.059	10.209	11.165	12.307	16.151	14.17	11.769	12.699	13.037
Dynactin subunit 1	A0A3Q1M3Y3	DCTN1	140 kDa	x			65.6545		70.1702	57.8922	69.9333	63.5005	73.6743	61.3003	65.4393	60.997		78.119	60.041	72.925	69.596	57.821	60.01	54.113	59.625	73.23	71.532	62.086	72.885	70.459	64.171	63.289	56.083	81.869	73.829	66.658	72.341	68.348	63.284	51.043	62.526	74.866	62.119	72.266	52.506	55.878	66.116
Dynactin subunit 2	Q3ZCF0	DCTN2	44 kDa	x			31.8202		27.2702	31.8272	32.687	30.889	34.2425	30.8107	32.6808	36.4885		30.904	25.092	28.36	24.725	33.321	27.101	33.227	33.66	38.207	25.036	40.173	27.332	31.315	30.198	27.124	34.919	35.875	35.397	32.816	32.882	38.73	17.077	28.357	39.079	30.767	38.514	29.757	31.685	43.178	29.799
Dynactin subunit 3	Q0P5A1	DCTN3	21 kDa			x	3.28694		2.07052	2.89887	2.79287	3.77775	3.39545	4.7361	2.46183	5.0373		1.7169	1.7923	2.0257	2.7472	2.9401	3.8716	1.8987	2.8851	2.1226	3.5766	2.7391	2.7332	3.9144	1.8874	4.0184	5.2908	2.7596	2.0227	4.102	4.6975	2.2783	2.009	9.0744	5.5827	1.0256	2.4848	0	6.3369	6.3497	3.7249
Dynactin subunit 4	E1BBI8	DCTN4	53 kDa	x			7.18825		6.59295	9.1635	7.20967	8.21705	7.73845	6.46715	5.7082	5.62975		9.443	6.273	6.0771	4.5787	9.8002	7.7433	9.4935	9.617	5.3065	8.9415	6.3912	8.1995	10.765	6.6058	7.0321	8.4653	7.359	5.0568	8.204	10.334	7.9739	1.0045	9.0744	7.8158	5.1278	6.2119	4.2509	7.2422	3.8098	7.4497
Dynactin subunit 5	A0A3Q1MUW5	DCTN5	18 kDa				1.96951		0.90646	2.18216	1.21021	1.99252	1.2005	2.7936	3.30059	2.37051		1.7169	0.89614	1.0128	0	3.9201	1.9358	0.94935	1.9234	2.1226	0.89415	0.91303	0.91106	1.9572	1.8874	2.0092	2.1163	1.8398	2.0227	0	0.93949	3.4174	1.0045	3.4029	3.3496	3.0767	4.9695	4.2509	0.90527	3.8098	0.93122
Dynactin subunit 6	Q148G7	DCTN6	21 kDa			x	1.90776		2.08975	2.16683	1.88977	1.728	1.95167	2.19725	1.50182	1.56615		0.85845	0.89614	2.0257	4.5787	1.96	1.9358	2.8481	1.9234	2.1226	1.7883	1.8261	1.8221	1.9572	1.8874	2.0092	1.0582	1.8398	1.0114	3.0765	1.879	2.2783	2.009	2.2686	2.2331	1.0256	1.2424	2.834	0.90527	1.2699	1.8624
dCTP pyrophosphatase 1	F1N4R4	DCTPP1	19 kDa				1.62104		1.37376	2.65845	1.39669	1.9773	1.46532	2.25325	0.482718	1.10056		0.85845	1.7923	1.0128	1.8315	2.9401	3.8716	1.8987	1.9234	1.0613	1.7883	1.8261	0.91106	1.9572	2.8311	1.0046	2.1163	0.91988	1.0114	2.051	1.879	2.2783	0	2.2686	4.4661	1.0256	0	0	0.90527	1.2699	0.93122
DCN1-like protein	A0A3Q1MTL8	DCUN1D1	32 kDa	x		x	7.73742		8.9258	8.67107	7.1642	8.64125	4.87383	10.4548	5.07012	8.4591		8.5845	5.3768	7.0899	14.652	8.8202	7.7433	9.4796	8.6412	4.2452	10.73	7.3042	6.3774	10.75	8.4932	10.031	5.2908	4.5994	4.0454	6.153	4.6975	13.67	9.0259	9.0744	10.049	6.1533	4.9695	2.834	6.3237	7.6197	9.2985
L-xylulose reductase	Q1JP75	DCXR	26 kDa	x		x	11.3488		11.5062	10.1333	12.1888	12.1373	11.5724	9.2835	12.448	11.6936		9.6576	10.754	11.648	13.965	10.045	11.615	9.2562	9.617	10.082	15.871	11.869	10.933	10.275	10.852	16.576	10.846	11.958	11.883	12.819	9.6298	10.822	8.2872	10.209	7.8158	13.332	11.181	17.358	7.9211	15.239	8.1481
N(G),N(G)-dimethylarginine dimethylaminohydrolase 1	P56965	DDAH1	31 kDa			x	17.0455		20.0913	21.4295	19.8182	18.1883	14.6047	16.9665	11.727	10.0323		17.169	17.923	23.295	21.978	15.68	20.326	22.784	26.928	21.226	16.095	20.087	21.865	21.529	15.099	17.078	19.047	12.878	12.136	17.434	15.971	11.391	17.077	20.417	18.981	10.256	13.666	8.5019	14.484	8.8896	11.175
N(G),N(G)-dimethylarginine dimethylaminohydrolase 2	Q3SX44	DDAH2	30 kDa	x			15.8745		14.3078	20.004	16.4615	17.671	11.2287	17.2863	14.4165	15.3655		10.301	14.338	15.193	17.399	16.66	24.198	20.886	18.272	16.981	19.671	18.261	10.933	16.636	18.874	15.069	20.105	9.1988	12.136	12.306	11.274	14.809	16.072	19.283	18.981	11.281	18.636	14.17	13.579	13.969	16.762
DNA damage-binding protein 1	A1A4K3	DDB1	127 kDa	x			23.2815		24.054	20.7802	25.5347	26.6615	25.3568	20.8065	21.4488	19.9375		26.612	22.403	24.308	22.893	27.441	17.422	16.139	22.119	35.023	18.777	24.652	23.687	26.422	25.48	25.115	29.629	22.077	26.295	27.689	25.366	19.365	21.095	21.552	21.214	18.46	23.605	28.34	15.39	20.319	19.556
DDHD domain containing 2	F1MSS2	DDHD2	81 kDa				1.7465		3.00075	0.727407	2.57876	0.751623	2.13725	1.60085	2.06933	0.46561		1.7169	3.5846	3.0385	3.663	0.98002	0.96791	0	0.9617	2.1226	0.89415	4.5651	2.7332	0	0.94369	1.0046	1.0582	3.6795	0	2.051	2.8185	1.1391	3.0135	1.1343	1.1165	3.0767	2.4848	0	2.7158	0	0.93122
D-dopachrome decarboxylase	A5PK65	DDT	13 kDa				3.98267		4.80358	6.48367	6.27613	2.50172	2.66932	3.13565	2.05285	3.8942		3.4338	3.5846	3.0385	9.1574	2.9401	5.8075	9.4935	7.6936	4.2452	6.2591	10.956	3.6442	2.9358	1.8874	2.0092	3.1745	2.7596	2.0227	3.0765	2.8185	1.1391	8.0361	1.1343	2.2331	1.0256	1.2424	1.417	4.5264	1.2699	6.5185
ATP-dependent RNA helicase DDX1	Q0IIK5	DDX1	82 kDa	x		x	25.5909		31.0638	21.9795	26.5795	20.1128	32.0492	17.8788	30.1828	24.1705		29.187	39.43	26.334	29.304	24.5	24.198	16.139	23.081	20.165	24.142	27.391	34.62	15.658	23.592	21.096	20.105	34.035	36.409	27.689	30.064	20.504	15.068	13.612	22.331	25.639	37.272	29.757	28.063	24.129	24.212
DEAD-box helicase 17	A7E307	DDX17	72 kDa	x			13.1457		12.0888	15.3343	11.7674	12.7017	11.7241	14.6525	13.4198	13.8085		12.295	12.971	8.4291	14.66	14.758	12.181	14.699	19.699	8.6614	10.882	14.478	13.048	10.922	9.4457	14.226	16.213	9.6347	15.067	9.8297	12.365	12.714	12.804	11.045	22.047	12.316	14.455	12.608	14.3	14.571	13.046
ATP-dependent RNA helicase DDX19A	Q3ZBV2	DDX19A	54 kDa	x			5.94151		6.3872	6.04418	6.24472	7.75108	5.57353	4.3989	5.72772	4.86795		6.0092	8.0652	5.0642	6.4102	8.8202	4.8395	4.7468	5.7702	3.1839	4.4708	6.3912	10.933	7.8288	4.7184	11.05	7.4071	5.5193	4.0454	6.153	6.5764	4.5565	4.018	5.6715	3.3496	7.1789	3.7272	5.6679	6.3369	5.0798	4.6561
DEAD-box helicase 20	F1MRW7	DDX20	93 kDa				0.656407		1.3544	0.48395	1.13509	0.738223	0.48282	0.50225	0.226318	0		0.85845	0.89614	0	3.663	0	1.9358	0	0	0	0.89415	0.91303	2.7332	0	0.94369	2.0092	0	0.91988	1.0114	0	0	0	2.009	0	0	0	0	0	0.90527	0	0
DEAD-box helicase 31	F1N5H8	DDX31	81 kDa				3.03562		2.89438	1.69522	1.35912	1.9635	4.827	3.76003	4.08798	4.3598		3.4338	4.4807	0	3.663	1.96	1.9358	0	2.8851	0	1.7883	1.8261	1.8221	0	2.8311	5.0229	0	7.359	7.0795	2.051	2.8185	2.2783	6.0271	2.2686	4.4661	1.0256	7.4543	4.2509	3.6211	1.2699	7.4497
DExD-box helicase 39A	Q5E970	DDX39A	49 kDa				6.99851		8.74853	6.62988	5.54295	3.37403	11.4644	6.28135	7.6452	5.6049		8.9153	9.5908	9.1353	7.3527	7.5485	8.0879	5.0848	5.7983	6.052	3.0008	6.1106	7.0084	4.2628	4.4192	3.0333	1.7808	11.985	10.474	9.5947	13.804	7.2404	7.7273	4.1775	5.9802	9.2699	7.4906	8.0663	5.754	3.4195	7.7903
Spliceosome RNA helicase DDX39B	Q3T147	DDX39B	49 kDa	x			31.6139		29.496	29.5835	27.3907	27.3467	33.2802	33.015	36.1748	41.635		38.3	32.528	24.289	22.867	30.672	35.468	25.294	26.9	33.216	24.718	23.106	28.523	31.945	26.723	27.104	23.615	42.287	35.037	27.323	28.474	39.464	27.431	28.717	36.448	42.008	39.72	31.609	31.362	43.568	39.702
DEAD-box helicase 3 X-linked	G5E631	DDX3X	73 kDa	x			8.5367		11.9068	9.93843	8.11798	7.4705	8.71722	7.0412	7.08825	7.48985		10.172	15.232	10.986	11.237	9.6522	8.5625	10.7	10.839	4.6958	9.5656	9.2398	8.9707	5.3084	7.8076	8.4632	8.3028	7.359	11.546	8.0492	7.9147	6.1763	9.3153	5.6715	7.0017	6.4338	6.7361	6.2694	8.9137	6.3465	8.6332
DEAD-box helicase 42	E1BJD2	DDX42	103 kDa				0.221317		0	0	0	0	0	0.279125	1.06327	0.63495		0	0	0	0	0	0	0	0	0	0	0	0	0	0	0	0	0	0	0	0	0	0	0	1.1165	1.0256	0	1.417	1.8105	1.2699	0
DEAD box protein 5	F1MBQ8	DDX5	82 kDa	x			1.72181		1.79575	2.69355	1.69228	1.0897	0.764615	1.2426	2.8355	1.59918		3.2868	0.47142	1.8523	1.5725	4.0101	1.5155	2.1296	3.119	0.43981	1.9059	2.7573	1.6661	1.3841	0.67677	1.4209	0.87701	1.4038	0.68512	0.58021	0.38933	0.47206	1.9891	0.29835	2.2109	2.7866	3.6532	0.95991	3.9423	0.66806	2.5303
DEAD-box helicase 58	F1MKU1	DDX58	116 kDa				3.89925		4.29202	2.42877	3.44332	2.72202	5.8469	2.38912	6.7254	2.79365		3.4338	8.9614	2.0257	2.7472	3.9201	3.8716	0	1.9234	1.0613	2.6825	3.6521	6.3774	0.9786	3.7748	4.0184	2.1163	6.4391	10.114	3.0765	3.758	3.4174	5.0226	0	1.1165	4.1022	4.9695	4.2509	13.579	0	5.5873
DEAD-box helicase 6	E1BDM8	DDX6	54 kDa	x			12.1736		13.9292	9.40865	14.2183	7.73232	14.609	9.98865	15.4688	11.8943		13.735	17.923	12.154	11.905	9.8002	8.7112	8.5442	10.579	10.613	12.518	15.521	18.221	7.8288	7.5495	6.0275	9.5235	10.119	15.17	14.357	18.79	9.113	15.068	9.0744	6.6992	12.307	16.151	19.838	13.579	8.8896	14.899
DEK protein	A5PJQ1	DEK	43 kDa				4.57928		3.41565	2.42575	2.99152	4.00267	6.52252	6.02578	6.92893	4.0636		4.2923	3.5846	3.0385	2.7472	2.9401	4.8395	0	1.9234	1.0613	1.7883	2.7391	6.3774	0.9786	4.7184	5.0229	5.2908	6.4391	6.0681	5.1275	8.4554	7.9739	6.0271	3.4029	6.6992	6.1533	6.2119	9.9189	5.4316	2.5399	5.5873
DENN domain-containing protein 10	E1BF38	DENND10	41 kDa			x	5.78501		6.66523	4.82525	5.37215	5.22593	7.58042	4.70605	6.26107	5.5029		7.7261	7.1691	8.1027	3.663	4.9001	3.8716	3.7974	6.7319	4.2452	4.4708	8.2173	4.5553	5.8716	4.7184	5.0229	5.2908	6.4391	9.1022	8.204	6.5764	4.5565	3.0135	5.6715	5.5827	6.1533	8.6967	5.6679	4.5264	6.3497	4.6561
DENN domain containing 1A	A0A3Q1MGE0	DENND1A	115 kDa				0.182856		0.457875	0	0.451302	0.235923	0	0	0.226318	0		0	0	0	1.8315	0	0	0	0	0	0.89415	0	0.91106	0	0.94369	0	0	0	0	0	0	0	0	0	0	0	0	0	0.90527	0	0
DENN domain containing 3	A0A3Q1MCL3	DENND3	148 kDa				0.379705		0.691847	0.237338	0.68429	0.500472	0	0.251125	0.482718	0		0.85845	0.89614	1.0128	0	0	0	0.94935	0	0	0	1.8261	0.91106	0	0.94369	0	1.0582	0	0	0	0	0	1.0045	0	0	1.0256	0	0	0.90527	0	0
DENN domain containing 4C	A0A3Q1NBE4	DENND4C	217 kDa			x	12.728		14.7233	12.2893	18.1505	14.5605	10.891	10.6387	9.6779	9.0584		15.452	15.234	17.218	10.989	9.8002	15.487	13.291	10.579	19.104	15.201	15.521	22.776	10.765	19.817	17.078	10.582	11.039	8.0908	11.281	13.153	12.53	12.054	6.8058	11.165	10.256	8.6967	7.0849	12.674	5.0798	13.037
DENN domain containing 5B	F1MQ87	DENND5B	145 kDa				0.990883		1.36434	1.68905	0.82599	1.49673	0.25285	1.10427	0	1.3968		1.7169	0.89614	1.0128	1.8315	1.96	1.9358	1.8987	0.9617	0	0	2.3929	0.91106	0.9786	1.8874	1.0046	2.1163	0	1.0114	0	0	2.2783	1.0045	1.1343	0	0	0	0	0	0	2.7936
DENN domain containing 6A	F1MBQ4	DENND6A	74 kDa				0.498596		1.11113	0.964745	0.71712	0.7165	0.22997	0	0	0		1.7169	0.89614	0	1.8315	0.98002	0.96791	0.94935	0.9617	1.0613	0.89415	0.91303	0	0.9786	1.8874	0	0	0.91988	0	0	0	0	0	0	0	0	0	0	0	0	0
Density-regulated protein	Q2HJ47	DENR	22 kDa	x		x	11.3072		13.353	11.0776	11.9884	12.217	10.2222	10.1398	10.7265	10.1589		9.443	15.234	13.167	15.568	9.8002	9.6791	13.291	11.54	11.674	9.8357	10.956	15.488	12.722	9.4369	15.069	11.64	8.2789	8.0908	12.306	12.213	11.391	10.045	9.0744	10.049	10.256	9.9391	12.753	9.958	6.3497	13.968
Deoxyribose-phosphate aldolase	Q3T0V9	DERA	35 kDa			x	4.77644		5.92045	7.9537	5.18045	5.21073	4.34175	2.454	3.1326	3.25925		8.5845	6.273	6.0771	2.7472	8.8202	5.8075	9.4935	7.6936	5.3065	4.4708	5.4782	5.4663	5.8716	5.6621	4.0184	5.2908	5.5193	2.0227	5.1275	4.6975	3.4174	3.0135	2.2686	1.1165	4.1022	2.4848	1.417	4.5264	0	6.5185
Desmin	O62654	DES	54 kDa	x			0.497527		0.0337175	0	0.07426	0	0.26345	0.975475	1.11035	2.5484		0	0	0	0.13487	0	0	0	0	0	0	0	0.29704	0	0	0	0	1.0538	0	0	0	0	2.3382	0	1.5637	0.33437	2.6677	0.10552	1.3338	0	5.0968
CIDE-N domain-containing protein	Q0VC37	DFFA	36 kDa			x	5.97159		7.3471	6.50055	7.11202	6.7596	5.55417	3.8273	5.56973	4.23295		7.7261	8.0652	8.1027	5.4944	4.9001	6.7754	7.5948	6.7319	8.4905	5.3649	7.3042	7.2885	5.8716	4.7184	9.0413	7.4071	6.4391	2.0227	7.1785	6.5764	4.5565	4.018	2.2686	4.4661	6.1533	3.7272	4.2509	8.1475	3.8098	4.6561
Diacylglycerol kinase beta	E1B7U7	DGKB	91 kDa	x		x	7.37514		12.7514	7.94917	9.78937	8.94005	7.33173	2.38995	5.46347	1.3968		15.452	9.8575	10.128	15.568	7.8402	7.7433	10.443	5.7702	7.4292	9.8357	12.782	9.1106	10.765	8.4932	8.0367	8.4653	3.6795	11.125	5.1275	9.3949	0	5.0226	4.5372	0	2.0511	2.4848	2.834	14.484	0	2.7936
Diacylglycerol kinase eta	F1MI58	DGKH	56 kDa				0.450383		1.3589	0.241978	0	0	0.487723	1.28927	0	0		0	2.6884	0	2.7472	0	0.96791	0	0	0	0	0	0	0	0	0	0	0	1.0114	0	0.93949	1.1391	4.018	0	0	0	0	0	0	0	0
Diacylglycerol kinase zeta	G5E5G8	DGKZ	126 kDa	x			1.66916		2.31105	2.5398	2.00745	1.69602	1.70656	1.64623	0.416225	0.39071		2.2992	1.6481	1.0128	4.2841	2.4671	1.6244	3.492	2.5757	0	1.6445	3.6521	2.7332	1.6424	0.79188	1.686	2.6638	1.6918	2.546	0.86054	1.7279	1.9118	1.8474	0.95183	1.8739	0	0	0	1.6649	0	0.78142
Trans-1,2-dihydrobenzene-1,2-diol dehydrogenase	Q148L6	DHDH	37 kDa			x	6.06641		6.8846	5.04727	7.40545	4.2565	7.58625	6.00425	5.87978	4.86795		7.7261	4.4807	7.0899	8.2417	2.9401	3.8716	6.6455	6.7319	10.613	7.1532	5.4782	6.3774	4.893	3.7748	2.0092	6.349	7.359	6.0681	11.281	5.6369	5.6957	7.0316	7.9401	3.3496	5.1278	4.9695	7.0849	6.3369	5.0798	4.6561
Dihydrofolate reductase	P00376	DHFR	22 kDa			x	6.59405		6.8695	4.0994	6.657	4.7062	7.79242	6.3126	9.5684	6.8997		6.8676	9.8575	7.0899	3.663	3.9201	3.8716	3.7974	4.8085	8.4905	5.3649	8.2173	4.5553	3.9144	6.6058	3.0138	5.2908	7.359	8.0908	8.204	7.5159	6.8348	6.0271	6.8058	5.5827	10.256	6.2119	12.753	9.0527	6.3497	7.4497
Deoxyhypusine synthase	Q6EWQ6	DHPS	41 kDa				2.54549		1.84648	1.69055	3.62643	3.4582	2.1879	0.50225	2.62575	6.30725		1.7169	0.89614	2.0257	2.7472	2.9401	0	1.8987	1.9234	6.3679	3.5766	2.7391	1.8221	5.8716	2.8311	3.0138	2.1163	0.91988	2.0227	2.051	3.758	0	2.009	0	0	5.1278	1.2424	1.417	2.7158	8.8896	3.7249
Dehydrogenase/reductase SDR family member 11	Q3ZBV9	DHRS11	28 kDa	x		x	5.27199		5.55832	6.26925	6.00943	5.45312	2.89577	6.05582	5.09703	4.40235		3.4338	4.4807	6.0771	8.2417	6.8601	4.8395	6.6455	6.7319	3.1839	6.2591	8.2173	6.3774	4.893	6.6058	5.0229	5.2908	3.6795	3.0341	2.051	2.8185	5.6957	5.0226	6.8058	6.6992	3.0767	6.2119	5.6679	5.4316	5.0798	3.7249
Dehydrogenase/reductase SDR family member 12	A6QP05	DHRS12	35 kDa			x	1.52993		2.28025	3.12555	0.455525	1.20825	1.46177	2.2577	0.452625	0.46561		2.5754	2.6884	2.0257	1.8315	0	3.8716	1.8987	6.7319	0	0	0	1.8221	0	3.7748	0	1.0582	0.91988	2.0227	1.0255	1.879	2.2783	0	3.4029	3.3496	0	0	0	1.8105	0	0.93122
DEAD-box helicase 15	A5D7D9	DHX15	91 kDa	x			3.31654		3.8389	1.45016	3.89088	2.4865	4.43047	2.89018	4.08798	3.598		2.5754	6.273	1.0128	5.4944	1.96	0.96791	0.94935	1.9234	1.0613	4.4708	4.5651	5.4663	2.9358	2.8311	1.0046	3.1745	3.6795	4.0454	7.1785	2.8185	2.2783	7.0316	1.1343	1.1165	1.0256	7.4543	4.2509	3.6211	2.5399	4.6561
ATP-dependent RNA helicase DHX29	E1B9N7	DHX29	155 kDa				0.815161		1.35403	1.67986	0.91105	1.2387	0	0.251125	0.67895	0		0	3.5846	0	1.8315	0.98002	0.96791	2.8481	1.9234	0	0	0	3.6442	0	1.8874	2.0092	1.0582	0	0	0	0	0	1.0045	0	0	0	0	0	2.7158	0	0
ATP-dependent RNA helicase DHX30	Q2NKY8	DHX30	136 kDa	x			0.151071		0.67701	0	0.456022	0	0	0	0	0		0	1.7923	0	0.91574	0	0	0	0	0	0	0.91303	0.91106	0	0	0	0	0	0	0	0	0	0	0	0	0	0	0	0	0	0
Helicase ATP-binding domain-containing protein	A7MBI4	DHX32	84 kDa				1.02105		2.79062	0.71974	0.683782	0.487073	1.93967	1.03695	0	0		0	5.3768	3.0385	2.7472	0	0.96791	0.94935	0.9617	0	0	0.91303	1.8221	0	0.94369	1.0046	0	2.7596	3.0341	1.0255	0.93949	0	3.0135	1.1343	0	0	0	0	0	0	0
ATP-dependent DNA/RNA helicase DHX36	Q05B79	DHX36	115 kDa				1.29247		2.48436	0	3.17475	0.235923	0.970518	1.0045	1.3579	0.9312		0.85845	3.5846	0	5.4944	0	0	0	0	0	3.5766	5.4782	3.6442	0	0.94369	0	0	0.91988	2.0227	0	0.93949	0	4.018	0	0	0	0	0	5.4316	0	1.8624
DEAD-box helicase 40	Q08DS9	DHX40	89 kDa				1.01472		1.5592	0	0.91205	0	1.99249	1.28363	1.63025	0.46561		1.7169	2.6884	0	1.8315	0	0	0	0	0	0	1.8261	1.8221	0	0	0	0	0.91988	3.0341	3.0765	0.93949	0	4.018	0	1.1165	2.0511	1.2424	1.417	1.8105	0	0.93122
DExH-box helicase 57	F1N1A2	DHX57	155 kDa				0.699307		2.66997	0.48395	1.5869	0	0.25285	0.251125	0	0		2.5754	6.273	0	1.8315	0	1.9358	0	0	0	1.7883	1.8261	2.7332	0	0	0	0	0	1.0114	0	0	0	1.0045	0	0	0	0	0	0	0	0
ATP-dependent RNA helicase A	Q28141	DHX9	142 kDa	x			0.476973		0	0	0	0	0.22997	1.11652	1.5324	1.3968		0	0	0	0	0	0	0	0	0	0	0	0	0	0	0	0	0.91988	0	0	0	0	0	0	4.4661	3.0767	1.2424	0	1.8105	0	2.7936
Diablo homolog, mitochondrial	Q2NL36	DIABLO	27 kDa				0.459038		0.701275	0	0.227765	0	1.69037	0	0.823375	0		0	1.7923	1.0128	0	0	0	0	0	0	0	0	0.91106	0	0	0	0	2.7596	1.0114	2.051	0.93949	0	0	0	0	2.0511	1.2424	0	0	0	0
Diaphanous related formin 1	A0A3Q1LUD9	DIAPH1	141 kDa	x			44.3405		50.703	46.5023	42.1272	44.6405	48.7807	35.7632	41.9832	44.1075		49.79	43.911	58.745	50.366	42.141	41.62	50.316	51.932	42.452	35.766	44.738	45.553	46.973	48.128	42.193	41.268	47.834	49.556	45.122	52.611	34.174	30.135	37.432	41.312	36.92	49.695	39.675	41.643	44.448	43.767
Diaphanous related formin 2	A0A3Q1MCM7	DIAPH2	18 kDa	x			0.522268		1.36434	0	1.13086	0.707775	0.487723	0	0.226318	0		1.7169	0.89614	1.0128	1.8315	0	0	0	0	0	1.7883	0.91303	1.8221	0	2.8311	0	0	0	1.0114	0	0.93949	0	0	0	0	0	0	0	0.90527	0	0
Disco interacting protein 2 homolog A	A0A3Q1NMY7	DIP2A	169 kDa				0.527025		0.454295	0	1.25275	0.119923	0.947673	0.12765	1.0504	0		0	1.3517	0	0.46548	0	0	0	0	0	1.3487	1.3771	2.2852	0	0.47969	0	0	1.8398	1.0114	0	0.93949	0	0.5106	0	0	1.0256	0	0	3.176	0	0
Disco interacting protein 2 homolog B	F1MLE1	DIP2B	171 kDa	x			2.89639		2.45625	3.60793	2.08469	2.71552	2.46443	4.02005	2.80787	3.1324		4.2923	2.6884	1.0128	1.8315	0.98002	5.8075	3.7974	3.8468	1.0613	0.89415	2.7391	3.6442	1.9572	3.7748	3.0138	2.1163	1.8398	1.0114	5.1275	1.879	2.2783	7.0316	4.5372	2.2331	4.1022	2.4848	2.834	1.8105	2.5399	3.7249
Disco interacting protein 2 homolog C	F1MKT7	DIP2C	171 kDa				0.552005		0.770725	0.482343	0.9085	0.116	0.464843	0.3746	0.790225	0.46561		1.7169	0	0	1.366	0.98002	0	0.94935	0	0	0	2.275	1.359	0	0.464	0	0	0.91988	0	0	0.93949	0	1.4984	0	0	0	0	0	3.1609	0	0.93122
DIS3-like exonuclease 2	E1B7R0	DIS3L2	99 kDa				4.21285		5.50047	5.54802	3.66785	4.67047	4.52867	2.47637	3.87115	2.66675		5.1507	5.3768	5.0642	6.4102	5.8801	3.8716	4.7468	7.6936	1.0613	3.5766	5.4782	4.5553	7.8288	4.7184	4.0184	2.1163	6.4391	2.0227	3.0765	6.5764	2.2783	2.009	2.2686	3.3496	5.1278	2.4848	4.2509	3.6211	2.5399	2.7936
Discs large MAGUK scaffold protein 1	A0A3Q1MFJ1	DLG1	101 kDa	x			5.72929		4.82062	6.52363	6.2411	4.4591	6.91032	6.85878	4.48935	5.33355		8.24	2.3288	3.0385	5.6752	6.8601	9.6791	4.7468	4.8085	3.8193	9.4768	4.7454	6.9229	5.8716	4.7184	3.0138	4.2326	8.8296	5.0568	7.1785	6.5764	5.6957	8.2344	6.8058	6.6992	6.1533	2.4848	4.2509	5.0684	5.0798	5.5873
Discs large MAGUK scaffold protein 2	A0A3Q1LS38	DLG2	100 kDa				1.1008		2.18522	0.482403	1.80683	0.773725	1.24812	0.8637	0.34569	1.10056		1.85	1.9312	1.0128	3.9469	0	0.96791	0	0.9617	1.2259	1.9269	3.0222	1.0523	0.9786	0	0	2.1163	1.0625	0	2.051	1.879	0	2.3205	1.1343	0	0	1.2424	0	0.14036	1.2699	0.93122
Discs large MAGUK scaffold protein 3	A0A3Q1MBH0	DLG3	94 kDa	x			1.10757		2.47728	0.486982	1.42396	0.4958	1.2476	1.12985	1.04527	0		4.5037	2.013	2.0257	1.3667	0.98002	0.96791	0	0	0.26135	1.1143	1.3627	2.9575	0.9786	0	1.0046	0	1.1464	0	1.0255	2.8185	0	0	3.4029	1.1165	0	1.2424	0	2.9387	0	0
DLG associated protein 4	F1N5I2	DLGAP4	107 kDa	x			3.15159		4.13667	4.33365	3.24887	1.9838	3.62542	2.4427	2.44773	2.8361		5.1507	3.5846	5.0642	2.7472	3.9201	3.8716	5.6961	3.8468	2.1226	3.5766	3.6521	3.6442	0.9786	2.8311	2.0092	2.1163	3.6795	2.0227	4.102	4.6975	1.1391	3.0135	2.2686	3.3496	1.0256	3.7272	1.417	3.6211	3.8098	1.8624
Dystrophin	A0A3Q1M1N1	DMD	143 kDa				0.573661		0.733768	0.738265	1.3554	0.264419	0	1.19735	0	0.0265125		0	0.94717	0	1.9879	1.0358	0.96791	0.94935	0	0	2.6825	2.7391	0	0	0.99742	0	0.060254	0	0	0	0	2.408	1.1189	1.1989	0.063589	0	0	0	0	0	0.053025
Dmx like 1	A0A3Q1NC20	DMXL1	344 kDa	x		x	1.92287		2.79101	0.49	3.19767	1.41552	2.48019	1.57285	2.24143	0.46561		0.85845	2.6884	3.0385	4.5787	1.96	0	0	0	1.0613	6.2591	1.8261	3.6442	0	5.6621	0	0	0.91988	4.0454	3.0765	1.879	1.1391	4.018	1.1343	0	4.1022	1.2424	0	3.6211	0	0.93122
Dynein assembly factor 1, axonemal	F1MTA8	DNAAF1	72 kDa	x			19.8922		25.6718	23.3575	17.9088	15.7958	22.7025	19.783	17.8343	12.2756		28.329	27.78	27.347	19.231	17.64	19.358	23.734	32.698	18.042	10.73	20.087	22.776	15.658	8.4932	22.101	16.931	21.157	17.193	31.791	20.669	18.226	17.077	18.149	25.68	22.562	13.666	17.004	18.105	15.239	9.3122
Protein kintoun	Q0VC73	DNAAF2	91 kDa				3.54505		9.12968	3.61416	3.19453	1.7562	3.17855	2.13678	2.0965	2.963		6.8676	10.754	6.0771	12.82	0	6.7754	0.94935	6.7319	0	0	10.956	1.8221	0	0.94369	5.0229	1.0582	2.7596	3.0341	4.102	2.8185	2.2783	4.018	1.1343	1.1165	1.0256	0	2.834	4.5264	1.2699	4.6561
Dynein assembly factor 3, axonemal	A0A3Q1M6P3	DNAAF3	70 kDa				6.98617		12.8343	5.54812	5.6971	3.4994	13.3577	4.01235	5.0133	4.86795		15.452	14.338	5.0642	16.483	4.9001	6.7754	4.7468	5.7702	1.0613	8.0474	6.3912	7.2885	1.9572	1.8874	8.0367	2.1163	13.798	13.148	13.332	13.153	3.4174	7.0316	1.1343	4.4661	4.1022	4.9695	2.834	8.1475	5.0798	4.6561
Dynein axonemal assembly factor 5	G3N314	DNAAF5	94 kDa				6.71887		11.3477	8.89558	5.9399	5.19005	6.68883	6.1759	4.9049	2.4974		12.877	14.338	8.1027	10.073	4.9001	8.7112	11.392	10.579	1.0613	5.3649	10.956	6.3774	2.9358	5.6621	10.046	2.1163	9.1988	3.0341	5.1275	9.3949	4.5565	10.045	3.4029	6.6992	6.1533	2.4848	2.834	8.1475	1.2699	3.7249
Dynein axonemal assembly factor 6	Q2KIX9	DNAAF6	23 kDa			x	4.09875		6.1686	5.3	1.62396	4.02665	5.31715	4.1389	2.83202	2.66675		7.7261	5.3768	6.0771	5.4944	3.9201	4.8395	4.7468	7.6936	1.0613	1.7883	0.91303	2.7332	1.9572	2.8311	6.0275	5.2908	5.5193	4.0454	5.1275	6.5764	4.5565	3.0135	3.4029	5.5827	2.0511	3.7272	2.834	2.7158	2.5399	2.7936
Dynein axonemal heavy chain 1	G3N1C8	DNAH1	366 kDa	x			4.27016		8.1767	5.75778	4.6545	4.96975	4.97557	1.84755	1.64437	0		11.16	4.4807	6.0771	10.989	1.96	3.8716	8.5442	8.6553	3.1839	3.5766	6.3912	5.4663	4.893	3.7748	8.0367	3.1745	7.359	1.0114	3.0765	8.4554	1.1391	4.018	0	2.2331	2.0511	0	0	4.5264	0	0
Dynein axonemal heavy chain 10	A0A3Q1LNB4	DNAH10	526 kDa	x			0.138946		0.457875	0	0	0	0.22997	0	0.35425	0		0	0	0	1.8315	0	0	0	0	0	0	0	0	0	0	0	0	0.91988	0	0	0	0	0	0	0	0	0	1.417	0	0	0
Dynein, axonemal, heavy chain 11	F1N724	DNAH11	518 kDa	x			1.85119		3.99118	3.13002	1.1403	1.47463	0.947673	1.59642	0.905275	1.3968		6.0092	5.3768	0	4.5787	2.9401	1.9358	3.7974	3.8468	0	0	2.7391	1.8221	0	2.8311	2.0092	1.0582	1.8398	1.0114	0	0.93949	1.1391	3.0135	0	2.2331	0	0	0	3.6211	0	2.7936
Dynein heavy chain 12, axonemal	A0A3Q1M7D1	DNAH12	454 kDa	x			20.4109		32.705	32.7665	21.8375	23.2458	22.9157	6.07255	10.491	6.09535		42.923	25.988	34.437	27.472	25.481	31.941	31.329	42.315	20.165	15.201	24.652	27.332	26.422	15.099	27.124	24.338	21.157	10.114	14.357	46.035	3.4174	4.018	6.8058	10.049	6.1533	6.2119	4.2509	25.348	3.8098	8.3809
Dynein axonemal heavy chain 17	A0A3Q1M7H2	DNAH17	512 kDa	x		x	0.509411		0	1.20208	0	1.0115	0.48282	0	0.2564	1.73556		0	0	0	0	0.98002	0.96791	1.8987	0.9617	0	0	0	0	0.9786	0	2.0092	1.0582	0.91988	1.0114	0	0	0	0	0	0	1.0256	0	0	0	2.5399	0.93122
Dynein axonemal heavy chain 3	F1MRU4	DNAH3	356 kDa	x			0.0921863		0	0	0.456525	0	0.234873	0	0	0		0	0	0	0	0	0	0	0	0	0	1.8261	0	0	0	0	0	0	0	0	0.93949	0	0	0	0	0	0	0	0	0	0
Dynein axonemal heavy chain 5	E1BMG2	DNAH5	528 kDa	x			27.7471		43.806	24.7643	25.899	17.504	39.792	15.8893	31.3693	18.159		54.893	38.484	35.45	46.397	18.62	22.262	29.377	28.798	13.797	15.201	43.673	30.925	13.7	13.212	25.115	17.989	46.863	33.318	38.798	40.189	17.087	15.012	12.477	18.981	26.664	19.878	28.34	50.595	13.969	22.349
Dynein heavy chain 6, axonemal	A0A3Q1LW75	DNAH6	476 kDa	x			4.85479		9.12683	5.28008	7.04495	3.95787	6.01227	1.10427	3.18625	1.3968		12.877	6.273	9.1156	8.2417	1.96	1.9358	6.6455	10.579	0	4.4708	10.043	13.666	1.9572	3.7748	9.0413	1.0582	4.5994	2.0227	6.153	11.274	2.2783	1.0045	1.1343	0	2.0511	3.7272	4.2509	2.7158	0	2.7936
EF-hand domain-containing protein	F1N5R7	DNAH7	461 kDa	x			20.7554		28.1965	23.3407	26.8615	24.2163	23.3254	10.0681	12.7789	13.7568		33.48	24.196	30.385	24.725	13.72	20.326	23.734	35.583	21.226	21.46	34.695	30.065	26.422	18.874	25.115	26.454	25.757	14.159	9.2295	44.156	3.4174	11.05	7.9401	17.865	13.332	8.6967	2.834	26.253	8.8896	18.624
Dynein intermediate chain 1, axonemal	Q32KS2	DNAI1	80 kDa	x		x	11.0597		11.4164	12.055	8.77835	11.2273	12.5391	11.6925	10.0751	10.3284		14.594	9.8575	11.141	10.073	9.8002	13.551	10.443	14.426	4.2452	7.1532	12.782	10.933	10.765	8.4932	15.069	10.582	15.638	12.136	9.2295	13.153	10.252	14.063	7.9401	14.515	9.23	7.4543	12.753	10.863	7.6197	13.037
Dynein axonemal intermediate chain 2	E1BPM9	DNAI2	70 kDa	x			9.1553		13.5202	9.8603	9.0474	8.97642	11.393	5.45622	7.9772	4.86795		14.594	15.234	14.18	10.073	5.8801	9.6791	12.342	11.54	5.3065	6.2591	11.869	12.755	7.8288	6.6058	14.064	7.4071	11.039	11.125	10.255	13.153	5.6957	6.0271	3.4029	6.6992	8.2044	4.9695	4.2509	14.484	5.0798	4.6561
WD repeat domain 63	F1MJ69	DNAI3	103 kDa			x	0.454214		1.54488	0	0.456525	0	0.95257	0	0.452625	0		2.5754	2.6884	0	0.91574	0	0	0	0	0	0	1.8261	0	0	0	0	0	0.91988	1.0114	0	1.879	0	0	0	0	0	0	0	1.8105	0	0
Dynein axonemal intermediate chain 4	E1B9S6	DNAI4	93 kDa			x	0.661008		1.5641	0	0.456022	0.25115	1.20539	0.279125	1.20177	0		1.7169	1.7923	0	2.7472	0	0	0	0	0	0	0.91303	0.91106	0	0	1.0046	0	0.91988	2.0227	0	1.879	0	0	0	1.1165	0	2.4848	1.417	0.90527	0	0
DnaJ homolog subfamily A member 1	Q5E954	DNAJA1	45 kDa	x			18.6283		19.9612	23.1478	19.6515	17.6095	18.2282	16.123	17.0753	15.831		20.603	17.923	20.257	21.062	21.56	23.23	21.835	25.966	16.981	19.671	21	20.954	12.722	22.649	17.078	17.989	15.638	16.182	19.485	21.608	13.67	17.077	15.88	17.865	17.434	16.151	18.421	16.295	13.969	17.693
DnaJ homolog subfamily A member 2	Q2HJ94	DNAJA2	46 kDa	x			11.4063		13.0858	11.808	10.5436	13.0083	9.65025	9.88875	11.0647	12.9955		12.018	14.338	13.167	12.82	11.76	9.6791	13.291	12.502	9.5518	10.73	12.782	9.1106	10.765	10.381	16.073	14.814	11.958	7.0795	9.2295	10.334	11.391	9.0406	9.0744	10.049	9.23	8.6967	12.753	13.579	10.16	15.831
DnaJ heat shock protein family (Hsp40) member A4	F1N6Q0	DNAJA4	61 kDa	x			15.687		18.9677	16.8492	17.1528	11.6949	16.74	15.0845	14.5815	13.164		21.461	16.13	17.218	21.062	12.74	15.487	19.936	19.234	10.613	18.777	21	18.221	8.8074	12.268	14.064	11.64	15.638	14.159	17.434	19.729	12.53	14.063	15.88	17.865	14.358	11.181	15.587	17.2	11.429	14.899
DnaJ homolog subfamily B member 1	Q3MI00	DNAJB1	38 kDa	x			6.65321		8.73853	6.8364	8.9598	5.51675	6.18135	5.78885	5.34625	5.06225		11.176	9.2714	4.733	9.7737	6.5397	6.1424	7.2844	7.3791	9.2047	8.3567	10.061	8.2168	6.5302	6.2972	5.699	3.5406	5.8375	6.4181	6.5078	5.962	4.184	7.7076	4.9297	6.3341	4.7924	3.3209	6.6216	6.6501	2.9793	7.1452
DnaJ homolog subfamily B member 11	Q3ZBA6	DNAJB11	41 kDa	x	x		8.54961		7.62348	6.50983	6.34742	3.70342	10.5496	11.8098	10.9751	13.207		3.4338	8.0652	7.0899	11.905	4.9001	8.7112	5.6961	6.7319	6.3679	6.2591	3.6521	9.1106	3.9144	5.6621	1.0046	4.2326	6.4391	9.1022	15.383	11.274	7.9739	11.05	19.283	8.9323	15.383	9.9391	11.336	7.2422	15.239	11.175
DnaJ heat shock protein family (Hsp40) member B13	Q3SZW9	DNAJB13	36 kDa	x		x	7.00247		9.85625	9.65968	7.85405	6.2196	5.74452	5.51788	5.4654	4.40235		9.443	8.9614	9.1156	11.905	10.78	8.7112	6.6455	12.502	4.2452	9.8357	11.869	5.4663	2.9358	6.6058	10.046	5.2908	10.119	3.0341	5.1275	4.6975	6.8348	4.018	3.4029	7.8158	3.0767	4.9695	5.6679	8.1475	5.0798	3.7249
DnaJ heat shock protein family (Hsp40) member B2	A0A3Q1MZJ6	DNAJB2	32 kDa				1.22165		1.50713	1.45192	2.19226	0.725038	2.2553	0.251125	0.624008	0.311235		1.4323	2.3913	0.67703	1.5279	2.6151	0.64699	1.5839	0.9617	0	2.6825	5.1755	0.91106	0.65414	1.5745	0.67151	0	2.4546	3.0341	1.0255	2.507	0	1.0045	0	0	0.68553	0	0	1.8105	0	0.62247
DnaJ homolog subfamily B member 4	Q2KIT4	DNAJB4	38 kDa				1.62561		1.86924	2.00195	2.79835	1.63981	1.42778	0.642417	0.830388	1.96432		2.559	3.2745	1.344	0.29944	2.2805	2.5688	3.1585	0	2.4697	2.3731	3.6348	2.7158	2.2772	1.2523	2.3377	0.69203	1.5215	0	1.6962	2.4934	0	0.32847	1.8761	0.3651	1.3609	0	0.46335	1.4973	0.83053	3.0981
DnaJ homolog subfamily B member 6	Q0III6	DNAJB6	27 kDa	x			1.83095		2.1612	2.41315	1.7424	1.99922	2.32377	1.4013	1.14827	1.0856		1.1431	2.0894	2.3615	3.0508	2.285	2.2567	1.2641	3.8468	2.1226	0.89415	3.0418	0.91106	2.2817	1.2566	2.3423	2.1163	3.9845	3.0341	1.0255	1.251	1.1391	0	0	4.4661	1.3656	0	1.417	1.8105	0	2.1712
DnaJ heat shock protein family (Hsp40) member B9	G3MZ88	DNAJB9	26 kDa		x		0.704775		1.14468	0	0.223538	0	1.21738	1.59965	0	2.20115		0	0	0	4.5787	0	0	0	0	0	0.89415	0	0	0	0	0	0	0	0	2.051	2.8185	0	3.0135	2.2686	1.1165	0	0	0	0	2.5399	1.8624
DnaJ homolog subfamily C member 10	F1N151	DNAJC10	91 kDa	x			1.93008		1.13871	1.45366	1.16758	0.50011	1.72092	4.01433	1.60479	5.75095		0	0.89614	0	3.6587	2.9386	0.96791	0.94789	0.96023	1.0613	1.7869	0	1.8221	0	0.94224	0	1.0582	0.91988	1.0114	3.0749	1.8775	1.1374	7.0239	5.6663	2.2297	4.0991	0	1.4148	0.90527	1.2699	10.232
DnaJ heat shock protein family (Hsp40) member C13	F1MDR7	DNAJC13	254 kDa	x			1.61326		2.29455	1.44406	2.30403	1.71928	0.974068	1.62887	1.50182	0.46561		1.7169	2.6884	2.0257	2.7472	0.98002	1.9358	1.8987	0.9617	1.0613	2.6825	2.7391	2.7332	0.9786	2.8311	2.0092	1.0582	0.91988	1.0114	1.0255	0.93949	1.1391	2.009	1.1343	2.2331	1.0256	1.2424	2.834	0.90527	0	0.93122
DnaJ homolog subfamily C member 17	Q2KI83	DNAJC17	35 kDa				1.54436		1.8416	0.72432	2.34158	1.48517	1.69882	1.09417	1.6986	1.3968		1.7169	1.7923	2.0257	1.8315	0.98002	0.96791	0.94935	0	2.1226	2.6825	2.7391	1.8221	0.9786	0.94369	4.0184	0	1.8398	0	3.0765	1.879	1.1391	1.0045	0	2.2331	1.0256	1.2424	0	4.5264	0	2.7936
DnaJ homolog subfamily C member 2	Q1RMH9	DNAJC2	72 kDa	x			4.82798		5.89372	7.94268	3.8979	3.98155	5.0734	4.63903	2.13665	5.28985		6.0077	9.8553	4.0497	3.6622	6.8585	6.7721	9.488	8.6521	1.0604	2.681	5.4751	6.3751	1.9564	4.7177	5.0221	4.23	5.5177	6.0648	3.0765	5.6346	3.4164	5.0217	4.5362	5.5818	1.0256	2.4837	1.417	3.6203	1.2699	9.3098
DnaJ homolog subfamily C member 21	Q0II91	DNAJC21	62 kDa				0.781935		1.82728	0.964745	1.13559	0.751623	0.46975	0	0.482718	0.46561		2.5754	1.7923	2.0257	0.91574	0.98002	0.96791	0.94935	0.9617	0	0.89415	1.8261	1.8221	0	0.94369	1.0046	1.0582	0	0	0	1.879	0	0	0	0	1.0256	0	0	0.90527	0	0.93122
DnaJ homolog subfamily C member 3	F1N036	DNAJC3	58 kDa	x	x		10.4514		6.95177	9.88622	7.02375	6.4295	12.6282	18.167	9.99735	14.6035		5.1507	4.4807	8.1027	10.073	9.8002	8.7112	9.4935	11.54	6.3679	8.0474	6.3912	7.2885	6.8502	7.5495	6.0275	5.2908	11.039	12.136	12.306	15.032	12.53	15.068	26.089	18.981	13.332	4.9695	9.9189	11.769	15.239	13.968
DnaJ heat shock protein family (Hsp40) member C7	F1N7H0	DNAJC7	56 kDa	x			6.84926		7.33755	7.94	6.5804	7.9723	6.25303	8.03557	4.90132	4.69855		7.7261	5.3768	7.0899	9.1574	5.8801	7.7433	10.443	7.6936	6.3679	5.3649	5.4782	9.1106	9.786	6.6058	7.0321	8.4653	5.5193	5.0568	4.102	10.334	9.113	5.0226	9.0744	8.9323	5.1278	6.2119	2.834	5.4316	3.8098	5.5873
DnaJ heat shock protein family (Hsp40) member C8	E1BCE0	DNAJC8	27 kDa			x	3.68604		3.42505	2.6523	3.5565	4.4522	4.37905	3.55385	3.74267	3.76735		3.4338	4.4807	3.0385	2.7472	1.96	2.9037	1.8987	3.8468	4.2452	2.6825	4.5651	2.7332	4.893	4.7184	5.0229	3.1745	4.5994	5.0568	4.102	3.758	5.6957	4.018	2.2686	2.2331	4.1022	2.4848	5.6679	2.7158	3.8098	3.7249
DnaJ heat shock protein family (Hsp40) member C9	A0A3Q1NAY5	DNAJC9	30 kDa				1.97576		2.59129	1.92183	2.11803	1.00093	2.67073	1.12662	2.6057	1.56615		0.85845	1.7923	4.0514	3.663	0.98002	1.9358	2.8481	1.9234	2.1226	1.7883	2.7391	1.8221	0	1.8874	0	2.1163	1.8398	3.0341	2.051	3.758	1.1391	0	1.1343	2.2331	2.0511	3.7272	2.834	1.8105	1.2699	1.8624
Dynein light chain 1, axonemal	Q2KID4	DNAL1	22 kDa	x		x	15.0789		16.2347	13.252	12.4367	15.9423	15.1645	17.8195	13.8441	16.795		16.307	15.228	14.178	19.226	13.711	12.578	15.183	11.536	11.67	10.726	13.689	13.662	16.627	13.205	18.074	15.863	18.391	13.143	11.278	17.846	21.636	17.065	13.606	18.971	15.379	9.9335	15.584	14.48	17.768	15.822
Dynein light chain 4, axonemal	Q32KN5	DNAL4	12 kDa			x	0.984871		0.667582	1.20517	0.456022	1.49673	0.94275	1.31165	1.07383	0.46561		0.85845	0.89614	0	0.91574	0.98002	0.96791	0.94935	1.9234	0	0	0.91303	0.91106	0.9786	1.8874	1.0046	2.1163	2.7596	1.0114	0	0	0	3.0135	0	2.2331	0	2.4848	0	1.8105	0	0.93122
Dynein axonemal light intermediate chain 1	E1BN01	DNALI1	30 kDa	x			7.28818		8.6872	7.71198	8.00618	8.06663	8.22275	5.8079	5.25913	5.79915		9.443	8.9614	8.1027	8.2417	5.8801	7.7433	6.6455	10.579	8.4905	8.9415	7.3042	7.2885	8.8074	2.8311	10.046	10.582	7.359	7.0795	7.1785	11.274	4.5565	4.018	9.0744	5.5827	6.1533	2.4848	4.2509	8.1475	5.0798	6.5185
Deoxyribonuclease II	F1MZ33	DNASE2	40 kDa		x		0.412602		0	1.43946	0.675333	0.25115	0	0.50225	0.226318	0		0	0	0	0	0	0	0.94935	4.8085	0	1.7883	0.91303	0	0	0	1.0046	0	0	0	0	0	0	2.009	0	0	0	0	0	0.90527	0	0
Dynamin-1-like protein	Q2KIA5	DNM1L	83 kDa	x			35.1961		38.2695	41.7182	33.444	32.9205	36.4813	28.6165	35.2715	34.499		48.932	32.261	33.424	38.461	42.141	37.748	40.822	46.162	35.023	33.084	33.782	31.887	32.294	29.254	34.156	35.978	36.795	41.466	33.842	33.822	27.339	34.153	31.76	21.214	38.971	36.029	32.591	33.495	31.749	37.249
Dynamin-2	A6H7I5	DNM2	98 kDa	x			13.3934		16.0738	11.032	14.945	9.90517	15.3178	11.4105	15.7698	11.993		16.191	19.207	13.457	15.44	12.043	10.512	10.717	10.856	10.156	14.693	20.482	14.449	5.5936	11.056	14.354	8.6171	16.956	16.324	13.627	14.364	11.555	16.216	10.372	7.4991	12.601	16.328	17.208	16.942	11.612	12.374
Dynamin GTPase	A0A3Q1MIC9	DNM3	98 kDa	x			8.43907		11.5594	9.2016	8.23293	5.29802	11.6245	5.34775	8.69375	6.6702		11.271	9.4576	9.825	15.684	4.6125	6.9043	8.2656	17.024	3.6367	5.8655	14.201	9.2285	3.2098	3.0952	9.7515	5.1356	12.465	11.98	11.997	10.056	4.3898	7.8887	2.1026	7.0099	12.004	4.7877	6.8723	11.111	6.1639	7.1765
Aspartyl aminopeptidase	Q2HJH1	DNPEP	52 kDa	x			37.8861		36.442	41.236	42.316	37.4615	41.2347	33.2695	35.487	33.398		46.356	30.469	31.398	37.545	41.161	39.684	40.822	43.277	54.127	34.872	42.912	37.353	42.08	38.691	34.156	34.919	47.834	45.511	35.893	35.701	33.035	38.171	29.492	32.38	43.073	39.756	28.34	30.779	30.479	36.317
2'-deoxynucleoside 5'-phosphate N-hydrolase 1	E1BM28	DNPH1	17 kDa				2.61058		1.59779	3.13623	1.9644	3.81102	1.95302	3.60985	1.94085	3.1324		0.85845	2.6884	1.0128	1.8315	2.9401	3.8716	2.8481	2.8851	4.2452	1.7883	0.91303	0.91106	2.9358	1.8874	3.0138	7.4071	0.91988	2.0227	2.051	2.8185	5.6957	2.009	2.2686	4.4661	2.0511	2.4848	1.417	1.8105	2.5399	3.7249
Dedicator of cytokinesis 1	F1MIX6	DOCK1	216 kDa	x			4.84851		6.15315	5.87007	4.59905	3.62427	5.79535	5.25355	3.26702	3.60263		4.2923	5.3768	3.0385	11.905	1.96	4.8395	9.242	7.4388	2.1226	7.1532	4.5651	4.5553	0.71931	8.2432	4.7568	0.77779	4.5994	3.0341	6.153	9.3949	5.092	3.0135	6.5053	6.4034	4.1022	3.398	1.0415	4.5264	0.93346	6.2718
Dedicator of cytokinesis 11	G5E580	DOCK11	238 kDa				0.783365		1.58321	0.958075	1.41763	0.973575	0	0.250825	0.226318	0.9312		1.7169	2.6874	1.0128	0.91574	0	1.9347	1.8976	0	0	2.8072	0.91303	1.9503	0	1.8863	2.008	0	0	0	0	0	0	1.0033	0	0	0	0	0	0.90527	0	1.8624
Dedicator of cytokinesis 5	A0A3Q1MC59	DOCK5	225 kDa		x		1.63166		2.74755	1.33633	1.81515	1.45122	2.4116	1.61608	0.565013	0.58895		1.7169	3.5846	2.0257	3.663	1.96	0.96791	1.2009	1.2165	0	1.7883	2.7391	2.7332	0	2.1374	1.2708	2.3967	3.6795	1.0114	3.0765	1.879	0.60364	3.0135	1.4348	1.4124	1.0256	0.32918	0	0.90527	0	1.1779
Dedicator of cytokinesis 7	F1N3L7	DOCK7	239 kDa	x			3.67694		4.33087	3.85133	5.2505	2.4404	3.65292	2.59975	4.52003	1.86245		2.5754	4.4807	2.0257	8.2417	2.9401	3.8716	4.7468	3.8468	1.0613	6.2591	7.3042	6.3774	0.9786	5.6621	1.0046	2.1163	4.5994	5.0568	3.0765	1.879	0	7.0316	1.1343	2.2331	4.1022	2.4848	4.2509	7.2422	0	3.7249
Dedicator of cytokinesis 9	F1MQ43	DOCK9	239 kDa	x			15.9246		21.3775	14.7023	22.7323	15.105	12.296	10.1362	17.921	10.3284		19.744	25.988	23.295	16.483	13.72	17.422	17.088	10.579	16.981	25.775	21	27.173	10.765	18.874	18.083	12.698	7.359	9.1022	20.51	12.213	7.9739	10.045	12.477	10.049	16.409	16.151	15.587	23.537	7.6197	13.037
Deoxyhypusine hydroxylase	Q0VC53	DOHH	33 kDa				0.835795		0.90595	1.19287	1.21021	1.96797	0	0.50225	0.2564	0.46561		0	1.7923	0	1.8315	0	0	2.8481	1.9234	2.1226	0.89415	0.91303	0.91106	3.9144	0.94369	3.0138	0	0	0	0	0	0	2.009	0	0	1.0256	0	0	0	0	0.93122
Dopey_N domain-containing protein	A0A3Q1LX29	DOP1A	279 kDa				0.995317		2.05602	1.44406	1.58737	0.707775	0.934595	0.50225	0	0.46561		1.7169	0	1.0128	5.4944	0.98002	1.9358	1.8987	0.9617	0	1.7883	2.7391	1.8221	0	2.8311	0	0	0.91988	0	0	2.8185	0	2.009	0	0	0	0	0	0	0	0.93122
Protein DPCD	Q24K21	DPCD	23 kDa	x		x	7.07105		5.84127	8.44533	5.40348	7.9589	6.54402	8.88315	6.5069	6.8997		6.0092	4.4807	10.128	2.7472	9.8002	7.7433	8.5442	7.6936	5.3065	5.3649	4.5651	6.3774	9.786	6.6058	8.0367	7.4071	6.4391	6.0681	6.153	7.5159	10.252	5.0226	10.209	10.049	8.2044	6.2119	7.0849	4.5264	6.3497	7.4497
Double PHD fingers 2	A0A3Q1MJM0	DPF2	46 kDa				0.19544		0	0	0	0	0.76205	0.251125	0.452625	0		0	0	0	0	0	0	0	0	0	0	0	0	0	0	0	0	0	2.0227	1.0255	0	0	1.0045	0	0	0	0	0	1.8105	0	0
2-(3-amino-3-carboxypropyl)histidine synthase	F1MGR8	DPH1	48 kDa				0.389747		0.224035	1.44708	0.265325	0.76035	0	0	0.226318	0		0	0.89614	0	0	1.96	0.96791	1.8987	0.9617	1.0613	0	0	0	0.9786	0	1.0046	1.0582	0	0	0	0	0	0	0	0	0	0	0	0.90527	0	0
2-(3-amino-3-carboxypropyl)histidine synthase subunit 2	A0A140T8A2	DPH2	52 kDa				1.05728		1.37376	1.20672	0.944885	1.2257	0.974068	0.53025	0.891167	1.56615		0.85845	1.7923	1.0128	1.8315	0.98002	1.9358	0.94935	0.9617	1.0613	0.89415	0.91303	0.91106	1.9572	1.8874	0	1.0582	0.91988	1.0114	1.0255	0.93949	0	1.0045	0	1.1165	0	1.2424	1.417	0.90527	1.2699	1.8624
Diphthine--ammonia ligase	Q2HJF5	DPH6	30 kDa			x	1.86393		0.8871	3.8575	0.228258	2.97762	0.721218	3.06265	0.67895	3.1324		1.7169	0	0	1.8315	2.9401	3.8716	2.8481	5.7702	0	0	0.91303	0	4.893	1.8874	3.0138	2.1163	0.91988	0	1.0255	0.93949	2.2783	1.0045	2.2686	6.6992	0	0	0	2.7158	2.5399	3.7249
Dipeptidyl peptidase 3	F2Z4F5	DPP3	84 kDa				28.8372		29.8608	27.7113	29.5105	30.4012	30.422	26.1878	28.767	26.837		30.046	27.78	31.398	30.219	28.421	25.166	34.177	23.081	32.901	29.507	27.391	28.243	34.251	26.423	28.128	32.803	29.436	32.363	30.765	29.124	29.617	30.135	21.552	23.447	29.741	26.09	31.174	28.063	26.669	27.005
Dipeptidyl peptidase 4	P81425	DPP4	88 kDa				0.191973		0	0	0.4511	0.9887	0	0	0	0		0	0	0	0	0	0	0	0	0	0	1.8044	0	1.9456	0	2.0092	0	0	0	0	0	0	0	0	0	0	0	0	0	0	0
Dipeptidyl peptidase 8	F1N1L4	DPP8	103 kDa	x			3.74413		5.5342	5.53578	5.09687	2.9953	2.87645	2.41712	2.69405	1.86245		4.2923	6.273	6.0771	5.4944	3.9201	3.8716	5.6961	8.6553	3.1839	6.2591	5.4782	5.4663	1.9572	2.8311	4.0184	3.1745	4.5994	1.0114	3.0765	2.8185	3.4174	4.018	0	2.2331	4.1022	1.2424	0	5.4316	0	3.7249
Dipeptidyl peptidase 9	E1BI31	DPP9	103 kDa				5.42747		5.99313	5.5495	6.85093	6.25547	6.98465	4.11088	3.07782	3.76735		7.7261	4.4807	8.1027	3.663	6.8601	3.8716	5.6961	5.7702	7.4292	4.4708	7.3042	8.1995	5.8716	5.6621	5.0229	8.4653	9.1988	4.0454	7.1785	7.5159	4.5565	4.018	3.4029	4.4661	4.1022	1.2424	4.2509	2.7158	3.8098	3.7249
Protein dpy-30 homolog	Q2NKU6	DPY30	11 kDa			x	6.2767		6.6839	5.78545	6.08825	5.43142	5.59992	7.1881	7.16582	6.26475		5.1507	7.1691	7.0899	7.3259	4.9001	6.7754	5.6961	5.7702	5.3065	5.3649	7.3042	6.3774	5.8716	7.5495	3.0138	5.2908	4.5994	4.0454	7.1785	6.5764	7.9739	5.0226	7.9401	7.8158	5.1278	8.6967	8.5019	6.3369	5.0798	7.4497
Dihydropyrimidine dehydrogenase [NADP(+)]	Q28007	DPYD	112 kDa	x			14.1345		14.1547	15.4575	14.4339	15.044	13.2125	12.3295	15.0862	12.5805		12.973	16.552	16.44	10.654	13.713	18.303	16.358	13.456	17.82	9.5086	14.199	16.208	15.336	14.261	15.181	15.398	10.297	14.151	12.627	15.775	14.026	5.6222	19.046	10.624	15.498	13.212	17.448	14.187	14.216	10.945
Dihydropyrimidinase	E1BFN6	DPYS	56 kDa				9.96777		7.87287	5.74695	7.43121	7.28655	17.3175	9.83377	13.3432	11.8526		7.7261	8.9614	11.141	3.663	2.9401	3.8716	13.291	2.8851	16.981	0.89415	2.7391	9.1106	15.658	0	5.0229	8.4653	15.638	20.227	17.434	15.971	7.9739	11.05	13.612	6.6992	19.486	8.6967	7.0849	18.105	19.049	4.6561
Dihydropyrimidinase-related protein 2	O02675	DPYSL2	62 kDa	x			25.0693		23.2447	20.6878	28.6365	22.987	23.6983	24.8762	28.293	31.193		20.666	20.143	26.184	25.986	17.725	19.427	22.639	22.96	25.549	32.753	30.856	25.388	28.799	22.363	23.972	16.814	23.218	25.751	23.205	22.619	23.48	20.33	28.172	27.523	25.085	36.104	20.281	31.702	33.092	29.294
Dihydropyrimidinase like 3	A7MBI5	DPYSL3	74 kDa	x			58.2586		59.922	54.0157	53.6687	55.4555	59.8095	61.7943	61.8955	60.756		53.972	55.097	66.942	63.677	59.652	55.043	53.245	48.123	46.561	55.719	54.913	57.482	53.313	54.033	58.352	56.124	56.76	70.271	58.773	53.434	60.728	49.925	65.895	70.629	60.999	58.237	73.192	55.154	63.334	58.178
Down-regulator of transcription 1	Q2KJ19	DR1	19 kDa			x	0.913872		0.448075	1.43788	0.451795	1.00277	0	2.8216	0.226318	0.9312		0	1.7923	0	0	0.98002	0	2.8481	1.9234	0	0.89415	0.91303	0	0	0.94369	2.0092	1.0582	0	0	0	0	3.4174	0	3.4029	4.4661	0	0	0	0.90527	0	1.8624
Dynein regulatory complex protein 1	Q32KY1	DRC1	84 kDa	x			0.15943		0.448075	0.241978	0	0	0.505675	0	0	0		0	1.7923	0	0	0	0.96791	0	0	0	0	0	0	0	0	0	0	0	2.0227	0	0	0	0	0	0	0	0	0	0	0	0
Dynein regulatory complex subunit 3	A0A3Q1MEH8	DRC3	61 kDa				0.09099		0.682425	0	0	0	0	0	0	0		1.7169	0	1.0128	0	0	0	0	0	0	0	0	0	0	0	0	0	0	0	0	0	0	0	0	0	0	0	0	0	0	0
Developmentally-regulated GTP-binding protein 1	Q3MHP5	DRG1	41 kDa	x		x	9.05178		10.2549	7.98915	8.43167	7.122	10.6456	7.2256	12.6942	7.0504		9.7605	12.821	11.516	6.922	8.3261	8.2233	7.1761	8.2311	7.0279	6.7588	8.67	11.27	3.7294	7.1333	6.6523	10.973	7.0112	12.51	9.7381	13.323	5.4085	8.5342	6.5199	8.4398	11.66	15.368	13.456	10.293	9.6794	4.4214
Developmentally-regulated GTP-binding protein 2	Q58D56	DRG2	41 kDa	x			2.65988		1.8416	2.1699	2.6069	1.2608	2.89577	4.39125	3.13205	3.3017		1.7169	1.7923	2.0257	1.8315	1.96	1.9358	1.8987	2.8851	3.1839	2.6825	2.7391	1.8221	0.9786	0.94369	1.0046	2.1163	3.6795	3.0341	2.051	2.8185	5.6957	4.018	2.2686	5.5827	3.0767	2.4848	4.2509	2.7158	3.8098	2.7936
Desmocollin-2	F1MZF2	DSC2	101 kDa	x	x		3.21757		2.75572	3.61178	3.20977	2.77102	3.42785	2.60372	3.72135	4.06105		2.5737	3.5823	3.0366	1.8303	3.9176	2.9019	4.7443	2.8833	1.0606	3.5743	4.5623	3.6419	1.956	1.8862	3.0119	4.23	3.6772	3.0321	5.1243	1.8778	1.1384	7.0271	1.1336	1.1158	3.0747	4.9664	1.4161	5.4282	2.5383	5.5838
Desmocollin-3	F1MXJ3	DSC3	105 kDa				1.30466		0	0	0.223538	0	1.71188	3.01228	3.27108	3.1324		0	0	0	0	0	0	0	0	0	0.89415	0	0	0	0	0	0	2.7596	1.0114	3.0765	0	3.4174	3.0135	2.2686	3.3496	3.0767	4.9695	1.417	3.6211	2.5399	3.7249
Desmoglein 2	F1MFC2	DSG2	122 kDa	x	x		3.89498		1.58838	2.66006	0.898883	0.7364	5.31905	9.64463	5.44417	5.8416		1.7169	1.7923	1.0128	1.8315	1.96	5.8075	0.94935	1.9234	0	2.6825	0.91303	0	0	1.8874	0	1.0582	9.1988	4.0454	6.153	1.879	9.113	17.077	6.8058	5.5827	8.2044	6.2119	2.834	4.5264	8.8896	2.7936
Desmoplakin	E1BKT9	DSP	332 kDa	x			28.3865		17.9369	12.3211	19.4671	12.7341	36.2963	35.2323	57.4495	42.9225		11.16	28.676	8.1027	23.809	13.72	16.454	9.4935	9.617	5.3065	20.565	31.043	20.954	5.8716	11.324	22.101	11.64	33.116	45.511	43.071	23.487	36.452	28.126	27.223	49.128	36.92	73.301	77.934	41.643	49.528	36.317
Dystonin	F1MPT5	DST	419 kDa				0.920428		1.59275	0	1.81889	0.9437	1.2318	1.31608	0	0		0	1.7923	0	4.5787	0	0	0	0	0	0.89415	1.8261	4.5553	0	3.7748	0	0	0	2.0227	1.0255	1.879	0	3.0135	1.1343	1.1165	0	0	0	0	0	0
Destrin	Q5E9D5	DSTN	19 kDa	x		x	15.9729		10.9825	26.7063	16.0817	20.598	7.2688	16.7153	10.8619	21.1645		12.877	6.273	10.128	14.652	20.58	23.23	35.126	27.889	16.307	16.095	17.348	14.577	25.801	15.443	22.101	19.047	7.359	5.0568	8.204	8.4554	16.364	20.09	9.9022	20.505	9.23	16.151	9.9189	8.1475	19.049	23.28
D-aminoacyl-tRNA deacylase 1	Q2T9V8	DTD1	23 kDa				4.71604		6.83073	4.10398	5.3336	3.72052	5.5471	4.03918	4.54652	2.4974		6.8676	8.0652	5.0642	7.3259	4.9001	3.8716	3.7974	3.8468	3.1839	4.4708	6.3912	7.2885	3.9144	3.7748	4.0184	3.1745	6.4391	4.0454	5.1275	6.5764	2.2783	6.0271	2.2686	5.5827	4.1022	6.2119	4.2509	3.6211	1.2699	3.7249
Dysbindin	Q2HJA5	DTNBP1	38 kDa				1.70435		1.37376	1.19905	2.30822	0.529075	1.47974	2.75995	2.26505	1.73556		0.85845	1.7923	1.0128	1.8315	0	1.9358	1.8987	0.9617	1.0613	1.7883	2.7391	3.6442	0	0	0	2.1163	0.91988	3.0341	1.0255	0.93949	2.2783	2.009	3.4029	3.3496	1.0256	2.4848	2.834	2.7158	2.5399	0.93122
DUSP19 protein	A6H7A7	DUSP19	25 kDa			x	2.48376		3.00128	2.41187	2.76472	2.75287	2.18162	3.01108	1.95445	1.10056		3.4338	2.6884	4.0514	1.8315	1.96	2.9037	1.8987	2.8851	1.0613	1.7883	4.5651	3.6442	2.9358	1.8874	3.0138	3.1745	2.7596	1.0114	3.0765	1.879	2.2783	3.0135	3.4029	3.3496	1.0256	1.2424	2.834	2.7158	1.2699	0.93122
Dual specificity phosphatase 28	A0A3Q1MH98	DUSP28	18 kDa				1.12817		0.467812	1.6783	2.15934	1.24742	0.717693	1.0974	1.09334	0		0.85845	0	1.0128	0	0.98002	0	2.8481	2.8851	3.1839	0.89415	1.8261	2.7332	0.9786	0.94369	2.0092	1.0582	0.91988	1.0114	0	0.93949	0	1.0045	2.2686	1.1165	2.0511	0	1.417	0.90527	0	0
Dual specificity protein phosphatase	Q2T9T7	DUSP3	23 kDa			x	2.33425		2.50917	1.45016	3.324	1.51195	2.20098	2.2577	2.28452	3.9367		2.5754	2.6884	2.0257	2.7472	1.96	0.96791	0.94935	1.9234	4.2452	3.5766	3.6521	1.8221	0.9786	0.94369	2.0092	2.1163	1.8398	3.0341	2.051	1.879	2.2783	0	3.4029	3.3496	3.0767	0	4.2509	1.8105	5.0798	2.7936
Deoxyuridine 5'-triphosphate nucleotidohydrolase	A0A3Q1MT44	DUT	25 kDa				0.137586		0	0	0.795975	0.235923	0	0	0	0		0	0	0	0	0	0	0	0	3.1839	0	0	0	0	0.94369	0	0	0	0	0	0	0	0	0	0	0	0	0	0	0	0
Decapping and exoribonuclease protein	Q5E9Y5	DXO	45 kDa				0.444947		0.672488	0.727337	0.456525	0.74045	0.256375	0.251125	0	0.46561		0.85845	0	0	1.8315	1.96	0	0.94935	0	0	0	1.8261	0	1.9572	0	1.0046	0	0	0	1.0255	0	0	1.0045	0	0	0	0	0	0	0	0.93122
Dynein cytoplasmic 1 heavy chain 1	A0A3Q1NEU9	DYNC1H1	534 kDa	x			270.911		286.347	278.475	293.212	293.752	273.077	231.215	249.19	253.13		304.75	272.43	300.81	267.4	307.73	269.08	260.12	276.97	359.78	252.15	290.34	270.58	309.24	304.81	275.26	285.7	263.08	273.07	257.4	298.76	214.16	229.03	241.61	240.06	257.41	253.45	222.47	263.43	236.21	270.05
Cytoplasmic dynein 1 intermediate chain 2	Q0III3	DYNC1I2	68 kDa	x			27.5194		23.443	29.792	24.5347	31.076	30.993	24.7935	27.1783	29.1695		31.395	20.658	21.989	19.73	27.666	28.292	29.804	33.406	26.414	23.442	23.787	24.496	33.832	29.316	33.052	28.104	31.033	34.452	29.456	29.031	22.453	21.478	27.469	27.774	32.885	23.654	29.346	22.828	28.632	29.707
Dynein cytoplasmic 1 light intermediate chain 1	Q2KII9	DYNC1LI1	56 kDa	x			13.7783		12.628	12.7986	13.009	15.221	13.6043	15.8783	13.299	13.799		12.018	14.338	13.167	10.989	18.62	7.7433	13.291	11.54	14.858	10.73	12.782	13.666	17.615	11.324	16.073	15.872	15.638	13.148	14.357	11.274	21.643	8.0361	21.552	12.282	11.281	17.393	12.753	11.769	12.699	14.899
Dynein cytoplasmic 1 light intermediate chain 2	F1MBQ0	DYNC1LI2	55 kDa	x			13.4643		12.9707	15.4235	13.2895	13.388	14.0515	11.4631	13.6654	13.461		16.311	13.442	11.141	10.989	14.7	12.583	16.139	18.272	16.981	15.201	10.043	10.933	13.7	15.099	12.055	12.698	13.798	10.114	15.383	16.911	13.67	13.059	9.0744	10.049	14.358	8.6967	19.838	11.769	10.16	16.762
WD repeat domain 60	A0A3Q1LZI1	DYNC2I1	126 kDa				3.75877		5.46695	5.07043	3.17425	4.24917	2.67562	4.10525	2.28507	2.32805		6.8676	6.273	5.0642	3.663	3.9201	7.7433	2.8481	5.7702	0	3.5766	4.5651	4.5553	1.9572	3.7748	7.0321	4.2326	0.91988	3.0341	2.051	4.6975	3.4174	4.018	3.4029	5.5827	4.1022	0	1.417	3.6211	0	4.6561
Dynein 2 intermediate chain 2	F1MTS5	DYNC2I2	58 kDa				4.79381		3.4305	5.55573	2.75483	5.27445	5.82282	5.3284	5.3529	4.86795		5.1507	2.6884	4.0514	1.8315	6.8601	5.8075	4.7468	4.8085	1.0613	3.5766	1.8261	4.5553	4.893	3.7748	5.0229	7.4071	5.5193	6.0681	5.1275	6.5764	7.9739	1.0045	3.4029	8.9323	3.0767	6.2119	8.5019	3.6211	5.0798	4.6561
Cytoplasmic dynein 2 light intermediate chain 1	Q32KV4	DYNC2LI1	40 kDa			x	6.91797		9.85122	6.74717	7.4469	7.18985	8.4598	4.80143	5.44128	3.8942		10.301	11.65	10.128	7.3259	4.9001	8.7112	6.6455	6.7319	5.3065	7.1532	8.2173	9.1106	7.8288	7.5495	7.0321	6.349	8.2789	5.0568	9.2295	11.274	2.2783	9.0406	4.5372	3.3496	5.1278	3.7272	5.6679	7.2422	1.2699	6.5185
Dynein light chain 1, cytoplasmic	P61285	DYNLL1	10 kDa	x		x	12.817		15.0258	9.60362	16.057	10.4108	12.7964	14.2195	12.043	11.9435		15.622	17.203	13.367	13.911	9.9936	11.806	8.7315	7.8834	14.006	15.018	20.447	14.757	11.936	9.6231	8.2349	11.849	18.028	18.81	5.3299	9.0179	18.451	9.437	12.022	16.968	12.921	10.184	17.283	7.7841	13.46	10.427
Dynein light chain 2, cytoplasmic	Q3MHR3	DYNLL2	10 kDa			x	8.53143		10.9601	6.08305	10.212	7.22945	7.12043	8.8423	10.2618	6.5531		12.706	9.6788	7.9008	13.555	6.6647	6.5823	5.5068	5.5784	10.401	10.015	10.592	9.8399	4.6979	10.192	6.8318	7.1961	5.8875	8.4957	9.025	5.0735	7.7468	11.653	7.2598	8.7096	16.819	5.9642	12.47	5.794	3.0482	10.058
Dynein light chain roadblock-type 1	Q3T140	DYNLRB1	11 kDa	x		x	9.84601		7.57512	12.1865	7.1525	11.792	7.9917	13.6242	7.5864	11.8734		5.1508	6.273	10.635	8.2417	13.23	11.615	10.918	12.983	9.5518	4.9179	8.6739	5.4664	12.233	11.796	12.557	10.582	9.6587	5.5625	9.2296	7.516	17.087	7.0316	14.746	15.632	6.6661	6.8332	7.7935	9.0528	13.969	9.7778
Dynein light chain roadblock-type 2	Q32P85	DYNLRB2	11 kDa	x		x	9.46639		7.88298	11.9475	9.73157	11.084	6.55545	10.6924	7.65408	10.9		7.726	8.0652	6.5834	9.1573	13.23	10.647	9.9681	13.945	6.3679	13.859	10.5	8.1994	12.232	8.965	12.557	10.582	5.9792	6.5738	6.1529	7.5159	10.252	10.045	9.0744	13.398	4.615	6.8331	9.2103	9.9579	10.16	11.64
Dynein light chain Tctex-type 1	P63171	DYNLT1	12 kDa	x			10.2803		10.0645	9.42575	9.58913	11.4937	9.61835	10.9241	10.2695	11.4337		10.018	10.756	12.156	7.328	11.765	8.7156	7.2812	9.9412	12.032	6.8579	10.96	8.5066	12.075	12.274	11.391	10.235	11.043	10.793	7.8653	8.7721	10.257	12.397	12.105	8.9374	10.942	9.5287	12.759	7.8484	13.553	9.3143
Dual-specificity kinase	A0A3Q1LNU2	DYRK1A	86 kDa	x			0.241345		0.40985	0	0.227765	0.186445	0.25285	0.733175	0	0		0	0	0	1.6394	0	0	0	0	0	0	0	0.91106	0	0.74578	0	0	0	1.0114	0	0	0	1.7984	1.1343	0	0	0	0	0	0	0
Double zinc ribbon and ankyrin repeat domains 1	A0A3S5ZPC2	DZANK1	79 kDa				0.533203		1.12508	0.241978	0.223538	0	1.24132	0.50225	0.66485	0		0	3.5846	0	0.91574	0	0.96791	0	0	0	0.89415	0	0	0	0	0	0	0.91988	4.0454	0	0	0	2.009	0	0	0	1.2424	1.417	0	0	0
Ecdysoneless cell cycle regulator	Q2KI67	ECD	72 kDa				0.46225		0.6868	0	1.36855	0.707775	0	0.251125	0.452625	0		0	0	0	2.7472	0	0	0	0	0	0	3.6521	1.8221	0	2.8311	0	0	0	0	0	0	0	1.0045	0	0	0	0	0	1.8105	0	0
VWFC domain-containing protein	F1MG02	ECM2	80 kDa		x		0.184102		0	0.240425	0.451795	0.235923	0	0	0.452625	0		0	0	0	0	0	0	0	0.9617	0	0.89415	0.91303	0	0	0.94369	0	0	0	0	0	0	0	0	0	0	0	0	0	1.8105	0	0
Vac14_Fab1_bd domain-containing protein	A0A3Q1LVD0	ECPAS	218 kDa				38.4795		47.0038	38.3663	38.0975	35.9887	42.963	29.5495	40.9442	31.3665		54.941	47.495	42.539	43.04	44.101	32.909	37.025	39.43	31.839	37.554	41.999	40.998	35.23	37.748	38.174	32.803	41.394	43.488	39.995	46.975	28.478	30.135	26.089	33.496	38.971	45.968	45.343	33.495	29.209	33.524
Enhancer of mRNA-decapping protein 4	A0A3Q1M752	EDC4	155 kDa	x			4.99525		8.22725	5.78405	4.54795	3.7077	6.42432	2.91697	4.92492	1.86245		3.4338	14.338	5.0642	10.073	2.9401	9.6791	4.7468	5.7702	0	2.6825	10.043	5.4663	0.9786	6.6058	3.0138	4.2326	3.6795	8.0908	9.2295	4.6975	1.1391	6.0271	2.2686	2.2331	2.0511	7.4543	5.6679	4.5264	0	3.7249
alpha-1,2-Mannosidase	A7YY48	EDEM1	74 kDa				0.138963		0	0	0	0	0	0.785825	0.2564	0		0	0	0	0	0	0	0	0	0	0	0	0	0	0	0	0	0	0	0	0	0	2.009	1.1343	0	1.0256	0	0	0	0	0
Endothelial differentiation-related factor 1	Q3T0V7	EDF1	16 kDa			x	3.3868		2.2317	3.62165	2.75955	5.30777	2.42143	3.88777	2.73718	4.86795		2.5754	2.6884	0	3.663	3.9201	3.8716	2.8481	3.8468	1.0613	2.6825	2.7391	4.5553	3.9144	3.7748	4.0184	9.5235	1.8398	1.0114	3.0765	3.758	4.5565	2.009	3.4029	5.5827	3.0767	0	4.2509	3.6211	5.0798	4.6561
Early endosome antigen 1	A0A3Q1M5J6	EEA1	167 kDa	x			66.4024		73.7365	69.7245	70.026	71.1158	65.309	59.438	60.0745	57.1875		82.411	62.73	82.04	67.765	85.262	54.203	74.999	64.434	74.292	60.802	70.303	74.707	82.203	65.114	67.307	69.839	59.792	62.704	63.581	75.159	53.539	50.226	71.461	62.526	62.559	52.18	69.432	56.127	62.227	52.148
Elongation factor 1-alpha 1	P68103	EEF1A1	50 kDa	x		x	160.418		139.852	189.713	149.792	212.802	138.308	178.475	117.443	153.505		121.17	136.28	151.46	150.5	171.07	220.85	202.8	164.13	171.51	123.67	134.96	169.03	258.03	235.3	158.84	199.04	153.12	133.18	130.73	136.2	172.26	199.33	166.62	175.69	146.43	85.798	98.673	138.87	166.15	140.86
Elongation factor 1-alpha 2	Q32PH8	EEF1A2	50 kDa	x		x	10.4056		9.7618	11.953	10.3534	14.5245	8.47038	11.4356	7.2155	8.6561		7.1365	9.2027	10.895	11.813	9.582	14.354	13.692	10.184	11.328	8.0843	9.5994	12.402	18.66	16.451	10.23	12.757	9.0675	7.824	8.1887	8.8013	10.391	14.651	9.6054	11.095	8.8577	4.5523	5.6444	9.8076	9.7275	7.5847
eEF1A lysine and N-terminal methyltransferase	A5PK19	EEF1AKNMT	79 kDa				2.09321		1.34006	2.65992	2.29878	2.23495	1.20539	2.7936	1.6002	3.1324		1.7169	0.89614	0	2.7472	3.9201	1.9358	1.8987	2.8851	1.0613	3.5766	0.91303	3.6442	0.9786	2.8311	3.0138	2.1163	0.91988	2.0227	0	1.879	3.4174	1.0045	3.4029	3.3496	1.0256	1.2424	1.417	2.7158	2.5399	3.7249
Elongation factor 1-beta	Q5E983	EEF1B	25 kDa			x	29.4312		26.4893	32.145	34.9685	27.4558	28.9045	31.6055	23.1242	32.083		29.663	32.209	25.263	18.822	33.864	37.317	31.274	26.125	42.391	35.02	26.984	35.479	29.52	26.002	16.854	37.447	36.947	30.115	27.002	21.554	30.06	33.705	24.261	38.396	26.834	20.843	18.971	25.849	34.005	30.161
Elongation factor 1-delta	A5D989	EEF1D	31 kDa	x		x	34.2574		27.8362	36.1333	32.5067	36.5975	32.0797	36.655	33.7015	42.8405		30.429	31.416	24.367	25.133	37.678	37.212	35.181	34.462	31.9	33.83	29.624	34.673	38.982	34.394	36.389	36.625	32.963	32.589	34.528	28.239	36.01	31.588	39.26	39.762	43.929	30.094	27.789	32.994	46.001	39.68
GST C-terminal domain-containing protein	Q3SZ15	EEF1E1	20 kDa	x		x	7.12826		7.37575	7.49908	7.75495	7.51345	6.33695	7.81695	5.77838	6.77285		6.0092	8.0652	8.1027	7.3259	9.8002	9.6791	4.7468	5.7702	7.4292	6.2591	10.043	7.2885	7.8288	4.7184	9.0413	8.4653	4.5994	7.0795	6.153	7.5159	9.113	3.0135	10.209	8.9323	5.1278	8.6967	5.6679	3.6211	8.8896	4.6561
Elongation factor 1-gamma	F1MG05	EEF1G	50 kDa	x			30.9621		27.4975	24.8398	33.177	27.3562	35.6145	30.8165	35.707	34.414		25.754	32.261	26.334	25.641	26.461	22.262	25.632	25.004	40.33	32.189	27.391	32.798	28.379	28.311	23.106	29.629	35.875	40.454	37.944	28.185	36.452	27.122	32.895	26.797	31.792	48.453	35.425	27.158	38.098	30.73
Elongation factor 2	Q3SYU2	EEF2	95 kDa	x			154.118		146.967	136.113	170.825	164.35	155.363	136.995	163.472	163.605		157.66	139.51	143.5	147.2	156.55	123.64	126.02	138.24	212.91	143.67	162.19	164.53	180.71	167.65	147.44	161.6	146.94	164.55	152.49	157.47	143.29	134.33	121.1	149.26	173.97	174.72	162.53	142.67	177.6	149.61
Eukaryotic elongation factor 2 kinase	E1BEM1	EEF2K	82 kDa				14.3221		13.5255	11.3409	16.3905	16.3573	15.9345	14.3068	11.7087	15.704		15.452	11.65	14.18	12.82	12.74	7.7433	9.4935	15.387	14.858	18.777	18.261	13.666	19.572	17.93	12.055	15.872	18.398	8.0908	18.459	18.79	15.948	12.054	12.477	16.748	15.383	11.181	8.5019	11.769	16.509	14.899
Eukaryotic elongation factor, selenocysteine-tRNA specific	A3KN48	EEFSEC	64 kDa				1.5148		2.04133	2.17145	1.39669	2.23313	1.41743	1.37898	0.2564	0.9312		1.7169	2.6884	1.0128	2.7472	1.96	2.9037	1.8987	1.9234	1.0613	1.7883	1.8261	0.91106	0.9786	3.7748	1.0046	3.1745	1.8398	1.0114	0	2.8185	2.2783	1.0045	0	2.2331	1.0256	0	0	0	0	1.8624
EF-hand calcium-binding domain-containing protein 1	Q32L26	EFCAB1	25 kDa			x	3.57273		5.48165	3.3674	4.34267	4.72733	4.07365	1.34973	2.43715	2.03175		6.8676	3.5846	5.0642	6.4102	1.96	2.9037	3.7974	4.8085	1.0613	5.3649	5.4782	5.4663	5.8716	2.8311	7.0321	3.1745	3.6795	2.0227	3.0765	7.5159	1.1391	2.009	1.1343	1.1165	2.0511	1.2424	2.834	3.6211	1.2699	2.7936
EF-hand calcium binding domain 7	E1BMZ0	EFCAB7	72 kDa	x		x	1.47526		2.74805	1.67676	1.59111	1.00277	1.43893	1.06052	0.763225	1.56615		3.4338	2.6884	3.0385	1.8315	0.98002	0.96791	3.7974	0.9617	0	0.89415	1.8261	3.6442	0	0.94369	2.0092	1.0582	1.8398	1.0114	1.0255	1.879	0	2.009	0	2.2331	0	1.2424	0	1.8105	1.2699	1.8624
EGF containing fibulin extracellular matrix protein 1	A2VE41	EFEMP1	55 kDa		x		3.77685		4.83795	6.99515	5.09737	5.01642	1.9661	1.87435	1.84062	1.3968		5.1507	5.3768	6.0771	2.7472	7.8402	6.7754	7.5948	5.7702	3.1839	6.2591	6.3912	4.5553	3.9144	3.7748	6.0275	6.349	1.8398	3.0341	2.051	0.93949	0	3.0135	1.1343	3.3496	1.0256	0	0	6.3369	0	2.7936
EF-hand domain-containing protein D2	A5D7A0	EFHD2	27 kDa	x		x	12.0984		13.2177	12.9185	15.1747	12.5828	10.2201	13.2408	7.68383	11.3985		11.926	12.481	13.094	15.37	12.67	14.414	13.154	11.436	15.805	15.966	17.183	11.745	12.616	13.11	11.983	12.622	9.1656	13.075	10.218	8.4216	13.629	15.964	7.8992	15.471	7.1419	9.8943	5.6169	8.0822	12.654	10.143
Tr-type G domain-containing protein	E1BH79	EFL1	126 kDa				19.8214		23.09	19.794	21.0105	17.8903	26.4132	13.6565	18.8908	15.831		26.612	22.403	22.283	21.062	22.54	20.326	18.038	18.272	23.349	20.565	19.174	20.954	15.658	17.93	22.101	15.872	26.676	22.25	26.663	30.064	12.53	15.068	14.746	12.282	18.46	14.909	24.089	18.105	13.969	17.693
EFR3 homolog A	F1MLD7	EFR3A	93 kDa	x			0.228397		0	0.241978	0	1.01838	0	0	0.452625	0		0	0	0	0	0	0.96791	0	0	0	0	0	0	1.9572	0	0	2.1163	0	0	0	0	0	0	0	0	0	0	0	1.8105	0	0
Elongation factor Tu GTP binding domain containing 2	A4FUD3	EFTUD2	109 kDa	x		x	4.70923		4.08322	2.41338	3.58933	3.24642	7.75985	3.28697	7.088	7.70405		5.1507	4.4807	3.0385	3.663	2.9401	0.96791	1.8987	3.8468	5.3065	3.5766	3.6521	1.8221	1.9572	2.8311	5.0229	3.1745	10.119	7.0795	8.204	5.6369	3.4174	3.0135	1.1343	5.5827	9.23	6.2119	5.6679	7.2422	8.8896	6.5185
Pikachurin	F1N606	EGFLAM	116 kDa				2.49672		1.58838	2.42111	1.47554	3.2381	2.89577	3.64675	1.57605	3.76735		1.7169	1.7923	1.0128	1.8315	2.9401	3.8716	0.94935	1.9234	3.1839	0.89415	0.91303	0.91106	2.9358	3.7748	2.0092	4.2326	3.6795	3.0341	2.051	2.8185	5.6957	1.0045	4.5372	3.3496	3.0767	0	1.417	1.8105	3.8098	3.7249
Egl-9 family hypoxia inducible factor 1	A0A3Q1M2B6	EGLN1	46 kDa				2.66288		2.96218	2.42111	2.30353	1.7215	2.6658	2.16922	4.0774	3.3017		2.5754	3.5846	2.0257	3.663	2.9401	3.8716	0.94935	1.9234	1.0613	2.6825	1.8261	3.6442	2.9358	1.8874	1.0046	1.0582	2.7596	3.0341	2.051	2.8185	2.2783	3.0135	2.2686	1.1165	2.0511	4.9695	5.6679	3.6211	3.8098	2.7936
EH domain binding protein 1	F1MQA8	EHBP1	140 kDa				0.279989		0.68191	0	0.227765	0	0.7128	0.251125	0.226318	0		0	0.89614	0	1.8315	0	0	0	0	0	0	0	0.91106	0	0	0	0	1.8398	1.0114	0	0	0	1.0045	0	0	0	0	0	0.90527	0	0
EH domain binding protein 1 like 1	E1BL45	EHBP1L1	154 kDa				1.7379		5.2328	0.967832	2.2806	1.46122	1.88577	0.753375	0.452625	0		5.1507	3.5846	3.0385	9.1574	0.98002	0.96791	0	1.9234	0	0	5.4782	3.6442	0	2.8311	3.0138	0	2.7596	0	1.0255	3.758	0	3.0135	0	0	0	0	0	1.8105	0	0
EH domain-containing protein 1	Q5E9R3	EHD1	61 kDa	x			18.6155		19.5385	25.109	16.7897	24.2402	13.4555	13.5025	19.0065	15.948		22.942	16.288	17.953	20.971	26.191	21.028	25.893	27.324	18.229	13.692	21.822	13.416	27.229	19.911	26.396	23.425	11.579	13.148	13.934	15.161	12.643	14.201	16.504	10.662	17.012	22.363	18.421	18.23	15.937	15.959
EH-domain containing 2	Q2KJ47	EHD2	61 kDa	x			0.336889		0.255457	0.01577	0.470375	0.97445	0	0.56955	0.241067	0		0	0.89614	0.066008	0.05968	0	0.06308	0	0	0	0	0	1.8815	0	3.8978	0	0	0	0	0	0	0	1.07	1.2082	0	0	0	0	0.96427	0	0
EH domain containing 3	A5D7E1	EHD3	61 kDa	x			7.75151		8.61627	10.904	7.75662	8.53848	5.48467	5.44827	7.31275	8.15055		6.189	9.2286	10.341	8.7065	9.9544	9.8314	11.457	12.373	7.2426	9.4973	6.8547	7.4319	12.187	7.7802	9.1103	5.0764	3.1387	4.0454	5.5501	9.2045	4.835	4.819	7.2428	4.8963	6.576	8.6967	4.2509	9.7274	8.1089	8.1922
EH domain containing 4	E1BJV0	EHD4	61 kDa	x			7.02462		7.60952	10.6591	7.69575	10.8676	4.8703	2.62495	6.38903	3.9367		6.8676	6.7444	8.1027	8.7234	11.811	10.697	9.0435	11.085	8.4905	6.2591	8.6975	7.3359	14.215	8.0459	9.5697	11.64	4.5994	5.0568	5.1275	4.6975	1.7383	2.009	3.4029	3.3496	7.1789	3.7272	2.834	11.816	5.0798	2.7936
Eukaryotic translation initiation factor 1	Q5E938	EIF1	13 kDa			x	5.85228		5.8433	5.66843	7.8869	6.19623	4.53065	5.8988	4.8833	5.969		4.9502	5.1675	5.9484	7.3071	5.7556	5.1489	4.525	7.2442	8.2425	7.9337	8.2958	7.0756	5.7473	7.9517	5.3441	5.7418	5.3044	3.1418	4.7787	4.8977	4.7993	7.4597	4.7789	6.5573	3.7534	5.6569	4.4019	5.721	6.053	5.885
Probable RNA-binding protein EIF1AD	Q58CY2	EIF1AD	19 kDa				0.519564		0.228935	0.964745	0.9036	0.751623	0	0.815025	0	0.46561		0	0	0	0.91574	0.98002	0.96791	0.94935	0.9617	0	1.7883	1.8261	0	0	0.94369	1.0046	1.0582	0	0	0	0	1.1391	1.0045	0	1.1165	0	0	0	0	0	0.93122
Eukaryotic translation initiation factor 4C	Q32LC3	EIF1AX	16 kDa				7.21769		6.0118	9.40097	5.09737	8.42202	4.54665	10.39	6.34837	7.83095		5.1507	4.4807	7.0899	7.3259	8.8202	8.7112	9.4935	10.579	3.1839	6.2591	6.3912	4.5553	8.8074	9.4369	8.0367	7.4071	6.4391	3.0341	3.0765	5.6369	10.252	11.05	10.209	10.049	6.1533	6.2119	8.5019	4.5264	6.3497	9.3122
SUI1 domain-containing protein	Q32LJ9	EIF1B	13 kDa			x	4.01012		3.59852	4.94383	3.90873	5.20588	2.96463	4.48095	3.08995	3.76685		3.6344	2.8978	4.1801	3.6818	4.0446	4.5302	4.0192	7.1813	4.4932	2.7961	5.3996	2.946	5.0174	5.2599	5.7064	4.8398	2.9745	2.9263	2.3999	3.5578	4.3138	3.5899	4.2955	5.7246	2.4	3.0398	2.683	4.237	4.1065	3.4272
Eukaryotic translation initiation factor 2A	A0A3Q1LW11	EIF2A	67 kDa			x	12.2937		10.2077	12.5383	12.4022	13.2177	13.1305	11.3785	12.3648	13.9265		12.018	11.65	7.0899	10.073	14.7	8.7112	14.24	12.502	10.613	10.73	10.956	17.31	7.8288	14.155	16.073	14.814	11.039	15.17	11.281	15.032	12.53	6.0271	10.209	16.748	9.23	11.181	12.753	16.295	10.16	17.693
Eukaryotic translation initiation factor 2-alpha kinase 2	A0JNE6	EIF2AK2	60 kDa				7.37791		8.4384	4.81297	7.59157	7.21115	9.97182	6.29807	7.96267	6.09535		7.7261	8.9614	6.0771	10.989	3.9201	4.8395	6.6455	3.8468	3.1839	8.9415	9.1303	9.1106	4.893	6.6058	12.055	5.2908	9.1988	11.125	9.2295	10.334	5.6957	6.0271	4.5372	8.9323	7.1789	6.2119	8.5019	9.958	3.8098	8.3809
Eukaryotic translation initiation factor 2 alpha kinase 4	E1BAL6	EIF2AK4	187 kDa	x			1.24823		1.58838	0.716653	0.227765	0.707775	1.9647	1.13228	2.79137	0.46561		1.7169	1.7923	1.0128	1.8315	0	0.96791	1.8987	0	0	0	0	0.91106	0	2.8311	0	0	2.7596	2.0227	3.0765	0	2.2783	0	1.1343	1.1165	2.0511	1.2424	4.2509	3.6211	0	0.93122
Translation initiation factor eIF-2B subunit alpha	Q0IIF2	EIF2B1	34 kDa			x	2.36361		1.82728	2.4195	1.67047	2.4445	1.93967	2.26455	2.95992	4.40235		2.5754	1.7923	2.0257	0.91574	3.9201	1.9358	1.8987	1.9234	2.1226	0	1.8261	2.7332	2.9358	3.7748	2.0092	1.0582	2.7596	3.0341	1.0255	0.93949	4.5565	0	2.2686	2.2331	2.0511	3.7272	4.2509	1.8105	5.0798	3.7249
Translation initiation factor eIF-2B subunit beta	Q5E9B4	EIF2B2	39 kDa	x			3.85083		4.6085	4.10855	3.02112	3.69005	4.64033	2.7275	4.1381	3.8942		3.4338	6.273	5.0642	3.663	5.8801	3.8716	3.7974	2.8851	2.1226	3.5766	3.6521	2.7332	3.9144	5.6621	2.0092	3.1745	3.6795	5.0568	5.1275	4.6975	2.2783	3.0135	2.2686	3.3496	5.1278	4.9695	2.834	3.6211	1.2699	6.5185
Translation initiation factor eIF-2B subunit gamma	A5PJI7	EIF2B3	50 kDa	x			6.81434		6.05058	5.57565	4.4305	7.28412	8.2081	7.27545	9.06607	6.4341		5.1507	6.273	9.1156	3.663	9.8002	5.8075	2.8481	3.8468	3.1839	2.6825	5.4782	6.3774	1.9572	6.6058	11.05	9.5235	10.119	7.0795	7.1785	8.4554	6.8348	2.009	10.209	10.049	7.1789	8.6967	11.336	9.0527	6.3497	6.5185
Translation initiation factor eIF-2B subunit delta	Q3T058	EIF2B4	57 kDa	x			4.88631		6.3591	6.50815	4.20273	6.00392	5.3087	4.65005	1.98505	3.25925		9.443	7.1691	6.0771	2.7472	6.8601	5.8075	7.5948	5.7702	3.1839	2.6825	5.4782	5.4663	3.9144	5.6621	7.0321	7.4071	6.4391	5.0568	4.102	5.6369	4.5565	5.0226	5.6715	3.3496	3.0767	1.2424	0	3.6211	0	6.5185
eIF-2B GDP-GTP exchange factor subunit epsilon	E1BPB3	EIF2B5	81 kDa	x			3.8284		2.74262	3.6063	2.38335	3.71177	4.8259	3.57943	4.81597	6.09535		1.7169	4.4807	2.0257	2.7472	1.96	3.8716	4.7468	3.8468	3.1839	1.7883	2.7391	1.8221	2.9358	4.7184	4.0184	3.1745	5.5193	4.0454	4.102	5.6369	3.4174	3.0135	4.5372	3.3496	3.0767	4.9695	8.5019	2.7158	3.8098	8.3809
Eukaryotic translation initiation factor 2 subunit 1	P68102	EIF2S1	36 kDa	x			14.2597		16.7695	13.7485	14.8897	13.1453	12.6433	13.7777	15.2222	13.503		16.311	15.234	17.218	18.315	13.72	14.519	13.291	13.464	10.613	15.201	16.435	17.31	12.722	14.155	14.064	11.64	15.638	13.148	13.332	8.4554	12.53	20.09	10.209	12.282	16.409	11.181	17.004	16.295	13.969	13.037
eIF2B_5 domain-containing protein	A0A3Q1LQI5	EIF2S2	38 kDa	x		x	17.0746		18.3768	18.0697	19.8283	18.428	15.5	16.6578	16.4372	9.5239		17.169	20.611	19.244	16.483	16.66	15.487	19.936	20.196	15.92	22.354	19.174	21.865	16.636	16.986	22.101	17.989	13.798	11.125	16.408	20.669	18.226	18.081	11.343	18.981	14.358	12.424	22.672	16.295	5.0798	13.968
Eukaryotic translation initiation factor 2 subunit 3	Q2KHU8	EIF2S3	51 kDa	x			16.5421		16.6822	16.1773	17.9317	13.1852	19.9205	15.0355	18.0643	14.138		17.169	19.715	15.193	14.652	16.66	21.294	13.291	13.464	19.104	13.412	16.435	22.776	12.722	14.155	11.05	14.814	19.317	15.17	23.587	21.608	14.809	16.072	14.746	14.515	16.409	17.393	21.255	17.2	15.239	13.037
Eukaryotic translation initiation factor 3 subunit A	E1B7R4	EIF3A	166 kDa	x			45.088		45.9678	56.877	44.829	50.7298	39.7047	35.0215	42.7017	44.6575		44.64	54.664	41.527	43.04	53.901	57.107	63.606	52.894	48.82	42.025	45.651	42.82	53.823	48.128	51.234	49.734	44.154	36.409	36.918	41.338	36.452	36.162	30.626	36.846	42.048	44.726	39.675	44.358	38.098	51.217
Eukaryotic translation initiation factor 3 subunit B	A7MB16	EIF3B	89 kDa	x			29.6841		29.9595	28.4827	30.1435	30.572	32.2712	27.3523	29.182	29.3345		32.621	30.469	28.36	28.388	32.341	28.069	25.632	27.889	25.471	33.084	31.043	30.976	27.401	29.254	39.179	26.454	30.356	33.375	28.714	36.64	26.2	28.126	23.82	31.263	32.818	26.09	29.757	28.063	27.939	30.73
Eukaryotic translation initiation factor 3 subunit C	Q3SYW6	EIF3C	105 kDa	x			25.4721		28.6863	26.999	27.7155	27.8193	24.5875	21.9623	22.6037	21.334		26.612	30.469	28.36	29.304	25.48	26.134	27.531	28.851	26.533	24.142	26.478	33.709	27.4	31.142	23.106	29.629	22.077	26.295	24.612	25.366	21.643	20.09	21.552	24.564	22.562	17.393	26.923	23.537	20.319	22.349
Eukaryotic translation initiation factor 3 subunit D	Q3T122	EIF3D	64 kDa	x			16.7995		17.9555	14.0225	18.115	19.9335	19.6393	14.3212	13.5223	16.974		23.178	19.715	15.193	13.736	20.58	13.551	12.342	9.617	18.042	15.201	19.174	20.043	18.593	17.93	23.106	20.105	19.317	16.182	20.51	22.548	17.087	12.054	14.746	13.398	15.383	7.4543	11.336	19.916	19.049	14.899
Eukaryotic translation initiation factor 3 subunit E	Q3T102	EIF3E	52 kDa	x			27.0954		32.2978	26.754	31.017	26.4605	29.35	19.2538	26.4627	23.239		34.338	29.573	31.398	33.882	24.5	28.069	28.481	25.966	24.41	33.084	31.043	35.531	31.315	29.254	24.11	21.163	29.436	27.307	28.714	31.943	20.504	17.077	22.686	16.748	23.588	28.575	28.34	25.348	24.129	22.349
Eukaryotic translation initiation factor 3 subunit F	E1BLZ8	EIF3F	41 kDa	x			12.4951		11.173	9.88942	16.599	9.60995	17.781	9.10497	14.1165	10.8788		15.452	9.8575	11.141	8.2417	9.8002	10.647	9.4935	9.617	20.165	14.306	17.348	14.577	12.722	10.381	10.046	5.2908	17.478	19.216	18.459	15.971	9.113	7.0316	11.343	8.9323	10.256	19.878	12.753	13.579	15.239	6.5185
Eukaryotic translation initiation factor 3 subunit G	F2Z4J5	EIF3G	36 kDa	x		x	16.2988		17.0915	13.7488	17.3953	14.1988	19.625	14.557	18.408	14.434		17.169	19.715	13.167	18.315	12.74	15.487	12.342	14.426	16.981	15.201	21	16.399	13.7	13.212	15.069	14.814	19.317	20.227	16.408	22.548	14.809	13.059	13.612	16.748	17.434	14.909	24.089	17.2	13.969	14.899
Eukaryotic translation initiation factor 3 subunit H	Q56JZ5	EIF3H	40 kDa	x		x	11.7831		12.6578	10.6212	12.3867	12.1865	11.8899	9.0805	14.5343	10.0323		12.877	10.754	14.18	12.82	12.74	8.7112	9.4935	11.54	10.613	14.306	13.695	10.933	12.722	11.324	13.06	11.64	11.958	14.159	9.2295	12.213	12.53	8.0361	7.9401	7.8158	13.332	16.151	14.17	14.484	8.8896	11.175
Eukaryotic translation initiation factor 3 subunit I	Q5E966	EIF3I	36 kDa	x		x	14.9823		14.3837	13.9903	14.417	14.0802	15.9492	16.773	14.8372	15.8735		18.028	14.338	14.18	10.989	14.7	14.519	14.24	12.502	16.981	17.883	12.782	10.022	11.743	18.874	14.064	11.64	18.398	16.182	12.306	16.911	18.226	15.068	19.283	14.515	17.434	17.393	12.753	11.769	17.779	13.968
Eukaryotic translation initiation factor 3 subunit J	Q0VCU8	EIF3J	29 kDa	x			19.855		23.1713	19.5568	20.0317	25.6255	18.2961	19.0517	16.3647	13.63		21.461	23.3	22.283	25.641	21.56	21.294	16.139	19.234	21.226	18.777	17.348	22.776	29.358	24.536	21.096	27.512	19.317	9.1022	18.459	26.306	18.226	14.063	23.82	20.098	20.511	8.6967	22.672	13.579	11.429	15.831
Eukaryotic translation initiation factor 3 subunit K	Q3T0V3	EIF3K	25 kDa	x		x	3.76676		2.81093	4.3352	1.70802	3.97613	4.17192	4.73768	4.30968	4.40235		2.5754	2.6884	5.0642	0.91574	3.9201	2.9037	4.7468	5.7702	3.1839	0	1.8261	1.8221	7.8288	1.8874	3.0138	3.1745	2.7596	6.0681	4.102	3.758	7.9739	2.009	2.2686	6.6992	5.1278	3.7272	5.6679	2.7158	5.0798	3.7249
Eukaryotic translation initiation factor 3 subunit L	Q3ZCK1	EIF3L	67 kDa	x			24.5767		22.8753	21.9485	24.2823	23.0985	27.498	22.1137	28.519	27.9805		25.754	26.884	23.295	15.568	23.52	17.422	20.886	25.966	31.839	18.777	22.826	23.687	24.465	21.705	26.119	20.105	25.757	31.352	25.638	27.245	23.922	15.068	21.552	27.913	33.843	27.332	31.174	21.727	31.749	24.212
Eukaryotic translation initiation factor 3 subunit M	F1N5F7	EIF3M	43 kDa	x		x	19.6656		22.495	13.9782	23.728	14.7548	28.6932	14.5188	21.3875	15.8735		24.895	19.715	24.308	21.062	12.74	14.519	15.19	13.464	22.287	16.989	28.304	27.332	13.7	13.212	13.06	19.047	28.516	27.307	30.765	28.185	13.67	14.063	12.477	17.865	16.409	21.121	22.672	25.348	17.779	13.968
Eukaryotic initiation factor 4A-I	Q3SZ54	EIF4A1	46 kDa	x			38.9675		36.1985	35.8105	38.9855	40.315	40.8518	35.5115	44.8795	39.4085		41.959	37.098	31.721	34.016	35.58	34.56	38.188	34.914	40.752	36.349	36.691	42.15	36.128	42.766	39.619	42.747	44.743	46.925	38.393	33.346	41.903	38.358	27.933	33.852	55.377	40.847	42.28	41.014	37.994	40.823
Eukaryotic initiation factor 4A-II	Q3SZ65	EIF4A2	46 kDa	x			34.9763		30.1197	33.4035	34.0255	35.6155	38.0895	31.8205	41.0463	36.4035		29.289	31.901	33.1	26.189	37.672	30.042	31.82	34.08	35.659	33.83	33.378	33.235	34.33	32.729	37.733	37.67	43.779	37.014	40.568	30.997	31.848	32.706	27.356	35.372	45.125	44.873	38.485	35.702	38.203	34.604
Eukaryotic initiation factor 4A-III	Q2NL22	EIF4A3	47 kDa	x			5.5002		6.6607	4.0926	6.7421	3.22472	8.10745	4.00817	6.9977	2.8361		8.5845	7.1691	6.0771	4.8121	2.2098	4.1183	4.9887	5.0536	4.2452	4.9265	10.276	7.5207	2.9358	3.7748	3.0138	3.1745	7.1425	10.114	7.1785	7.9948	4.8468	5.2786	2.5577	3.3496	6.1533	8.6967	5.6679	7.4729	3.8098	1.8624
Eukaryotic translation initiation factor 4B	F1MYS7	EIF4B	69 kDa				10.5433		9.2365	10.3933	10.1335	10.9169	11.1965	10.1623	10.8348	12.4025		6.8676	8.9614	10.128	10.989	12.74	12.583	7.5948	8.6553	10.613	8.9415	11.869	9.1106	10.765	11.324	12.055	9.5235	9.1988	9.1022	13.332	13.153	10.252	9.0406	9.0744	12.282	8.2044	12.424	12.753	9.958	12.699	12.106
Eukaryotic translation initiation factor 4E	A0A3Q1NEI6	EIF4E	25 kDa			x	14.3211		14.1732	17.1247	12.5826	15.6938	12.632	16.4718	11.1107	15.2385		15.452	14.338	13.167	13.736	17.64	17.422	17.088	16.349	15.92	12.518	12.782	9.1106	14.679	16.043	14.064	17.989	11.039	11.125	13.332	15.032	18.226	15.068	13.612	18.981	11.281	9.9391	14.17	9.0527	16.509	13.968
Eukaryotic translation initiation factor 4E family member 3	A0A3Q1MFK0	EIF4E3	24 kDa			x	1.57823		3.18165	1.43485	2.52755	0.4958	1.6953	1.25565	1.24595	0		3.4338	2.6884	2.0257	4.5787	0	0.96791	2.8481	1.9234	1.0613	3.5766	2.7391	2.7332	0.9786	0	1.0046	0	1.8398	1.0114	2.051	1.879	0	5.0226	0	0	1.0256	1.2424	0	2.7158	0	0
Eukaryotic translation initiation factor 4E-binding protein 1	Q0P5A7	EIF4EBP1	13 kDa				2.0515		3.20102	1.20819	3.96178	1.2608	2.13235	1.09417	2.2951	0.46561		3.4338	3.5846	3.0385	2.7472	1.96	0	0.94935	1.9234	3.1839	5.3649	4.5651	2.7332	0.9786	0.94369	1.0046	2.1163	4.5994	0	2.051	1.879	1.1391	1.0045	0	2.2331	2.0511	2.4848	2.834	1.8105	0	0.93122
Eukaryotic translation initiation factor 4E binding protein 2	A0A3Q1MF71	EIF4EBP2	13 kDa				3.60972		5.31508	2.65385	5.39502	2.24367	5.11712	2.15912	3.08842	2.20115		4.2923	4.4807	6.0771	6.4102	1.96	3.8716	1.8987	2.8851	5.3065	7.1532	4.5651	4.5553	1.9572	1.8874	3.0138	2.1163	3.6795	3.0341	7.1785	6.5764	1.1391	3.0135	1.1343	3.3496	3.0767	3.7272	2.834	2.7158	2.5399	1.8624
Eukaryotic translation initiation factor 4 gamma 1	F1MX04	EIF4G1	177 kDa	x			24.721		24.216	24.05	26.3663	34.7755	19.2762	21.102	20.4707	30.301		22.7	23.697	21.232	29.235	27.838	23.157	21.235	23.97	25.431	27.685	22.318	30.031	37.076	38.584	28.053	35.389	17.92	18.166	19.446	21.573	24.975	18.489	24.28	16.664	21.498	14.264	22.618	23.503	37.392	23.21
Eukaryotic translation initiation factor 4 gamma 2	Q95L46	EIF4G2	102 kDa	x			5.70585		7.10807	7.96465	6.51098	6.45772	4.04373	4.8923	4.80058	2.03175		6.0092	6.273	6.0771	10.073	7.8402	7.7433	5.6961	10.579	4.2452	4.4708	8.2173	9.1106	4.893	6.6058	9.0413	5.2908	4.5994	3.0341	1.0255	7.5159	4.5565	6.0271	3.4029	5.5827	3.0767	3.7272	4.2509	8.1475	1.2699	2.7936
Eukaryotic translation initiation factor 4 gamma 3	A0A3Q1M8U3	EIF4G3	186 kDa	x			15.3396		21.3957	20.344	16.5348	19.2863	11.0134	12.8475	8.50005	10.2512		20.222	22.006	21.308	22.047	17.243	25.239	19.587	19.307	13.837	13.446	23.334	15.522	18.704	21.812	20.168	16.461	8.7562	7.1176	10.294	17.886	10.338	16.669	12.017	12.366	10.294	4.3718	5.7214	13.613	8.3265	12.176
Eukaryotic translation initiation factor 4H	Q1JPH6	EIF4H	25 kDa				10.3269		9.7348	9.16657	9.94252	9.7328	9.67093	11.8313	11.7177	11.3108		9.4366	9.8509	11.134	8.5177	5.8008	10.64	8.0275	12.198	9.8717	9.0729	11.581	9.2445	9.9299	7.9797	8.4946	12.527	8.5561	10.262	9.5386	10.327	10.596	11.042	12.469	13.218	10.406	10.505	16.774	9.1858	13.96	8.6616
Eukaryotic translation initiation factor 5	F1N0F7	EIF5	49 kDa	x			13.7786		17.3583	14.0102	13.5318	16.1908	11.34	12.395	12.545	11.937		15.452	16.13	22.283	15.568	15.68	16.454	10.443	13.464	16.981	12.518	13.695	10.933	13.7	15.099	20.092	15.872	12.878	11.125	8.204	13.153	11.391	10.045	14.746	13.398	15.383	11.181	12.753	10.863	12.699	11.175
Eukaryotic translation initiation factor 5A-1	Q6EWQ7	EIF5A	17 kDa	x		x	27.1132		23.0512	25.3485	23.9735	27.6298	24.7207	29.4575	31.5378	35.2605		27.47	26.884	22.283	15.568	28.421	26.134	21.835	25.004	23.349	20.565	22.826	29.154	23.486	26.423	34.156	26.454	22.997	23.261	22.561	30.064	37.591	33.149	12.477	34.613	25.639	40.999	26.923	32.59	30.479	40.042
Eukaryotic translation initiation factor 5B	F1N6Y7	EIF5B	138 kDa	x			23.651		30.4795	26.9772	26.4153	24.384	21.518	17.08	21.8298	17.3975		30.046	31.365	29.372	31.135	22.54	27.101	30.379	27.889	22.287	26.825	29.217	27.332	18.593	26.423	27.124	25.396	22.077	18.204	19.485	26.306	18.226	14.063	19.283	16.748	26.664	19.878	22.672	18.105	15.239	19.556
Eukaryotic translation initiation factor 6	Q9TU47	EIF6	27 kDa	x			9.00007		6.3535	9.90928	8.01463	9.73315	9.65195	10.0591	8.91085	9.7361		6.8676	7.1691	4.0514	7.3259	12.74	10.647	7.5948	8.6553	8.4905	7.1532	7.3042	9.1106	8.8074	8.4932	11.05	10.582	11.039	8.0908	8.204	11.274	9.113	12.054	5.6715	13.398	9.23	11.181	7.0849	8.1475	10.16	9.3122
EARP and GARP complex-interacting protein 1	G3N094	EIPR1	43 kDa				4.27645		4.32647	3.85743	3.7472	3.46937	4.17058	4.86752	5.20083	4.86795		4.2923	4.4807	3.0385	5.4944	3.9201	2.9037	3.7974	4.8085	3.1839	2.6825	5.4782	3.6442	3.9144	3.7748	3.0138	3.1745	3.6795	5.0568	5.1275	2.8185	3.4174	7.0316	5.6715	3.3496	5.1278	4.9695	7.0849	3.6211	5.0798	4.6561
Zinc phosphodiesterase ELAC protein 1	Q29RY4	ELAC1	40 kDa		x	x	1.14643		1.65125	0.241978	1.70802	0.9851	2.43585	0	1.57605	0		0.85845	1.7923	3.0385	0.91574	0	0.96791	0	0	3.1839	0	1.8261	1.8221	2.9358	0	1.0046	0	1.8398	3.0341	2.051	2.8185	0	0	0	0	3.0767	0	1.417	1.8105	0	0
ELAV-like protein	Q3ZCE2	ELAVL1	36 kDa	x		x	1.51057		1.35943	2.17609	0.447075	1.00277	1.48682	1.91368	1.75819	2.37051		1.7169	1.7923	1.0128	0.91574	1.96	3.8716	0.94935	1.9234	0	1.7883	0	0	0	0.94369	2.0092	1.0582	0.91988	1.0114	3.0765	0.93949	2.2783	2.009	1.1343	2.2331	2.0511	1.2424	2.834	0.90527	3.8098	0.93122
Engulfment and cell motility protein 2	A4FUD6	ELMO2	83 kDa				0.690073		2.06926	0	2.04263	0.365577	0	0.188488	0.5096	0		0.64432	3.363	1.5204	2.7493	0	0	0	0	0	2.0133	1.3706	4.7866	0	0.7083	0.75401	0	0	0	0	0	0	0.75395	0	0	0	0	0	2.0384	0	0
Engulfment and cell motility protein 3	A6QR40	ELMO3	74 kDa	x			6.48996		7.6091	5.31077	5.7431	4.7145	7.25192	5.99538	7.81695	8.46595		4.2923	8.0652	7.0899	10.989	4.9001	6.7754	3.7974	5.7702	2.1226	6.2591	6.3912	8.1995	2.9358	5.6621	6.0275	4.2326	9.1988	7.0795	6.153	6.5764	5.6957	7.0316	5.6715	5.5827	6.1533	11.181	8.5019	5.4316	7.6197	9.3122
Elongin-C	Q2KII4	ELOC	12 kDa			x	11.8771		12.1067	14.9195	11.1353	12.1587	8.52112	16.9665	6.52407	13.492		12.004	10.746	10.12	15.557	11.749	16.443	17.072	14.414	7.4261	12.508	13.682	10.925	10.756	13.203	13.048	11.628	8.2736	10.105	8.1981	7.5078	18.213	17.068	14.733	17.852	4.0993	4.966	7.0808	9.9502	13.955	13.029
IkappaB kinase complex-associated protein	E1BBQ3	ELP1	158 kDa				16.1843		20.4285	17.8493	19.213	20.1387	14.2332	9.67885	13.259	13.164		20.603	25.092	22.283	13.736	17.64	19.358	17.088	17.311	23.349	15.201	17.348	20.954	23.486	17.93	20.092	19.047	11.039	17.193	6.153	22.548	11.391	7.0316	12.477	7.8158	12.307	14.909	11.336	14.484	11.429	14.899
Elongator complex protein 2	E1BEP7	ELP2	92 kDa			x	2.74797		3.4057	2.4088	4.2731	2.20857	3.16057	1.62887	2.42358	2.20115		3.4338	3.5846	2.0257	4.5787	1.96	2.9037	2.8481	1.9234	5.3065	3.5766	4.5651	3.6442	2.9358	2.8311	2.0092	1.0582	2.7596	2.0227	4.102	3.758	1.1391	2.009	1.1343	2.2331	3.0767	2.4848	1.417	2.7158	2.5399	1.8624
Elongator complex protein 3	Q2KJ61	ELP3	62 kDa	x			6.80859		10.4808	7.95375	9.38317	9.00987	3.6197	4.17378	4.8772	3.1324		12.877	9.8575	9.1156	10.073	8.8202	3.8716	8.5442	10.579	8.4905	7.1532	10.956	10.933	6.8502	6.6058	13.06	9.5235	2.7596	5.0568	1.0255	5.6369	6.8348	2.009	2.2686	5.5827	7.1789	4.9695	2.834	4.5264	2.5399	3.7249
Elongator complex protein 4	Q2TBH6	ELP4	46 kDa			x	3.66077		5.53457	3.862	4.23555	5.1756	3.1369	1.85197	2.79137	1.73556		5.1507	3.5846	6.0771	7.3259	4.9001	2.9037	3.7974	3.8468	4.2452	3.5766	4.5651	4.5553	6.8502	6.6058	3.0138	4.2326	1.8398	4.0454	1.0255	5.6369	1.1391	4.018	1.1343	1.1165	2.0511	1.2424	4.2509	3.6211	2.5399	0.93122
Elongator complex protein 5	A0A3Q1LI00	ELP5	34 kDa			x	0.998875		1.62699	1.68293	0.493582	1.9353	0.95257	0	0.482718	0.63495		0.85845	1.7923	2.0257	1.8315	0.98002	0.96791	1.8987	2.8851	1.0613	0	0.91303	0	1.9572	3.7748	2.0092	0	0.91988	1.0114	0	1.879	0	0	0	0	1.0256	0	0	0.90527	1.2699	0
Elongator complex protein 6	E1BNP5	ELP6	30 kDa			x	0.871876		0.91136	1.20208	0.265325	1.47685	1.43893	0.279125	0.9654	0		1.7169	0	1.0128	0.91574	0.98002	0.96791	1.8987	0.9617	1.0613	0	0	0	1.9572	1.8874	1.0046	1.0582	1.8398	1.0114	1.0255	1.879	0	0	0	1.1165	2.0511	0	0	1.8105	0	0
LEM domain-containing protein	Q3SX08	EMD	29 kDa	x		x	1.8332		0.90595	1.4579	1.13037	0.235923	1.46042	4.11655	2.87565	3.1324		0	1.7923	0	1.8315	1.96	3.8716	0	0	0	1.7883	0	2.7332	0	0.94369	0	0	1.8398	1.0114	2.051	0.93949	5.6957	4.018	3.4029	3.3496	2.0511	2.4848	4.2509	2.7158	2.5399	3.7249
Elastin microfibril interfacer 1	E1BLS8	EMILIN1	107 kDa		x		0.976853		0.2532	0.722768	2.29508	2.24367	0.234873	0	0.709025	1.73556		0	0	1.0128	0	0.98002	0	0.94935	0.9617	1.0613	4.4708	1.8261	1.8221	1.9572	1.8874	3.0138	2.1163	0	0	0	0.93949	0	0	0	0	1.0256	0	0	1.8105	2.5399	0.93122
EMAP like 1	A0A3Q1MU61	EML1	92 kDa	x			2.65325		2.99582	1.44869	4.64505	1.74787	2.3901	1.62887	3.7096	2.66675		1.7169	4.4807	3.0385	2.7472	0.98002	2.9037	0.94935	0.9617	3.1839	5.3649	4.5651	5.4663	0.9786	1.8874	2.0092	2.1163	3.6795	1.0114	2.051	2.8185	1.1391	2.009	1.1343	2.2331	3.0767	6.2119	2.834	2.7158	2.5399	2.7936
EMAP like 2	A0A3Q1LJU5	EML2	98 kDa				12.8356		10.6547	9.64582	11.0812	10.7183	16.845	10.0834	18.9845	16.5085		10.301	12.546	15.193	4.5787	10.78	7.7433	10.443	9.617	18.042	8.0474	6.3912	11.844	11.743	8.4932	12.055	10.582	17.478	18.204	19.485	12.213	11.391	3.0135	15.88	10.049	18.46	24.848	22.672	9.958	19.049	13.968
EMAP like 3	F6RJ80	EML3	95 kDa	x			10.1605		11.1859	11.3306	12.3582	8.93797	10.3728	9.31348	9.89	5.62975		10.301	14.338	9.1156	10.989	9.8002	13.551	11.392	10.579	9.5518	12.518	14.608	12.755	3.9144	12.268	10.046	9.5235	11.958	8.0908	9.2295	12.213	7.9739	9.0406	9.0744	11.165	10.256	9.9391	8.5019	10.863	3.8098	7.4497
EMAP like 4	F1N1R8	EML4	112 kDa	x			6.51085		7.81902	6.75012	8.01422	4.8646	7.32897	4.93485	6.91843	4.40235		6.0092	10.754	8.1027	6.4102	6.8601	6.7754	7.5948	5.7702	8.4905	7.1532	6.3912	10.022	2.9358	9.4369	6.0275	1.0582	5.5193	9.1022	7.1785	7.5159	5.6957	5.0226	5.6715	3.3496	7.1789	3.7272	11.336	5.4316	5.0798	3.7249
ENAH actin regulator	F1N214	ENAH	86 kDa	x			8.07596		9.51132	10.1251	10.1994	10.4516	5.3041	7.0222	5.2892	5.33355		11.16	7.1691	5.0642	14.652	10.78	6.7754	10.443	12.502	6.3679	11.624	13.695	9.1106	9.786	9.4369	13.06	9.5235	4.5994	3.0341	5.1275	8.4554	4.5565	10.045	5.6715	7.8158	7.1789	2.4848	4.2509	7.2422	5.0798	5.5873
Alpha-enolase	Q9XSJ4	ENO1	47 kDa	x		x	310.44		303.15	315.815	353.62	351.108	244.877	298.475	295.448	331.615		294.42	288.94	343.76	285.48	310.47	317.94	329.38	305.47	388.65	330.75	315.52	379.56	377.41	324.3	334.03	368.69	224.17	285.58	228.64	241.12	302.94	285.7	322.06	283.2	290.8	277.36	368.85	244.78	385.09	278.14
Enolase 2	A6QR19	ENO2	47 kDa				2.74533		3.31345	2.41193	3.62578	2.37378	2.13345	2.3493	3.26978	2.225		2.8555	2.4087	2.1197	5.8699	2.8069	1.6846	2.656	2.5002	2.5952	4.3923	4.5654	2.9502	2.3067	1.8918	2.1024	3.1942	1.4588	1.4257	3.7455	1.9038	2.0829	3.5183	2.0495	1.7465	1.8752	6.6287	2.1223	2.4529	1.7627	2.6873
Beta-enolase	Q3ZC09	ENO3	47 kDa	x		x	19.8071		18.49	21.0132	23.5448	22.5045	11.8262	22.3297	16.4333	24.823		18.631	18.711	15.705	20.913	21.895	20.115	22.071	19.972	23.729	23.412	21.391	25.647	24.444	19.199	22.508	23.867	11.7	13.368	10.663	11.574	24.188	21.177	21.853	22.101	18.064	14.186	17.28	16.203	29.687	19.959
Enolase 4	F6RG16	ENO4	67 kDa				3.85871		5.28152	4.33978	5.5708	4.25833	2.64783	1.34973	3.75678	3.4711		6.0092	5.3768	6.0771	3.663	4.9001	2.9037	4.7468	4.8085	3.1839	2.6825	8.2173	8.1995	4.893	2.8311	4.0184	5.2908	2.7596	2.0227	2.051	3.758	1.1391	2.009	1.1343	1.1165	4.1022	1.2424	4.2509	5.4316	5.0798	1.8624
Enolase-phosphatase E1	Q0VD27	ENOPH1	29 kDa			x	7.46094		7.17997	7.93225	7.73615	8.17565	6.57535	8.6668	6.00823	7.3653		3.4338	9.8575	8.1027	7.3259	4.9001	7.7433	11.392	7.6936	7.4292	9.8357	6.3912	7.2885	7.8288	10.381	6.0275	8.4653	4.5994	6.0681	7.1785	8.4554	7.9739	12.054	7.9401	6.6992	6.1533	4.9695	5.6679	7.2422	6.3497	8.3809
Mitochondrial enolase superfamily member 1	Q2KIA9	ENOSF1	50 kDa				1.14252		1.61266	1.93407	0.986672	1.73022	0.969175	0.785825	0	1.10056		1.7169	1.7923	2.0257	0.91574	2.9401	1.9358	1.8987	0.9617	2.1226	0	0.91303	0.91106	3.9144	0.94369	1.0046	1.0582	1.8398	1.0114	1.0255	0	0	2.009	1.1343	0	0	0	0	0	1.2699	0.93122
Ectonucleotide pyrophosphatase/phosphodiesterase 1	F1MNS5	ENPP1	104 kDa				1.68003		0.920782	1.20517	0.944885	0.996273	1.9383	2.6995	2.47724	2.8361		0.85845	0.89614	1.0128	0.91574	0.98002	0.96791	0.94935	1.9234	1.0613	0.89415	0.91303	0.91106	0.9786	0.94369	1.0046	1.0582	3.6795	2.0227	2.051	0	2.2783	4.018	2.2686	2.2331	1.0256	3.7272	4.2509	0.90527	3.8098	1.8624
Ectonucleotide pyrophosphatase/phosphodiesterase family member 2	A1A4K5	ENPP2	102 kDa				6.92396		7.32775	9.88942	11.557	9.62337	4.3218	2.6715	4.97265	3.1324		7.7261	7.1691	7.0899	7.3259	9.8002	10.647	9.4935	9.617	6.3679	13.412	12.782	13.666	8.8074	4.7184	8.0367	16.931	1.8398	1.0114	4.102	10.334	2.2783	5.0226	2.2686	1.1165	4.1022	2.4848	4.2509	9.0527	2.5399	3.7249
Ectonucleotide pyrophosphatase/phosphodiesterase family member 3	P15396	ENPP3	100 kDa	x			25.916		31.878	34.4873	25.6893	34.618	22.653	18.2245	20.2799	13.08		33.48	27.78	41.527	24.725	36.261	30.005	34.177	37.506	31.839	11.624	34.695	24.599	44.037	15.099	40.184	39.152	15.638	21.238	24.612	29.124	19.365	14.063	24.955	14.515	18.46	8.6967	24.089	29.874	17.779	8.3809
Ectonucleotide pyrophosphatase/phosphodiesterase family member 5	F1N5W4	ENPP5	54 kDa		x		0.380097		0	0	0	0	1.0255	1.82523	0	0		0	0	0	0	0	0	0	0	0	0	0	0	0	0	0	0	0	0	4.102	0	2.2783	5.0226	0	0	0	0	0	0	0	0
Alpha-endosulfine	P68210	ENSA	13 kDa				1.17325		1.01324	1.16628	1.0006	1.12805	1.483	1.15645	1.15665	1.39019		1.0755	0.61098	0.74956	1.6169	1.1707	1.1562	1.1894	1.1488	1.6327	0.86492	1.0907	0.4141	1.5054	0	1.2001	1.8067	1.1525	1.9897	1.3445	1.4453	1.0355	0	2.0028	1.5875	0.75896	2.0894	0.64405	1.1342	1.8796	0.90078
Proteasome subunit alpha type	A0A3Q1LX83	ENSBTAG00000000242	26 kDa			x	29.8685		30.5825	32.5565	29.9707	27.3843	27.7215	33.71	26.384	31.409		32.621	26.884	34.437	28.388	30.381	34.845	30.379	34.621	32.901	28.613	28.304	30.065	26.422	27.367	26.119	29.629	28.516	30.341	26.663	25.366	36.452	33.149	30.626	34.613	26.664	26.09	28.34	24.442	33.019	29.799
Peptidyl-prolyl cis-trans isomerase	A0A3Q1LSB7	ENSBTAG00000000997	27 kDa		x		2.46291		2.51923	2.21593	1.576	2.75523	2.07672	1.99432	3.55715	3.55445		1.4901	3.3995	2.3314	2.8559	1.0963	3.0745	3.6171	1.0758	3.3099	1.1124	1.8817	0	1.274	1.9994	4.4475	3.3	0	2.6984	1.5127	4.0958	2.9735	0.81377	1.6844	2.5056	4.7282	4.3174	1.7488	3.4342	5.136	1.9729
Uncharacterized protein	F1MQL2	ENSBTAG00000002392	120 kDa				5.20099		5.48895	4.92718	6.00165	3.72725	5.55937	4.6597	5.36977	6.54715		4.5995	7.8105	4.0514	5.4944	3.2908	8.0897	4.1372	4.191	1.0613	8.9415	5.4782	8.5256	1.3288	9.7746	2.3687	1.4369	4.9286	4.4074	8.204	4.6975	3.8251	5.0226	3.8088	5.9823	5.4948	4.1718	3.3411	8.4714	3.4489	9.6454
D-aminoacyl-tRNA deacylase	E1BF78	ENSBTAG00000002943	19 kDa			x	4.03364		3.4394	3.62925	4.23977	3.00402	4.65475	4.14213	4.85712	4.57165		2.5754	4.4807	3.0385	3.663	5.8801	2.9037	2.8481	2.8851	4.2452	2.6825	4.5651	5.4663	2.9358	1.8874	4.0184	3.1745	3.6795	7.0795	4.102	3.758	3.4174	3.0135	5.6715	4.4661	4.1022	7.4543	4.2509	3.6211	6.3497	2.7936
Uncharacterized protein	F1MH40	ENSBTAG00000003408	26 kDa		x		11.7737		8.72615	8.45465	12.6371	11.1646	13.7058	12.3742	15.7586	10.9633		9.443	6.273	9.1156	10.073	8.8202	10.647	5.6961	8.6553	11.674	16.989	9.1303	12.755	10.765	13.212	9.0413	11.64	14.718	10.114	21.536	8.4554	13.67	11.05	13.612	11.165	8.2044	19.878	24.089	10.863	8.8896	13.037
Ubiquitin-like domain-containing protein	A0A3Q1M9G8	ENSBTAG00000004771	11 kDa				5.58136		5.71718	3.9853	6.42167	3.96312	6.57468	6.48298	6.1966	5.0373		5.1507	7.6172	5.0642	5.0366	5.3901	3.3877	3.7974	3.366	5.3065	7.1532	7.7607	5.4663	3.9144	4.7184	3.5161	3.7036	6.4391	9.6079	4.6148	5.6369	7.4043	5.0226	6.8058	6.6992	5.1278	8.6967	7.7934	3.1685	6.3497	3.7249
Hypoxanthine phosphoribosyltransferase	E1BA06	ENSBTAG00000005217	24 kDa			x	0.552523		0.88177	0.89259	1.21948	0.36871	0.609627	0	0.171747	0		1.5877	0.76124	0.55059	0.62755	0	0.27956	2.2505	1.0403	1.2862	1.8462	0.70842	1.0371	0.74263	0.73221	0	0	0.59906	0	0.87114	0.96831	0	0	0	0	0	0	0	0.68699	0	0
Ubiquitin-like domain-containing protein	E1BMX8	ENSBTAG00000005239	22 kDa				1.79341		1.7981	2.2008	1.84293	1.96485	1.62553	2.52585	0.680515	1.62395		2.0911	1.6371	1.2336	2.2306	1.7904	2.3577	2.3125	2.3426	1.2926	1.6335	3.336	1.1096	1.7878	1.724	3.0588	1.2888	1.6805	1.2318	1.8735	1.7163	2.7748	1.8351	3.4537	2.0398	0	0.75657	0.86289	1.1026	1.5467	1.7012
Uncharacterized protein	E1BLQ8	ENSBTAG00000005395	28 kDa				5.62008		4.43395	6.34572	5.62728	7.0723	4.0119	4.5572	6.63395	6.93655		2.5472	4.0081	7.5576	3.6229	5.3633	4.8184	9.452	5.7492	6.3331	4.8836	4.0637	7.2287	7.3235	6.1082	7.485	7.3725	3.6494	6.5462	3.0541	2.7979	5.6708	2.4838	3.9515	6.1227	7.1453	7.4407	5.6524	6.2974	5.052	8.8211
Nefa_Nip30_N domain-containing protein	A0A3Q1MM38	ENSBTAG00000005639	29 kDa				1.95624		1.8416	3.37665	1.39669	2.75287	1.46532	2.18835	1.41753	0.46561		1.7169	1.7923	2.0257	1.8315	2.9401	3.8716	2.8481	3.8468	1.0613	1.7883	1.8261	0.91106	2.9358	1.8874	3.0138	3.1745	0.91988	1.0114	2.051	1.879	2.2783	2.009	0	4.4661	1.0256	0	2.834	1.8105	0	0.93122
6-pyruvoyl tetrahydrobiopterin synthase	A0A3Q1M5V4	ENSBTAG00000006484	15 kDa			x	0.536749		0.592812	1.12003	0.49309	1.15045	0	0.36007	0.152402	0.31354		0.85845	0.89614	0	0.61666	0	1.6197	1.8987	0.9617	1.0613	0	0	0.91106	0	2.8311	0	1.7707	0	0	0	0	0	0.67644	0.76384	0	0	0	0	0.60961	0	0.62708
60S ribosomal protein L35a	E1BHM9	ENSBTAG00000011704	13 kDa				1.37002		1.11113	2.41343	1.66624	0.723	1.22689	0.819475	1.53187	1.56615		1.7169	0.89614	0	1.8315	1.96	3.8716	1.8987	1.9234	2.1226	0.89415	1.8261	1.8221	0	1.8874	1.0046	0	0.91988	2.0227	1.0255	0.93949	1.1391	1.0045	1.1343	0	2.0511	1.2424	2.834	0	1.2699	1.8624
Lysozyme C, milk isozyme	Q6B411	ENSBTAG00000011941	17 kDa		x		0.408786		0.342575	0	0	0	0	1.40498	0.536917	1.56285		0	0	0	1.3703	0	0	0	0	0	0	0	0	0	0	0	0	0	0	0	0	2.2783	0	0	3.3416	0	1.2424	0	0.90527	1.2699	1.8558
Uncharacterized protein	A0A3Q1MAP8	ENSBTAG00000018309	25 kDa			x	0.073322		0	0	0	0	0.04214	0	0.507775	0		0	0	0	0	0	0	0	0	0	0	0	0	0	0	0	0	0	0.16856	0	0	0	0	0	0	0.17093	0.20707	1.6531	0	0	0
Protein HP-25 homolog 2	Q2KIU3	ENSBTAG00000018556	23 kDa		x		12.1095		8.47293	14.488	10.9771	13.4856	8.50875	17.1002	10.339	14.9		9.443	6.273	8.1027	10.073	14.7	17.422	10.443	15.387	9.5518	15.201	10.956	8.1995	12.722	21.705	11.05	8.4653	9.1988	8.0908	9.2295	7.5159	20.504	14.063	21.552	12.282	9.23	13.666	8.5019	9.958	13.969	15.831
Uncharacterized protein	E1BAY6	ENSBTAG00000019309	145 kDa				14.8849		15.894	16.1403	12.0613	11.6766	19.208	16.1085	13.7545	13.5878		18.028	13.442	10.128	21.978	12.74	17.422	17.088	17.311	7.4292	11.624	17.348	11.844	9.786	11.324	16.073	9.5235	20.237	22.25	17.434	16.911	18.226	18.081	13.612	14.515	11.281	13.666	15.587	14.484	7.6197	19.556
Uncharacterized protein	F1N7A3	ENSBTAG00000020550	29 kDa				4.26652		5.709	4.40702	5.5356	4.3101	4.2363	3.07412	3.06412	3.32525		4.25	4.892	5.5125	8.1815	3.3899	3.8399	6.5831	3.8152	4.193	3.9723	5.8673	8.1098	3.401	4.2079	5.451	4.1805	4.5541	4.5096	5.0939	2.7876	3.38	4.4791	1.6735	2.7639	3.0262	2.4644	1.3937	5.3722	2.4982	4.1523
6-pyruvoyltetrahydropterin synthase	A0A3Q1MA59	ENSBTAG00000022460	19 kDa			x	1.7009		1.68743	1.29031	1.21021	1.57847	1.69175	2.65103	1.78845	1.71825		1.7169	1.7923	2.0257	1.2148	1.96	2.2519	0.94935	0	2.1226	0.89415	0.91303	0.91106	1.9572	0.94369	2.0092	1.4038	1.8398	2.0227	1.0255	1.879	2.2783	2.3371	2.6391	3.3496	2.0511	2.4848	1.417	1.2009	1.2699	2.1666
Dihydrodiol dehydrogenase 3	P52898	ENSBTAG00000022564	37 kDa			x	2.39768		1.25465	1.84978	2.05507	2.13707	2.5553	3.02555	3.54175	3.1269		0.85845	0.89614	1.0128	2.2512	0.98002	2.8006	1.7976	1.8209	1.0613	3.0923	2.2446	1.8221	1.8529	2.7305	2.9067	1.0582	1.0818	6.0543	1.2061	1.879	1.5403	7.038	1.2132	2.3107	1.3867	8.7831	2.9325	1.0647	2.6282	3.6256
40S ribosomal protein S27	E1B7A8	ENSBTAG00000024125	9 kDa			x	1.80633		2.28515	1.6921	2.1551	1.7345	2.183	1.03695	1.99507	0.9312		2.5754	1.7923	2.0257	2.7472	2.9401	0.96791	1.8987	0.9617	3.1839	1.7883	1.8261	1.8221	0.9786	1.8874	3.0138	1.0582	1.8398	2.0227	2.051	2.8185	0	3.0135	1.1343	0	1.0256	3.7272	1.417	1.8105	0	1.8624
Calponin	A0A3Q1LNX9	ENSBTAG00000024407	36 kDa				7.17617		7.717	6.50282	10.08	6.51567	7.5427	8.21605	4.90665	4.6807		3.4009	11.15	8.5509	7.7662	6.8601	7.2408	7.1019	4.8085	4.2452	11.555	12.273	12.247	2.9358	11.742	4.0184	7.3665	8.2789	5.543	10.748	5.6009	9.0693	11.494	3.9483	8.3526	3.0767	4.9219	3.5153	8.1127	3.8098	5.5516
60S ribosomal protein L9	G3MYL1	ENSBTAG00000024608	22 kDa				10.1893		10.5111	10.3559	9.5755	8.96525	11.1983	10.6792	10.4459	9.3774		10.279	12.519	10.106	9.1404	10.755	11.59	9.4794	9.5991	8.4707	9.809	9.1133	10.909	5.8607	9.4193	10.023	10.558	11.011	17.163	8.1849	8.4344	9.0919	10.023	13.578	10.024	9.2071	9.916	12.726	9.9344	7.6008	11.154
Protein HP-20 homolog	Q2KIT0	ENSBTAG00000026666	21 kDa		x		8.78732		6.68895	7.73182	10.8507	6.91413	6.54732	12.7518	9.31945	10.2015		6.0092	8.0652	8.1027	4.5787	8.8202	9.6791	5.6961	6.7319	12.736	16.989	5.4782	8.1995	9.786	6.6058	7.0321	4.2326	9.1988	7.0795	6.153	3.758	14.809	8.0361	15.88	12.282	8.2044	12.424	8.5019	8.1475	10.16	10.243
Small nuclear ribonucleoprotein E	E1BHK8	ENSBTAG00000030305	11 kDa				0.580754		0.214613	0	0	0	1.20405	1.38098	1.55602	0		0.85845	0	0	0	0	0	0	0	0	0	0	0	0	0	0	0	1.8398	1.0114	1.0255	0.93949	0	1.0045	3.4029	1.1165	0	2.4848	2.834	0.90527	0	0
Protein HP-25 homolog 1	Q2KIX7	ENSBTAG00000030683	23 kDa		x		6.75074		3.93585	6.51138	4.9719	7.10858	7.2688	8.0072	7.87435	9.90495		1.7169	4.4807	4.0514	5.4944	4.9001	9.6791	5.6961	5.7702	6.3679	8.0474	2.7391	2.7332	6.8502	11.324	6.0275	4.2326	7.359	5.0568	8.204	8.4554	4.5565	6.0271	14.746	6.6992	5.1278	8.6967	11.336	6.3369	11.429	8.3809
Ribosomal_L23eN domain-containing protein	E1BII3	ENSBTAG00000032432	18 kDa			x	3.99898		5.01748	3.84265	3.77325	3.22325	5.32488	1.90925	4.93895	3.92525		5.9919	4.4662	5.0479	4.5639	4.8843	1.9319	5.677	2.8774	4.2324	2.6752	3.6411	4.5443	1.9533	3.7633	4.0062	3.1702	5.5007	9.0696	2.0469	4.6823	2.2737	2.005	1.1297	2.2286	3.0643	3.7121	8.4676	4.5118	5.0644	2.7861
Uncharacterized protein	F1MPK7	ENSBTAG00000033166	82 kDa				4.68991		3.97553	5.56023	6.8481	12.1029	2.3291	0.284775	4.07375	0		4.2923	2.6884	7.0899	1.8315	8.8202	4.8395	5.6961	2.8851	7.4292	5.3649	10.043	4.5553	15.658	4.7184	10.046	17.989	3.6795	0	0	5.6369	1.1391	0	0	0	0	0	0	16.295	0	0
ULP_PROTEASE domain-containing protein	E1BKK7	ENSBTAG00000033344	25 kDa			x	2.59835		2.30436	3.1285	3.06712	2.74415	1.71325	3.20178	1.99507	2.66675		1.7169	0.89614	2.0257	4.5787	2.9401	2.9037	4.7468	1.9234	3.1839	1.7883	3.6521	3.6442	1.9572	2.8311	3.0138	3.1745	1.8398	2.0227	2.051	0.93949	2.2783	6.0271	2.2686	2.2331	1.0256	3.7272	1.417	1.8105	2.5399	2.7936
Uncharacterized protein C7orf57 homolog	A0JNL1	ENSBTAG00000035064	32 kDa				0.847484		0.711075	1.68293	0	1.9907	0.956095	0.5627	0.452625	0		0	0	1.0128	1.8315	0.98002	0.96791	1.8987	2.8851	0	0	0	0	1.9572	2.8311	0	3.1745	0.91988	0	1.0255	1.879	0	0	1.1343	1.1165	0	0	0	1.8105	0	0
Uncharacterized protein	E1BA19	ENSBTAG00000038893	33 kDa			x	0.502777		1.38318	0.241978	0.683782	0.235923	0.487723	0.279125	0.226318	0.46561		0	2.6884	1.0128	1.8315	0	0.96791	0	0	0	0	0.91303	1.8221	0	0.94369	0	0	0	1.0114	0	0.93949	0	0	0	1.1165	0	0	0	0.90527	0	0.93122
Primary amine oxidase, liver isozyme	Q29437	ENSBTAG00000039321	85 kDa		x		17.8926		14.444	13.9799	19.864	13.9885	17.774	20.9207	22.4533	21.5405		12.847	12.517	14.131	18.281	13.691	19.327	8.5025	14.399	19.069	28.565	13.649	18.173	11.716	19.772	16.025	8.4408	20.203	20.192	19.451	11.25	17.05	25.057	21.515	20.061	19.45	28.526	28.283	13.554	15.201	27.88
40S ribosomal protein S4	E1BGR7	ENSBTAG00000040167	30 kDa				5.64928		5.9748	6.01685	7.05895	5.67665	6.01425	4.49255	5.34555	3.57995		6.2893	6.8675	7.0844	3.658	3.5914	8.0666	6.6381	5.7713	7.4234	7.4477	6.0806	7.2841	5.8675	6.5991	6.359	3.881	5.517	7.0752	6.1457	5.3191	4.5551	4.0145	6.4254	2.9752	4.1016	6.6226	6.1354	4.5226	1.2654	5.8945
Ribosomal protein L15	E1BK63	ENSBTAG00000040367	24 kDa				3.50201		2.7669	5.78213	3.25312	3.9629	2.66932	3.03465	2.76422	4.0636		1.7169	4.4807	3.0385	1.8315	4.8983	7.7397	6.6437	3.8468	2.1226	2.6825	3.6521	4.5553	2.9358	4.7184	5.0229	3.1745	2.7596	2.0227	3.0765	2.8185	2.2783	2.009	2.2686	5.5827	4.1022	3.7272	1.417	1.8105	2.5399	5.5873
Uncharacterized protein	A0A3Q1LTV2	ENSBTAG00000040536	21 kDa			x	0.458346		0.240975	0.181135	0.561738	0	0	1.33792	0.621625	0.9884		0.9639	0	0	0	0	0.72454	0	0	0	1.5635	0.68345	0	0	0	0	0	0	0	0	0	0	2.1324	0.84909	2.3702	0	1.2424	0	1.2441	0	1.9768
Uncharacterized protein	A0A3Q1LFQ2	ENSBTAG00000046335	29 kDa				6.50357		5.31273	6.02155	5.6881	6.3187	6.61215	7.10138	8.38178	6.68075		5.2484	6.3718	5.6247	4.006	8.9005	5.8868	4.6211	4.6778	6.5835	5.6583	5.458	5.0526	7.1158	6.5549	4.8433	6.7608	6.2254	8.1195	5.6986	6.4051	8.2095	5.1836	7.8347	7.1777	6.6732	12.015	7.8138	7.0251	6.1182	7.2433
Small ubiquitin-related modifier	A0A3Q1M927	ENSBTAG00000047089	11 kDa			x	6.87575		6.4431	5.18745	6.9148	6.68085	7.3438	7.31923	7.82685	7.70405		6.0092	6.721	7.0899	5.9523	5.3901	5.3235	4.7468	5.2894	6.3679	7.1532	7.7607	6.3774	7.8288	7.5495	5.5252	5.8199	6.4391	9.6079	7.6913	5.6369	6.2652	5.0226	7.9401	10.049	7.1789	9.9391	9.2104	4.979	8.8896	6.5185
Uncharacterized protein	G3N0N8	ENSBTAG00000047319	22 kDa			x	0.280082		0.448075	0.241978	0.908313	0	0	0.50225	0	0		0	1.7923	0	0	0	0.96791	0	0	0	0.89415	2.7391	0	0	0	0	0	0	0	0	0	0	2.009	0	0	0	0	0	0	0	0
Uncharacterized protein	G3MYP7	ENSBTAG00000047461	58 kDa				2.97385		4.546	5.05658	2.76003	2.22622	4.11665	1.88	0.93535	1.56615		5.1507	3.5846	3.0385	6.4102	2.9401	5.8075	4.7468	6.7319	1.0613	2.6825	3.6521	3.6442	0	3.7748	3.0138	2.1163	3.6795	2.0227	5.1275	5.6369	1.1391	3.0135	1.1343	2.2331	1.0256	0	0	2.7158	1.2699	1.8624
Uncharacterized protein	A0A3Q1LRW4	ENSBTAG00000047700	47 kDa				6.65526		8.4	6.99675	7.12615	5.97755	8.0342	5.21518	6.6831	2.963		9.443	10.754	6.0771	7.3259	6.8601	8.7112	6.6455	5.7702	3.1839	10.73	6.3912	8.1995	5.8716	5.6621	6.0275	6.349	10.119	8.0908	9.2295	4.6975	6.8348	5.0226	4.5372	4.4661	4.1022	8.6967	8.5019	5.4316	1.2699	4.6561
Uncharacterized protein	G3N0V0	ENSBTAG00000048135	36 kDa			x	41.6489		36.663	44.9015	39.2115	33.0168	45.444	45.3213	44.9615	45.694		26.182	59.145	28.36	32.965	36.261	69.689	30.379	43.277	39.268	48.729	30.586	38.263	30.337	39.633	26.119	35.978	38.633	65.738	43.583	33.822	41.009	59.264	39.7	41.312	45.124	63.362	39.675	31.685	40.638	50.75
Ig-like domain-containing protein	A0A3Q1LLT0	ENSBTAG00000048423	24 kDa			x	0.0607277		0	0	0	0	0	0.36	0.0954575	0		0	0	0	0	0	0	0	0	0	0	0	0	0	0	0	0	0	0	0	0	0	0	1.44	0	0	0	0.38183	0	0	0
Beta-2-microglobulin	A0A3Q1MU93	ENSBTAG00000048782	14 kDa		x		10.5435		14.523	14.4542	13.7764	10.4498	7.66162	8.8597	5.58442	7.5347		12.018	11.65	15.193	19.231	11.76	16.454	16.139	13.464	6.3679	25.93	14.608	8.1995	9.786	10.381	11.05	10.582	11.039	3.0341	7.1785	9.3949	5.6957	15.068	10.209	4.4661	7.1789	2.4848	0	12.674	7.6197	7.4497
ANK_REP_REGION domain-containing protein	A0A3Q1MJH6	ENSBTAG00000048956	50 kDa				1.08157		1.58838	0.727407	1.13136	0.235923	2.15765	0.785825	1.01963	0.9312		1.7169	1.7923	1.0128	1.8315	0.98002	0.96791	0	0.9617	0	1.7883	1.8261	0.91106	0	0.94369	0	0	1.1546	2.2808	3.0765	2.1187	0	2.009	1.1343	0	1.0256	1.2424	0	1.8105	0	1.8624
Uncharacterized protein	A0A3Q1N4Z1	ENSBTAG00000049044	12 kDa				0.61713		1.9212	0	0	0	1.2863	1.42098	0	0		2.0005	0	2.0234	3.6609	0	0	0	0	0	0	0	0	0	0	0	0	2.7555	0	2.3897	0	0	5.6839	0	0	0	0	0	0	0	0
Uncharacterized protein	A0A3Q1N173	ENSBTAG00000049368	40 kDa				1.18578		1.85101	1.20672	1.81092	0.7165	0.747623	1.28808	0.806875	0.9312		0.85845	2.6884	2.0257	1.8315	0.98002	1.9358	0.94935	0.9617	0	2.6825	2.7391	1.8221	0.9786	1.8874	0	0	0	0	2.051	0.93949	0	4.018	1.1343	0	0	0	1.417	1.8105	0	1.8624
40S ribosomal protein S25	A0A3Q1MTI8	ENSBTAG00000049817	14 kDa			x	3.70373		3.171	3.34598	4.6541	3.46595	4.36885	2.73739	4.68827	2.6929		3.5007	4.3853	3.3043	1.4937	3.1972	3.1577	2.3229	4.7061	6.0592	4.3756	3.7233	4.4583	3.1926	3.0787	3.2773	4.3152	4.5015	4.1243	5.0184	3.8312	2.7872	0.81927	3.7005	3.6426	3.3457	7.093	4.6227	3.6917	3.1073	2.2785
Uncharacterized protein	A0A3Q1ND33	ENSBTAG00000050049	22 kDa			x	5.1396		5.00403	4.81912	2.9925	5.50533	5.08472	6.84165	6.09845	4.40235		6.0092	5.3768	4.0514	4.5787	3.9201	2.9037	3.7974	8.6553	1.0613	1.7883	4.5651	4.5553	3.9144	3.7748	9.0413	5.2908	6.4391	8.0908	2.051	3.758	5.6957	7.0316	7.9401	6.6992	9.23	4.9695	5.6679	4.5264	5.0798	3.7249
PDZ domain-containing protein	A0A3Q1N924	ENSBTAG00000050110	44 kDa				0.278688		0.45297	0	0.223538	0.47185	0.256375	0	0.452625	0.46561		0	0.89614	0	0.91574	0	0	0	0	0	0.89415	0	0	0	1.8874	0	0	0	0	1.0255	0	0	0	0	0	0	0	0	1.8105	0	0.93122
Uncharacterized protein	A0A3Q1MM09	ENSBTAG00000050156	42 kDa				6.27071		6.88473	9.89862	3.97497	8.96898	6.55385	4.67683	3.87115	4.40235		8.5845	6.273	8.1027	4.5787	10.78	11.615	8.5442	8.6553	3.1839	2.6825	5.4782	4.5553	5.8716	10.381	9.0413	10.582	4.5994	6.0681	6.153	9.3949	3.4174	4.018	6.8058	4.4661	5.1278	2.4848	4.2509	3.6211	5.0798	3.7249
Uncharacterized protein	A0A3Q1LTQ4	ENSBTAG00000050176	36 kDa			x	1.42439		1.40474	2.13335	2.43007	1.15029	1.2803	1.23325	0.525322	1.05125		1.4915	0.94834	1.5976	1.5815	3.0365	0.8311	2.4751	2.1907	1.941	3.3146	3.0277	1.437	1.3876	1.0366	0.98304	1.1939	1.0837	1.7487	1.4541	0.8347	0.78471	2.8799	0.55498	0.71343	0.90121	0	0.16988	1.0302	0	2.1025
ANK_REP_REGION domain-containing protein	A0A3Q1MMT8	ENSBTAG00000050189	60 kDa				4.81326		4.78435	4.35053	3.02535	3.42105	6.86522	5.17023	5.96405	5.0373		4.2923	4.4807	3.0385	7.3259	5.8801	4.8395	3.7974	2.8851	2.1226	2.6825	3.6521	3.6442	0	7.5495	4.0184	2.1163	7.1243	6.8214	7.1785	6.3367	3.4174	6.0271	4.5372	6.6992	5.1278	6.2119	7.0849	5.4316	6.3497	3.7249
UBC core domain-containing protein	A0A3Q1LUL4	ENSBTAG00000050276	17 kDa			x	4.93609		5.94402	6.49747	4.4596	4.437	3.6385	7.34868	2.74828	3.8942		6.0092	5.3768	5.0642	7.3259	4.9001	6.7754	8.5442	5.7702	4.2452	4.4708	5.4782	3.6442	4.893	5.6621	4.0184	3.1745	4.5994	3.0341	4.102	2.8185	10.252	9.0406	3.4029	6.6992	3.0767	2.4848	0	5.4316	1.2699	6.5185
Tubulin-specific chaperone A	A0A3Q1M6V1	ENSBTAG00000050302	10 kDa			x	0.506017		0	1.40892	0	0.8513	0	0.926725	0.16341	0.88955		0	0	0	0	1.7831	1.6729	0.60507	1.5746	0	0	0	0	1.6023	1.8029	0	0	0	0	0	0	0	1.3704	0	2.3365	0.65364	0	0	0	0	1.7791
Uncharacterized protein	A0A3Q1LPG0	ENSBTAG00000050723	36 kDa			x	15.5793		11.4064	15.2033	13.4682	15.1195	15.2749	20.809	15.7009	19.7255		13.735	9.8575	10.128	11.905	14.7	19.358	13.291	13.464	10.613	25.93	9.1303	8.1995	15.658	27.367	10.046	7.4071	22.077	14.159	16.408	8.4554	17.087	30.135	18.149	17.865	18.46	21.121	14.17	9.0527	15.239	24.212
Uncharacterized protein	A0A3Q1MBV4	ENSBTAG00000050991	26 kDa				0.469433		1.37376	0.241978	0.451795	0	1.22689	0	0.226318	0		0.85845	1.7923	1.0128	1.8315	0	0.96791	0	0	0	0.89415	0.91303	0	0	0	0	0	0.91988	2.0227	1.0255	0.93949	0	0	0	0	0	0	0	0.90527	0	0
PABC domain-containing protein	A0A3Q1LUM7	ENSBTAG00000052977	29 kDa			x	0.06109		0.458175	0	0	0	0	0	0	0		0	0	0	1.8327	0	0	0	0	0	0	0	0	0	0	0	0	0	0	0	0	0	0	0	0	0	0	0	0	0	0
Uncharacterized protein	A0A3Q1NL58	ENSBTAG00000053188	12 kDa			x	1.23716		1.60269	1.44714	1.40091	1.24092	0.951198	1.3834	1.01963	0.46561		0.85845	1.7923	1.0128	2.7472	0.98002	1.9358	0.94935	1.9234	1.0613	0.89415	1.8261	1.8221	1.9572	0.94369	1.0046	1.0582	1.8398	0	1.0255	0.93949	2.2783	1.0045	1.1343	1.1165	1.0256	1.2424	0	1.8105	0	0.93122
Uncharacterized protein	A0A3S5ZPE7	ENSBTAG00000053984	39 kDa				1.22018		2.93801	0.482343	3.55553	1.488	0.234873	0	0.452625	0		3.4338	5.3768	2.0257	0.91574	0.98002	0	0.94935	0	4.2452	2.6825	2.7391	4.5553	0	2.8311	1.0046	2.1163	0	0	0	0.93949	0	0	0	0	0	0	0	1.8105	0	0
PX domain-containing protein	A0A3Q1LYK3	ENSBTAG00000054108	27 kDa			x	0.975703		0	1.86585	0	1.06191	0.372205	1.70535	1.53625	1.5524		0	0	0	0	1.9999	1.7674	1.7336	1.9625	0	0	0	0	1.787	0.77953	0.61423	1.0669	1.0875	0.40132	0	0	2.7303	0	3.1688	0.92231	0	3.9535	2.1915	0	1.7739	1.3309
Uncharacterized protein	A0A3Q1M928	ENSBTAG00000054920	33 kDa			x	0.0923663		0.457875	0	0	0	0.234873	0	0	0		0	0	0	1.8315	0	0	0	0	0	0	0	0	0	0	0	0	0	0	0	0.93949	0	0	0	0	0	0	0	0	0	0
ArfGAP with coiled-coil, ankyrin repeat and PH domains 2	F1MZ03	ENSBTAG00000054986	64 kDa				3.61084		5.47863	4.81752	4.11003	3.943	2.88125	2.70513	2.12985	2.03175		5.9976	4.4686	5.0505	6.3978	4.9001	2.9037	5.6961	5.7702	1.0613	4.4466	5.4782	5.454	3.9144	4.7184	5.0229	2.1163	1.8398	2.0227	2.051	5.6115	3.4174	4.018	2.2686	1.1165	1.0256	2.468	1.417	3.6088	1.2699	2.7936
Uncharacterized protein	A0A3Q1M115	ENSBTAG00000055220	16 kDa			x	2.24841		2.5235	3.1408	2.38759	1.72615	1.70019	2.4147	1.40394	3.1324		1.7169	2.6884	2.0257	3.663	3.9201	3.8716	2.8481	1.9234	3.1839	0.89415	2.7391	2.7332	1.9572	2.8311	0	2.1163	0.91988	1.0114	2.051	2.8185	1.1391	4.018	2.2686	2.2331	2.0511	1.2424	1.417	0.90527	2.5399	3.7249
SEA domain-containing protein	A0A3Q1LQ52	ENSBTAG00000055295	26 kDa			x	9.19322		8.78898	14.2413	13.616	16.4318	3.8532	3.2634	6.87092	3.76735		8.5845	6.273	11.141	9.1574	17.64	10.647	13.291	15.387	19.104	10.73	14.608	10.022	19.572	14.155	15.069	16.931	3.6795	4.0454	2.051	5.6369	3.4174	4.018	2.2686	3.3496	5.1278	0	4.2509	18.105	3.8098	3.7249
Ectonucleoside triphosphate diphosphohydrolase 3	A0A3Q1LNT1	ENTPD3	60 kDa				0.476403		1.14972	0.245005	0.228258	1.72372	0	0	0.226318	0		0.85845	0.89614	1.0128	1.8315	0.98002	0	0	0	0	0	0.91303	0	4.893	0.94369	0	1.0582	0	0	0	0	0	0	0	0	0	0	0	0.90527	0	0
Protein 4.1	Q9N179	EPB41	69 kDa	x			6.3487		6.92135	7.20325	6.48625	6.96303	4.9552	6.5912	6.37695	4.236		8.2593	6.273	7.0899	6.0632	7.1645	8.3445	7.2351	6.0689	7.7588	2.6825	7.3042	8.1995	8.4367	5.0115	6.3395	8.0644	7.359	3.6623	4.102	4.6975	6.0494	3.496	9.4267	7.3927	4.1022	7.4543	7.0849	6.8664	1.6643	6.8077
Erythrocyte membrane protein band 4.1 like 1	F1N611	EPB41L1	102 kDa	x			6.18461		8.59023	5.16525	7.6671	6.49447	5.33162	6.65185	3.90198	5.16415		7.2495	10.953	9.3409	6.8175	5.1181	4.8395	6.8566	3.8468	7.9013	6.8557	8.4203	7.4911	8.0465	5.6621	8.0367	4.2326	4.804	2.2477	5.9789	8.2959	6.8348	8.4829	7.9401	3.3496	3.0767	4.9695	2.834	4.7277	3.8098	6.5185
Erythrocyte membrane protein band 4.1 like 2	A0A3Q1LWK1	EPB41L2	117 kDa	x			14.6368		18.5828	13.0653	16.0352	13.1234	17.2032	12.4588	12.8916	12.8315		18.362	17.893	21.236	16.84	16.628	15.045	7.5631	13.025	22.217	10.562	14.578	16.784	17.582	9.5195	12.601	12.791	16.107	16.148	12.705	23.853	15.428	17.463	6.2883	10.656	14.915	10.615	16.357	9.6795	12.12	13.543
Erythrocyte membrane protein band 4.1 like 3	E1B7S3	EPB41L3	121 kDa	x			19.2361		16.3577	17.3077	15.546	18.219	23.6463	21.9582	20.6152	21.241		21.929	14.169	16.014	13.319	23.031	15.327	17.269	13.604	16.25	14.772	16.262	14.9	20.736	15.667	19.234	17.239	22.323	27.499	23.361	21.402	27.505	19.779	23.985	16.564	19.953	15.475	27.569	19.464	25.584	16.898
Band 4.1-like protein 5	Q58CU2	EPB41L5	57 kDa	x			0.83864		1.8173	0.71974	1.13136	0.723	1.42095	0.251125	0.226318	0		1.7169	1.7923	1.0128	2.7472	0	0.96791	0.94935	0.9617	0	1.7883	1.8261	0.91106	0	1.8874	1.0046	0	1.8398	0	1.0255	2.8185	0	1.0045	0	0	0	0	0	0.90527	0	0
Epithelial cell adhesion molecule	Q3T0L5	EPCAM	35 kDa	x	x		7.28373		3.24905	5.81157	6.19947	6.23335	6.82938	9.7046	11.7325	9.7361		1.7169	4.4807	4.0514	2.7472	7.8402	8.7112	2.8481	3.8468	8.4905	5.3649	4.5651	6.3774	4.893	6.6058	6.0275	7.4071	6.4391	10.114	5.1275	5.6369	9.113	6.0271	14.746	8.9323	12.307	12.424	11.336	10.863	10.16	9.3122
Ectopic P-granules autophagy protein 5 homolog	A0A3Q1LTM3	EPG5	299 kDa			x	0.0912387		0	0	0.68429	0	0	0	0	0		0	0	0	0	0	0	0	0	0	0	1.8261	0.91106	0	0	0	0	0	0	0	0	0	0	0	0	0	0	0	0	0	0
Epoxide hydrolase	Q3ZCJ6	EPHX1	52 kDa	x			0.799195		1.31142	1.20369	1.13559	0	1.6147	0.50225	0.226318	0		3.4338	0.89614	0	0.91574	0	2.9037	0.94935	0.9617	0	0.89415	1.8261	1.8221	0	0	0	0	5.5193	0	0	0.93949	0	2.009	0	0	0	0	0	0.90527	0	0
AB hydrolase-1 domain-containing protein	F6QS88	EPHX2	63 kDa	x		x	106.393		88.307	104.899	101.601	112.517	99.5345	107.651	113.805	139.265		102.16	86.029	88.117	76.922	106.82	99.695	106.33	106.75	122.05	101.04	88.564	94.75	114.5	110.41	103.47	121.69	106.71	111.25	87.168	93.01	105.94	79.356	121.37	123.94	118.96	119.27	134.61	82.38	157.47	121.06
EPM2A interacting protein 1	F1MVT7	EPM2AIP1	70 kDa				14.9722		16.029	18.0745	13.0419	13.1935	16.1145	14.1488	15.1073	13.164		15.452	18.819	15.193	14.652	16.66	20.326	20.886	14.426	9.5518	12.518	15.521	14.577	9.786	13.212	17.078	12.698	15.638	16.182	19.485	13.153	11.391	17.077	13.612	14.515	17.434	16.151	14.17	12.674	11.429	14.899
Epsin 1	F1N579	EPN1	60 kDa	x			6.8929		8.59713	6.34415	9.46695	6.77575	5.91378	4.9484	7.22005	4.86105		6.354	7.8871	9.5224	10.625	4.5085	5.0339	10.064	5.7702	9.7671	8.9433	10.045	9.1124	7.0468	8.4951	9.4448	2.1163	4.4165	2.833	5.1296	11.276	3.8749	6.0291	3.8585	6.0311	5.7435	5.4685	6.8032	10.865	4.3199	5.4022
Epsin 2	A0A3Q1MSK9	EPN2	67 kDa				1.77708		2.01825	1.83508	2.3615	1.78068	1.66718	1.72047	1.31513	1.25971		1.932	2.3543	1.2667	2.52	1.2256	2.421	2.732	0.9617	0.93161	2.2365	2.8563	3.4216	2.4477	2.3604	1.2564	1.0582	1.8398	0	1.5395	3.2894	1.4246	1.508	2.5529	1.3964	3.3337	0	0	1.9268	1.5882	0.93122
Epsin 3	A0A3Q1M4S2	EPN3	69 kDa				0.36186		0.63191	0.719415	0.725387	0.44044	0	0	0.196795	0		2.0154	0.51224	0	0	1.126	1.2563	0.49536	0	0.97573	0	0.79392	1.1319	0	1.4124	0.34936	0	0	0	0	0	0	0	0	0	0	0	0	0.78718	0	0
LOW QUALITY PROTEIN: epiplakin	A0A3Q1LMV9	EPPK1	376 kDa	x			27.2438		31.919	35.4112	26.3035	26.1115	30.3338	18.4475	24.4222	22.759		29.167	27.759	47.58	23.17	24.477	24.175	43.007	49.986	24.04	26.803	32.231	22.14	22.485	27.345	33.478	21.138	29.115	29.634	33.484	29.102	15.179	18.057	24.559	15.995	28.691	21.929	19.343	27.726	16.066	29.452
Glutamyl-tRNA synthetase	A0A3Q1MKR2	EPRS1	171 kDa				87.1899		81.8625	92.0092	88.3752	102.312	85.7993	82.5735	78.5252	84.9335		81.278	81.262	89.819	75.091	101.61	83.898	91.783	90.746	107.91	80.187	80.967	84.437	101.46	101.62	103.15	103.02	84.96	82.931	73.836	101.47	93.819	67.302	82.441	86.732	84.096	85.725	69.432	74.848	86.356	83.511
EPS15 protein	A5D7I1	EPS15	100 kDa	x			12.9903		12.8332	9.64582	10.9973	9.71765	17.4045	12.627	17.535	13.3335		13.735	13.442	13.167	10.989	10.78	7.7433	10.443	9.617	9.5518	10.73	9.1303	14.577	6.8502	9.4369	13.06	9.5235	21.157	17.193	14.357	16.911	11.391	12.054	17.014	10.049	15.383	22.363	17.004	15.39	12.699	13.968
Epidermal growth factor receptor pathway substrate 15 like 1	A0A3Q1MMI6	EPS15L1	103 kDa	x			7.37212		10.0848	7.72455	7.49343	6.72915	7.59488	7.13983	4.75693	7.5347		8.5845	11.65	9.1156	10.989	8.8202	8.7112	3.7974	9.5694	6.3679	5.3649	9.1303	9.1106	5.8716	6.6058	7.0321	7.4071	6.4391	11.125	7.1785	5.6369	5.6957	6.0271	5.6715	11.165	3.0767	4.9695	2.834	8.1475	7.6197	7.4497
Epidermal growth factor receptor pathway substrate 8	E1BCX9	EPS8	93 kDa	x			7.36701		7.91228	6.0412	9.72273	5.96638	7.4868	6.28015	7.991	7.70405		6.8676	10.754	3.0385	10.989	6.8601	6.7754	3.7974	6.7319	5.3065	8.0474	12.782	12.755	7.8288	4.7184	6.0275	5.2908	9.1988	7.0795	6.153	7.5159	6.8348	7.0316	5.6715	5.5827	7.1789	3.7272	5.6679	15.39	8.8896	6.5185
EPS8 like 1	A0A3Q1LWG4	EPS8L1	84 kDa	x			1.07684		1.80788	0.71974	1.5869	1.29407	1.23535	0.753375	0.67895	0		2.5754	0.89614	1.0128	2.7472	0	0.96791	0.94935	0.9617	0	1.7883	1.8261	2.7332	0	0.94369	0	4.2326	0	1.0114	2.051	1.879	0	3.0135	0	0	0	0	0	2.7158	0	0
EPS8 like 2	A0A3Q1LV39	EPS8L2	81 kDa	x			1.84209		4.38433	1.91415	2.71402	2.72893	0.716325	0	1.3579	0		2.5754	3.5846	4.0514	7.3259	0	1.9358	3.7974	1.9234	0	4.4708	3.6521	2.7332	1.9572	3.7748	2.0092	3.1745	1.8398	0	1.0255	0	0	0	0	0	0	0	0	5.4316	0	0
Epithelial stromal interaction 1	F1MI76	EPSTI1	35 kDa				0.327016		0.2532	1.18978	0	1.00965	0	0	0	0		0	0	1.0128	0	0	0	3.7974	0.9617	0	0	0	0	0.9786	0.94369	0	2.1163	0	0	0	0	0	0	0	0	0	0	0	0	0	0
Endoplasmic reticulum aminopeptidase 1	F1MU34	ERAP1	107 kDa	x	x		1.63919		2.08486	0.731977	0.944387	0.26455	1.97099	2.4528	2.59567	2.4974		0.85845	1.7923	2.0257	3.663	1.96	0.96791	0	0	1.0613	0.89415	0	1.8221	0	0	0	1.0582	0.91988	3.0341	2.051	1.879	2.2783	3.0135	3.4029	1.1165	4.1022	1.2424	1.417	3.6211	1.2699	3.7249
Endoplasmic reticulum aminopeptidase 2	A6QPT7	ERAP2	110 kDa				0.572461		0.93021	0	0.7124	0	0.234873	0.50225	1.44813	0.9312		0	1.7923	1.0128	0.91574	0	0	0	0	1.0613	1.7883	0	0	0	0	0	0	0	0	0	0.93949	0	2.009	0	0	3.0767	0	0	2.7158	0	1.8624
Receptor protein-tyrosine kinase	F1MCQ7	ERBB2	138 kDa		x		0.162793		0.457875	0.48395	0	0	0	0.279125	0	0		0	0	0	1.8315	0	1.9358	0	0	0	0	0	0	0	0	0	0	0	0	0	0	0	0	0	1.1165	0	0	0	0	0	0
Erbb2 interacting protein	E1BKT3	ERBIN	163 kDa				0.621449		0.45297	0	0	0.235923	1.96962	1.06052	0.709025	0.46561		0	0.89614	0	0.91574	0	0	0	0	0	0	0	0	0	0.94369	0	0	1.8398	2.0227	3.0765	0.93949	0	2.009	0	2.2331	1.0256	0	0	1.8105	0	0.93122
ELKS/RAB6-interacting/CAST family member 1	A0A3Q1LTK7	ERC1	128 kDa	x			3.63285		5.9674	4.8269	2.27165	3.68783	3.9142	3.49025	1.37387	3.4286		3.4338	8.9614	5.0642	6.4102	3.9201	7.7433	3.7974	3.8468	0	1.7883	4.5651	2.7332	1.9572	6.6058	3.0138	3.1745	3.6795	5.0568	4.102	2.8185	2.2783	5.0226	1.1343	5.5258	1.0256	1.2424	1.417	1.8105	1.2699	5.5873
Endoplasmic reticulum-golgi intermediate compartment 1	F6QNX4	ERGIC1	33 kDa	x			0.290839		0.224035	0	0.223538	0.235923	0.25285	0.785825	0.226318	0.46561		0	0.89614	0	0	0	0	0	0	0	0.89415	0	0	0	0.94369	0	0	0	1.0114	0	0	0	2.009	1.1343	0	0	0	0	0.90527	0	0.93122
Enhancer of rudimentary homolog	Q3SZC0	ERH	12 kDa			x	3.6647		3.8484	4.08702	3.95432	3.48563	1.69175	4.85065	2.82025	5.4944		5.1441	3.5777	3.0229	3.6489	4.8926	2.8963	5.6815	2.8777	3.1839	5.3511	3.6451	3.6372	4.8855	1.8801	4.0106	3.1663	1.8398	2.0227	1.0255	1.879	5.6781	7.0161	1.1343	5.5741	4.1022	1.2424	1.417	4.5194	6.3399	4.6489
ERI1 exoribonuclease 3	A6QLH5	ERI3	37 kDa			x	2.62349		2.79118	2.65075	1.93107	2.02338	2.6609	3.03465	3.399	2.37051		1.7169	4.4807	4.0514	0.91574	1.96	1.9358	1.8987	4.8085	3.1839	0.89415	0.91303	2.7332	3.9144	0	1.0046	3.1745	3.6795	3.0341	2.051	1.879	2.2783	2.009	2.2686	5.5827	3.0767	4.9695	2.834	2.7158	3.8098	0.93122
ERO1-like protein alpha	A5PJN2	ERO1A	54 kDa	x	x		7.60566		5.9204	4.63885	4.48013	2.49987	9.03	11.8289	10.6958	15.897		2.5754	7.0284	5.0642	9.0136	4.7462	5.5034	3.6483	4.6575	4.0786	8.8011	1.6827	3.3581	2.9358	2.8311	0	4.2326	9.8297	4.8979	12.145	9.2474	8.9342	13.905	16.836	7.6404	16.248	7.4543	8.5019	10.579	16.11	15.684
Endoplasmic reticulum oxidoreductase 1 beta	F1MW08	ERO1B	55 kDa		x		0.265311		0.0359525	0	0	0	0.936713	0.946085	0.0710825	0		0	0	0	0.14381	0	0	0	0	0	0	0	0	0	0	0	0	0.28892	0.15883	2.2121	1.087	0	1.1623	2.4467	0.17534	0	0	0	0.28433	0	0
Endoplasmic reticulum resident protein 29	P81623	ERP29	29 kDa	x	x		19.3144		10.5815	18.8645	11.7065	14.1669	22.6202	34.0902	17.5262	30.6045		7.7261	7.1691	9.1156	18.315	24.5	21.294	11.392	18.272	11.674	20.565	4.5651	10.022	8.8074	18.874	12.055	16.931	21.157	22.25	23.587	23.487	33.035	31.14	46.506	25.68	24.613	14.909	17.004	13.579	30.479	30.73
Endoplasmic reticulum resident protein 44	Q3T0L2	ERP44	47 kDa	x	x		14.4829		13.9572	15.695	9.98953	9.1432	14.7817	21.3903	15.5795	16.17		10.301	14.338	10.128	21.062	15.68	21.294	12.342	13.464	7.4292	15.201	8.2173	9.1106	8.8074	12.268	7.0321	8.4653	11.039	13.148	13.332	21.608	18.226	21.095	29.492	16.748	19.486	13.666	15.587	13.579	16.509	15.831
S-formylglutathione hydrolase	Q08E20	ESD	32 kDa	x		x	28.2816		26.5472	27.9655	29.137	28.1195	30.103	27.694	29.5928	25.906		25.754	27.78	33.424	19.231	28.421	26.134	30.379	26.928	41.391	26.825	21	27.332	27.401	26.423	31.142	27.512	33.116	26.295	32.816	28.185	29.617	27.122	28.357	25.68	33.843	29.817	31.174	23.537	26.669	25.143
Epithelial splicing regulatory protein 1	F1MVN3	ESRP1	75 kDa	x			2.40396		1.98715	1.78697	2.449	1.99905	2.69795	3.0169	2.87997	2.42545		2.1156	2.2085	2.4961	1.1284	1.8114	2.9817	1.1698	1.185	1.9616	1.6527	3.3751	2.8066	1.2059	2.3257	1.8568	2.6078	2.8337	3.1155	2.5273	2.3153	2.8073	3.7133	2.7954	2.7516	2.5274	3.8272	3.4921	1.6732	3.1297	1.7212
Eukaryotic peptide chain release factor subunit 1	Q0VCX5	ETF1	49 kDa	x			8.59353		8.9983	8.18965	10.282	9.44053	7.0448	6.65458	10.1589	7.3653		8.5845	9.8575	11.141	6.4102	6.8601	10.647	10.443	4.8085	8.4905	9.8357	11.869	10.933	10.765	9.4369	8.0367	9.5235	7.359	8.0908	6.153	6.5764	9.113	4.018	5.6715	7.8158	8.2044	8.6967	15.587	8.1475	6.3497	8.3809
Electron transfer flavoprotein subunit alpha, mitochondrial	Q2KJE4	ETFA	35 kDa	x		x	0.102557		0	0	0	0	0	0	0.769175	0		0	0	0	0	0	0	0	0	0	0	0	0	0	0	0	0	0	0	0	0	0	0	0	0	3.0767	0	0	0	0	0
EWS RNA binding protein 1	A0A3Q1MK72	EWSR1	79 kDa	x			3.61816		3.81515	2.17454	2.11803	2.75287	4.16702	4.86428	5.67812	3.1324		4.2923	5.3768	1.0128	4.5787	1.96	2.9037	0.94935	2.8851	2.1226	1.7883	2.7391	1.8221	2.9358	1.8874	3.0138	3.1745	3.6795	6.0681	4.102	2.8185	4.5565	7.0316	3.4029	4.4661	4.1022	6.2119	4.2509	8.1475	2.5399	3.7249
Sec3-PIP2_bind domain-containing protein	A0A3Q1NJP2	EXOC1	105 kDa	x			8.65321		9.10133	10.8481	6.96275	10.388	7.6656	8.94595	6.83925	8.29635		9.443	8.0652	6.0771	12.82	9.8002	12.583	11.392	9.617	4.2452	5.3649	9.1303	9.1106	5.8716	14.155	13.06	8.4653	4.5994	12.136	9.2295	4.6975	7.9739	12.054	7.9401	7.8158	4.1022	6.2119	7.0849	9.958	6.3497	10.243
Exocyst complex component 2	E1BDW9	EXOC2	103 kDa				5.77335		8.7155	6.2678	6.02347	3.71602	7.56245	4.38882	5.05985	3.1324		6.8676	11.65	8.1027	8.2417	5.8801	6.7754	6.6455	5.7702	3.1839	3.5766	10.956	6.3774	0	5.6621	6.0275	3.1745	6.4391	8.0908	8.204	7.5159	3.4174	4.018	4.5372	5.5827	7.1789	6.2119	1.417	5.4316	2.5399	3.7249
Exocyst complex component 3	Q0V8C2	EXOC3	86 kDa	x			8.68807		12.6089	8.67505	8.99617	8.20378	10.4786	6.24325	7.45745	4.9948		12.877	15.234	13.167	9.1574	7.8402	8.7112	9.4935	8.6553	4.2452	8.9415	10.043	12.755	5.8716	9.4369	9.0413	8.4653	11.039	10.114	12.306	8.4554	6.8348	8.0361	3.4029	6.6992	4.1022	12.424	4.2509	9.0527	2.5399	7.4497
Exocyst complex component 4	A6QLD1	EXOC4	110 kDa	x			11.7104		17.7975	12.7837	12.5526	8.62732	12.1297	8.90563	10.0154	10.0323		16.311	18.819	13.167	22.893	11.76	14.519	11.392	13.464	8.4905	11.624	14.608	15.488	1.9572	15.099	10.046	7.4071	11.039	8.0908	14.357	15.032	10.252	14.063	9.0744	2.2331	8.2044	7.4543	9.9189	14.484	8.8896	11.175
Exocyst complex component 5	F1MC71	EXOC5	82 kDa				4.30041		6.6212	3.39038	4.11865	2.97315	4.8259	4.14657	3.74325	4.86795		6.8676	8.9614	6.0771	4.5787	5.8801	3.8716	2.8481	0.9617	1.0613	4.4708	4.5651	6.3774	0.9786	3.7748	5.0229	2.1163	5.5193	4.0454	4.102	5.6369	3.4174	3.0135	6.8058	3.3496	5.1278	2.4848	2.834	4.5264	5.0798	4.6561
Exocyst complex component 6	F1N005	EXOC6	93 kDa	x			4.0508		4.40367	6.51735	4.35262	4.18138	2.6824	3.30273	4.0096	1.86245		2.5754	4.4807	5.0642	5.4944	7.8402	4.8395	5.6961	7.6936	1.0613	3.5766	8.2173	4.5553	0.9786	7.5495	5.0229	3.1745	3.6795	3.0341	3.0765	0.93949	5.6957	3.0135	2.2686	2.2331	4.1022	4.9695	4.2509	2.7158	0	3.7249
Exocyst complex component 6B	F1MIR2	EXOC6B	89 kDa	x			4.96423		5.86248	5.542	4.57517	4.99428	5.54575	3.8261	4.38855	4.9948		9.443	5.3768	4.0514	4.5787	3.9201	5.8075	4.7468	7.6936	1.0613	4.4708	6.3912	6.3774	2.9358	4.7184	7.0321	5.2908	7.359	3.0341	6.153	5.6369	3.4174	4.018	3.4029	4.4661	3.0767	6.2119	2.834	5.4316	2.5399	7.4497
Exocyst complex component 7	A0A3Q1MNT5	EXOC7	80 kDa	x			5.66265		7.523	5.79002	7.1013	3.7603	6.7691	4.32958	5.3976	3.598		8.5845	6.273	6.0771	9.1574	5.8801	6.7754	5.6961	4.8085	2.1226	8.0474	6.3912	11.844	1.9572	3.7748	4.0184	5.2908	8.2789	6.0681	6.153	6.5764	4.5565	6.0271	2.2686	4.4661	5.1278	4.9695	4.2509	7.2422	2.5399	4.6561
Exocyst complex component 8	A4IF89	EXOC8	82 kDa				7.04876		8.36573	9.17915	6.0042	5.96882	7.8383	5.81153	6.7137	5.9685		8.5845	10.754	4.0514	10.073	8.8202	14.519	6.6455	6.7319	3.1839	7.1532	6.3912	7.2885	4.893	6.6058	6.0275	6.349	5.5193	10.114	8.204	7.5159	7.9739	4.018	5.6715	5.5827	6.1533	8.6967	5.6679	6.3369	6.3497	5.5873
Exosome complex component RRP41	Q7YRA3	EXOSC4	26 kDa				0.37126		1.12545	0.237338	0.228258	0	0.464843	0.50225	0.226318	0		0.85845	0.89614	0	2.7472	0	0	0.94935	0	0	0	0.91303	0	0	0	0	0	0.91988	0	0	0.93949	0	2.009	0	0	0	0	0	0.90527	0	0
Exosome complex component RRP43	Q2KHU3	EXOSC8	30 kDa			x	0.568148		0.443547	0	1.81141	0	0.486345	0.53025	0.98955	0		0.85845	0	0	0.91574	0	0	0	0	0	2.6825	3.6521	0.91106	0	0	0	0	0.91988	0	1.0255	0	0	1.0045	0	1.1165	0	1.2424	0	2.7158	0	0
Exostosin-2	O77783	EXT2	82 kDa				0.406641		0	0.237338	0.451795	1.00277	0	0	1.3579	0		0	0	0	0	0	0	0.94935	0	0	0.89415	0.91303	0	0	0.94369	2.0092	1.0582	0	0	0	0	0	0	0	0	0	0	0	5.4316	0	0
Eyes absent homolog	A0A3Q1M345	EYA3	63 kDa				0.771489		0.696747	0.482343	0.223538	0.751623	1.22337	1.06495	0.793317	1.10056		0.85845	0	1.0128	0.91574	0.98002	0	0.94935	0	0	0.89415	0	0	0	0.94369	1.0046	1.0582	0.91988	3.0341	0	0.93949	0	2.009	1.1343	1.1165	1.0256	1.2424	0	0.90527	1.2699	0.93122
Ezrin	P31976	EZR	69 kDa	x			113.403		80.4385	109.03	94.7915	116.496	103.539	142.67	125.55	156.015		96.857	63.084	84.802	77.011	123.09	100.82	108.88	103.33	122.35	84.088	81.6	91.128	135.52	95.335	104.32	130.81	117.73	103.36	107.86	85.205	155.96	134.25	153.63	126.84	122.22	137.41	129.03	113.54	160.02	152.01
Junctional adhesion molecule A	Q9XT56	F11R	32 kDa		x		2.50309		1.36885	2.17464	0.49309	1.48335	3.63985	3.04917	5.23088	2.66675		0.85845	2.6884	1.0128	0.91574	0.98002	5.8075	0.94935	0.9617	1.0613	0	0	0.91106	0.9786	1.8874	2.0092	1.0582	3.6795	4.0454	3.0765	3.758	3.4174	2.009	4.5372	2.2331	6.1533	4.9695	7.0849	2.7158	2.5399	2.7936
TGc domain-containing protein	F1MW44	F13A1	83 kDa	x			1.6089		1.13539	1.20524	3.20237	1.19485	1.24487	1.91688	2.16717	0		1.7169	0.89614	1.0128	0.91574	0	3.8716	0.94935	0	1.0613	5.3649	2.7391	3.6442	0	3.7748	1.0046	0	0.91988	3.0341	1.0255	0	1.1391	2.009	3.4029	1.1165	2.0511	2.4848	1.417	2.7158	0	0
Prothrombin	P00735	F2	71 kDa	x	x		9.88989		9.66615	8.69808	10.3196	11.1207	7.55265	12.33	8.77257	11.4288		10.301	8.0652	11.141	9.1574	9.8002	7.7433	4.7468	12.502	4.2452	17.883	8.2173	10.933	10.765	15.099	8.0367	10.582	8.2789	8.0908	8.204	5.6369	11.391	12.054	12.477	13.398	10.256	8.6967	7.0849	9.0527	8.8896	13.968
Coagulation factor VIII associated 1	G3X7W1	F8A1	40 kDa				1.07672		1.36434	0.960105	1.17264	0.751623	1.20894	0.815025	1.01963	1.56615		1.7169	0.89614	1.0128	1.8315	0.98002	0	1.8987	0.9617	1.0613	0.89415	0.91303	1.8221	0	0.94369	1.0046	1.0582	0.91988	1.0114	1.0255	1.879	1.1391	1.0045	0	1.1165	1.0256	1.2424	0	1.8105	1.2699	1.8624
Coagulation factor IX	P00741	F9	52 kDa		x		0.85312		0.45297	1.20369	0.451795	0.47185	0.735645	1.63453	0.66485	1.56615		0	0.89614	0	0.91574	0	2.9037	0.94935	0.9617	0	0.89415	0.91303	0	0	1.8874	0	0	0.91988	2.0227	0	0	2.2783	2.009	1.1343	1.1165	0	1.2424	1.417	0	1.2699	1.8624
Fatty acid-binding protein, liver	P80425	FABP1	14 kDa			x	1.08649		0.6868	0.721275	2.83515	2.44022	0.256375	0	0.2564	1.9049		0	0	0	2.7472	0	0	0	2.8851	3.1839	2.6825	3.6521	1.8221	5.8716	2.8311	0	1.0582	0	0	1.0255	0	0	0	0	0	1.0256	0	0	0	3.8098	0
Fatty acid-binding protein, heart	P10790	FABP3	15 kDa	x		x	0.550933		0	0	0	0	0.758525	2.39115	0.66485	0.63495		0	0	0	0	0	0	0	0	0	0	0	0	0	0	0	0	0	3.0341	0	0	1.1391	5.0226	3.4029	0	0	1.2424	1.417	0	1.2699	0
Adipocyte-type fatty acid-binding protein	F1MHQ4	FABP4	15 kDa			x	1.38578		0.73046	0.482343	0.907828	1.9972	1.24839	3.63987	0.836968	1.10056		0	0.89614	2.0257	0	0.98002	0	0.94935	0	0	0.89415	1.8261	0.91106	0.9786	2.8311	1.0046	3.1745	0.91988	2.0227	2.051	0	3.4174	1.0045	5.6715	4.4661	1.0256	0	1.417	0.90527	1.2699	0.93122
Fatty acid-binding protein 5	P55052	FABP5	15 kDa	x		x	8.002		5.00403	6.2816	4.45437	5.0079	10.3895	16.1073	6.46325	12.6143		6.0092	5.3768	4.0514	4.5787	7.8402	7.7433	5.6961	3.8468	4.2452	5.3649	3.6521	4.5553	9.786	1.8874	2.0092	6.349	12.878	8.0908	10.255	10.334	17.087	18.081	14.746	14.515	8.2044	7.4543	5.6679	4.5264	17.779	7.4497
FAS-associated death domain protein	Q645M6	FADD	23 kDa				7.70442		8.94042	9.64597	6.39215	6.76	5.8408	8.03445	6.8994	10.54		9.443	8.9614	9.1156	8.2417	9.8002	8.7112	9.4935	10.579	7.4292	5.3649	9.1303	3.6442	7.8288	4.7184	6.0275	8.4653	5.5193	7.0795	5.1275	5.6369	7.9739	5.0226	10.209	8.9323	6.1533	6.2119	7.0849	8.1475	12.699	8.3809
UBX domain-containing protein	Q29RM7	FAF1	74 kDa				6.71763		7.82105	9.3862	7.94672	5.4247	6.22778	4.45325	7.40897	3.4271		7.7228	8.958	9.111	5.4924	8.8165	5.8053	11.388	11.535	12.731	4.4687	7.3008	7.2864	6.848	6.603	4.0168	4.231	9.1967	6.0651	3.075	6.5743	4.5548	2.0083	5.6689	5.581	8.2013	6.2091	7.0828	8.1427	1.269	5.5852
Fumarylacetoacetase	A5PKH3	FAH	46 kDa				10.1528		10.9796	12.7737	12.3472	10.6487	10.9372	5.1146	8.8795	8.9304		10.3	14.336	10.127	9.1554	10.778	16.451	13.289	10.577	15.917	13.41	10.042	10.02	10.763	12.266	10.044	9.522	10.117	14.157	8.2028	11.272	4.556	8.0346	3.4024	4.4654	8.203	11.18	7.0836	9.0514	7.6188	10.242
FAA_hydrolase domain-containing protein	F1MLX0	FAHD2A	35 kDa			x	10.9479		11.6193	10.336	11.7778	8.1586	10.9761	10.8192	12.9583	10.9275		11.12	13.4	10.092	11.865	9.7687	9.648	9.4664	12.461	13.748	13.371	8.1912	11.801	8.7795	8.4662	8.008	7.3807	9.1659	12.093	13.284	9.3614	10.216	14.024	7.9117	11.125	13.285	17.331	11.295	9.9224	8.8579	12.997
Protein FAM107B	A0A3Q1LT30	FAM107B	20 kDa	x		x	3.20114		3.41415	2.34802	3.18215	3.54347	3.92408	2.96988	2.9341	3.38545		3.4743	3.6268	4.0991	2.4564	2.3175	2.5963	1.8987	2.5796	3.571	2.3984	3.0721	3.6871	2.3141	3.475	3.3802	5.0046	4.3505	4.0931	3.4505	3.8022	3.8329	2.009	3.0426	2.995	2.7509	2.9379	2.3839	3.6637	4.273	2.4979
Protein FAM114A2	Q2T9N1	FAM114A1	55 kDa			x	7.14504		5.49613	6.27553	6.15345	7.39543	10.2507	7.47168	7.32788	6.4341		6.8676	5.3768	6.0771	3.663	5.8801	7.7433	4.7468	6.7319	7.4292	7.1532	4.5651	5.4663	7.8288	10.381	5.0229	6.349	11.039	8.0908	14.357	7.5159	7.9739	5.0226	9.0744	7.8158	8.2044	4.9695	7.0849	9.0527	6.3497	6.5185
Constitutive coactivator of PPAR-gamma-like protein 1	A6H7H1	FAM120A	122 kDa	x			10.0694		15.78	9.89273	11.566	8.92495	10.4767	6.2465	8.65445	7.9579		13.735	18.819	13.167	17.399	8.8202	15.487	9.4935	5.7702	6.3679	11.624	13.695	14.577	5.8716	12.268	8.0367	9.5235	7.359	10.114	11.281	13.153	5.6957	8.0361	5.6715	5.5827	8.2044	11.181	7.0849	8.1475	3.8098	12.106
Constitutive coactivator of peroxisome proliferator-activated receptor gamma	A6QNT4	FAM120B	79 kDa				6.56624		6.92228	6.25857	7.52065	6.97197	6.51627	4.98517	6.9395	6.26475		4.2923	8.0652	7.0899	8.2417	4.9001	5.8075	7.5948	6.7319	7.4292	7.1532	5.4782	10.022	6.8502	7.5495	5.0229	8.4653	8.2789	5.0568	6.153	6.5764	4.5565	3.0135	5.6715	6.6992	5.1278	8.6967	8.5019	5.4316	5.0798	7.4497
Family with sequence similarity 120C	G3X6D5	FAM120C	120 kDa				1.24335		3.20555	0.964745	1.13509	0.751623	1.48327	0.84305	0.709025	0.46561		2.5754	5.3768	3.0385	1.8315	0.98002	0.96791	0.94935	0.9617	0	0.89415	0.91303	2.7332	0	0.94369	1.0046	1.0582	0.91988	2.0227	2.051	0.93949	1.1391	0	0	2.2331	1.0256	0	0	1.8105	0	0.93122
Protein FAM13A	Q8HYW0	FAM13A	80 kDa				0.643241		2.24074	0.237338	1.36481	0	0.25285	0.50225	0.226318	0		0.85845	6.273	0	1.8315	0	0	0.94935	0	0	0.89415	4.5651	0	0	0	0	0	0	1.0114	0	0	0	2.009	0	0	0	0	0	0.90527	0	0
Family with sequence similarity 151 member A	A0A3Q1M171	FAM151A	51 kDa				0.361673		0.34284	0.52276	1.21427	0.54214	0	0	0.09053	0		0	0.35846	1.0129	0	0	0	1.8987	0.19234	3.3962	0	1.4609	0	1.5658	0	0.60276	0	0	0	0	0	0	0	0	0	0	0	0	0.36212	0	0
Family with sequence similarity 151 member B	A0A3Q1N8K4	FAM151B	32 kDa			x	13.6143		13.2625	15.2015	13.3725	12.6401	12.6482	13.474	15.392	12.233		15.452	13.442	13.167	10.989	16.66	16.454	15.19	12.502	12.736	14.306	12.782	13.666	13.7	12.268	15.069	9.5235	11.958	11.125	14.357	13.153	15.948	12.054	13.612	12.282	11.281	21.121	15.587	13.579	11.429	13.037
Family with sequence similarity 160 member A1	E1BBC1	FAM160A1	115 kDa				0.381121		0.443547	0.240425	0.223538	0.723	0.464843	0.53025	0	0.46561		0.85845	0	0	0.91574	0	0	0	0.9617	0	0.89415	0	0	0	1.8874	1.0046	0	0.91988	0	0	0.93949	0	1.0045	0	1.1165	0	0	0	0	0	0.93122
Protein FAM160B1	A0A3Q1MXF4	FAM160B1	86 kDa				1.5284		2.06563	1.69519	1.39669	1.2322	1.46177	1.91368	1.14757	1.10056		1.7169	2.6884	2.0257	1.8315	2.9401	0.96791	0.94935	1.9234	1.0613	1.7883	1.8261	0.91106	0.9786	1.8874	1.0046	1.0582	0.91988	2.0227	1.0255	1.879	2.2783	2.009	1.1343	2.2331	1.0256	1.2424	1.417	0.90527	1.2699	0.93122
Family with sequence similarity 169 member A	F1N5F9	FAM169A	75 kDa				4.50548		2.4987	0	2.993	0.25115	7.69243	6.37543	9.19728	9.5663		0	3.5846	0	6.4102	0	0	0	0	1.0613	1.7883	5.4782	3.6442	0	0	1.0046	0	11.958	5.0568	7.1785	6.5764	9.113	4.018	5.6715	6.6992	11.281	11.181	7.0849	7.2422	8.8896	10.243
Arb2 domain-containing protein	A0A3Q1NM09	FAM172A	48 kDa		x		1.74304		2.7767	0.725925	1.62024	0.26455	3.63143	2.09305	1.72813	0.46561		1.7169	2.6884	3.0385	3.663	0	2.9037	0	0	1.0613	2.6825	1.8261	0.91106	0	0	0	1.0582	4.5994	5.0568	2.051	2.8185	0	5.0226	0	3.3496	1.0256	1.2424	2.834	1.8105	0	0.93122
CAP-ZIP_m domain-containing protein	F1MTG3	FAM21A	146 kDa				14.3709		14.2308	14.243	11.5866	9.91502	17.3233	17.8045	15.6307	14.0955		12.877	16.13	14.18	13.736	15.68	13.551	11.392	16.349	1.0613	16.095	16.435	12.755	2.9358	16.043	9.0413	11.64	16.558	17.193	20.51	15.032	21.643	18.081	14.746	16.748	15.383	12.424	18.421	16.295	11.429	16.762
Protein FAM3C	A5PKI3	FAM3C	25 kDa	x	x		0.498109		0.910835	1.666	0.907828	0.25115	0	0	0	0		0	0.89614	0	2.7472	0	0.96791	5.6961	0	0	0.89415	1.8261	0.91106	0	0	1.0046	0	0	0	0	0	0	0	0	0	0	0	0	0	0	0
Family with sequence similarity 50 member A	E1BDX9	FAM50A	40 kDa				1.3776		1.37376	0.241978	1.13608	0.235923	1.45687	2.79925	1.37387	3.4286		0.85845	1.7923	1.0128	1.8315	0	0.96791	0	0	0	0.89415	2.7391	0.91106	0	0.94369	0	0	1.8398	2.0227	1.0255	0.93949	4.5565	1.0045	3.4029	2.2331	1.0256	1.2424	1.417	1.8105	1.2699	5.5873
Family with sequence similarity 91 member A1	F1MQF4	FAM91A1	94 kDa	x			1.76186		2.71382	0.722768	2.49423	0.25115	1.91817	1.56277	2.61982	1.86245		2.5754	2.6884	1.0128	4.5787	0.98002	0	0.94935	0.9617	0	2.6825	2.7391	4.5553	0	0	1.0046	0	2.7596	3.0341	0	1.879	0	4.018	0	2.2331	2.0511	2.4848	1.417	4.5264	0	3.7249
Family with sequence similarity 98 member A	F1N0S9	FAM98A	55 kDa	x			0.818134		0.45297	1.20981	0.227765	0.707775	0.509225	1.09417	1.46869	0.9312		0	0.89614	0	0.91574	0.98002	1.9358	0	1.9234	0	0	0	0.91106	0	2.8311	0	0	0	1.0114	1.0255	0	1.1391	1.0045	0	2.2331	0	4.9695	0	0.90527	0	1.8624
Family with sequence similarity 98 member B	F1MH61	FAM98B	45 kDa				8.57012		6.57287	6.28165	6.841	5.97348	10.2607	11.0197	11.9929	10.6675		7.7261	10.754	5.0642	2.7472	6.8601	8.7112	4.7468	4.8085	7.4292	6.2591	4.5651	9.1106	3.9144	7.5495	5.0229	7.4071	9.1988	14.159	9.2295	8.4554	12.53	9.0406	11.343	11.165	8.2044	16.151	12.753	10.863	10.16	11.175
Family with sequence similarity 98 member C	A0A3Q1MTJ2	FAM98C	42 kDa				1.21066		1.14972	1.44251	1.4014	0.76035	1.46532	0.815025	1.72813	0.63495		0.85845	0.89614	1.0128	1.8315	0.98002	0.96791	1.8987	1.9234	1.0613	0.89415	2.7391	0.91106	0.9786	0	1.0046	1.0582	0.91988	1.0114	2.051	1.879	1.1391	1.0045	0	1.1165	1.0256	1.2424	2.834	1.8105	1.2699	0
FERM, ARH/RhoGEF and pleckstrin domain protein 1	F1MFC6	FARP1	118 kDa	x			6.57597		8.83355	6.74407	8.60267	6.4494	8.01287	4.29473	4.52003	3.72485		9.443	10.754	5.0642	10.073	4.9001	6.7754	6.6455	8.6553	6.3679	11.624	9.1303	7.2885	5.8716	7.5495	6.0275	6.349	7.359	6.0681	9.2295	9.3949	2.2783	7.0316	3.4029	4.4661	4.1022	2.4848	4.2509	7.2422	0	7.4497
Phenylalanine--tRNA ligase	A7MBD4	FARSA	57 kDa	x			11.0402		14.4647	8.89688	13.0094	10.7053	11.9185	10.9313	9.19268	7.3653		12.877	15.234	14.18	15.568	7.8402	6.7754	14.24	6.7319	8.4905	11.624	16.435	15.488	8.8074	11.324	11.05	11.64	11.958	12.136	12.306	11.274	12.53	12.054	10.209	8.9323	7.1789	6.2119	7.0849	16.295	6.3497	8.3809
Phenylalanyl-tRNA synthetase beta subunit	A8E4P2	FARSB	66 kDa	x			17.0081		15.7843	14.2475	16.862	14.9082	19.2985	14.7712	23.9425	15.4925		12.018	23.3	13.167	14.652	15.68	16.454	11.392	13.464	14.858	15.201	16.435	20.954	13.7	15.099	17.078	13.756	25.757	18.204	15.383	17.85	14.809	15.068	11.343	17.865	17.434	33.544	21.255	23.537	11.429	19.556
3-hydroxyacyl-[acyl-carrier-protein] dehydratase	F1N647	FASN	274 kDa	x			86.0646		87.5207	98.2692	93.2673	97.831	90.2675	62.4365	76.8215	78.142		111.11	77.037	76.042	85.894	120.1	66.001	95.706	111.27	142.78	69.813	89.356	71.12	120.93	83.864	89.304	97.226	94.562	84.961	83.117	98.43	71.965	63.53	43.667	70.584	104.39	63.875	53.152	85.869	79.012	77.272
FAT atypical cadherin 2	F1MPF3	FAT2	479 kDa		x		0.341226		0.6721	0	0.456525	0.751623	0	0	0.67895	0		0	2.6884	0	0	0	0	0	0	0	0	1.8261	0	0	0.94369	1.0046	1.0582	0	0	0	0	0	0	0	0	0	0	0	2.7158	0	0
Fructose-1,6-bisphosphatase 1	Q3SZB7	FBP1	37 kDa			x	37.2889		36.0618	34.6635	36.1055	37.4023	42.2588	35.7777	38.574	37.6465		35.459	39.393	39.811	29.584	40.48	40.948	33.517	23.709	52.329	27.098	32.235	32.76	36.807	34.261	40.491	38.05	43.515	47.843	38.257	39.42	37.94	30.094	41.969	33.108	38.259	38.083	50.519	27.435	43.955	31.338
Fructose-1,6-bisphosphatase isozyme 2	Q2KJJ9	FBP2	37 kDa			x	12.1607		15.6345	11.6595	18.5165	12.6022	8.7288	8.15233	11.3046	9.213		13.473	21.544	15.896	11.625	8.5206	15.191	14.899	8.0275	28.331	13.139	17.981	14.615	15.059	12.923	10.743	11.684	9.8374	9.8044	5.8395	9.4339	7.6257	11.091	6.8058	7.0868	18.146	7.8856	10.411	8.776	10.653	7.773
F-box only protein 2	Q17QK6	FBXO2	34 kDa			x	5.10308		7.8148	7.23252	6.04222	7.441	2.68403	2.7275	3.23048	2.20115		7.7261	6.273	8.1027	9.1574	6.8601	5.8075	6.6455	9.617	4.2452	7.1532	7.3042	5.4663	7.8288	7.5495	8.0367	6.349	0	2.0227	3.0765	5.6369	2.2783	3.0135	2.2686	3.3496	3.0767	2.4848	2.834	4.5264	2.5399	1.8624
F-box protein 22	A5PJX0	FBXO22	45 kDa				0.579446		0	0	0	0	2.16965	0.5359	1.6403	0		0	0	0	0	0	0	0	0	0	0	0	0	0	0	0	0	3.6795	3.0341	1.0255	0.93949	1.1391	1.0045	0	0	0	3.7272	2.834	0	0	0
F-box only protein 3	A6H7H7	FBXO3	54 kDa	x			3.41723		4.62282	3.14387	3.06292	4.2228	3.84697	2.73315	2.11298	3.76735		2.5754	6.273	5.0642	4.5787	3.9201	3.8716	1.8987	2.8851	3.1839	2.6825	3.6521	2.7332	3.9144	3.7748	6.0275	3.1745	5.5193	3.0341	3.0765	3.758	3.4174	3.0135	2.2686	2.2331	3.0767	1.2424	1.417	2.7158	3.8098	3.7249
F-box protein 30	E1BAY5	FBXO30	82 kDa				0.347615		0.711075	0	0.227765	0.487073	0	0.50225	0.67895	0		0	0	1.0128	1.8315	0	0	0	0	0	0	0	0.91106	0	0.94369	1.0046	0	0	0	0	0	0	2.009	0	0	0	0	0	2.7158	0	0
F-box only protein 6	Q3SX24	FBXO6	31 kDa				2.98271		3.84978	5.0564	3.96178	2.21972	4.54177	1.25565	1.01963	0.9312		6.0092	2.6884	3.0385	3.663	4.9001	1.9358	5.6961	7.6936	3.1839	5.3649	4.5651	2.7332	0.9786	3.7748	2.0092	2.1163	7.359	3.0341	3.0765	4.6975	0	5.0226	0	0	1.0256	1.2424	0	1.8105	0	1.8624
F-box domain-containing protein	F1MDA7	FBXO7	58 kDa				3.33019		5.35365	5.77313	4.7207	3.21412	2.9042	1.6333	0.67895	1.3968		3.4338	4.4807	7.0899	6.4102	3.9201	3.8716	6.6455	8.6553	5.3065	5.3649	5.4782	2.7332	1.9572	5.6621	1.0046	4.2326	2.7596	2.0227	3.0765	3.758	1.1391	2.009	2.2686	1.1165	0	0	0	2.7158	0	2.7936
F-box/WD repeat-containing protein 9	F1MD71	FBXW9	51 kDa	x			7.18082		8.47293	7.46375	8.40075	6.72265	6.5574	5.95282	6.8994	6.77285		9.443	6.273	8.1027	10.073	5.8801	6.7754	8.5442	8.6553	6.3679	6.2591	10.043	10.933	6.8502	6.6058	6.0275	7.4071	4.5994	5.0568	7.1785	9.3949	4.5565	8.0361	3.4029	7.8158	6.1533	6.2119	7.0849	8.1475	8.8896	4.6561
Fc fragment of IgG binding protein	G3X6I0	FCGBP	319 kDa		x		27.6568		29.3117	45.7178	33.6327	33.5992	20.7963	15.3283	22.7115	12.6563		22.32	33.157	42.539	19.231	35.281	49.363	63.606	34.621	22.287	42.919	39.26	30.065	22.508	32.085	51.234	28.57	22.997	28.318	21.536	10.334	10.252	34.153	10.209	6.6992	21.537	17.393	18.421	33.495	7.6197	17.693
Fc fragment of IgG receptor and transporter	A0A0B4J192	FCGRT	42 kDa		x		0.19052		0.6721	0	0	0	0.505675	0.251125	0	0		0	2.6884	0	0	0	0	0	0	0	0	0	0	0	0	0	0	0	2.0227	0	0	0	1.0045	0	0	0	0	0	0	0	0
F-BAR domain-containing protein	A0A3Q1NNG9	FCHO2	37 kDa			x	5.8548		7.0121	7.00133	6.27	6.17655	3.89977	5.62207	4.94495	5.9685		10.301	6.273	5.0642	6.4102	7.8402	6.7754	5.6961	7.6936	4.2452	7.1532	7.3042	6.3774	6.8502	8.4932	3.0138	6.349	3.6795	3.0341	5.1275	3.758	4.5565	10.045	4.5372	3.3496	5.1278	4.9695	4.2509	5.4316	6.3497	5.5873
FCH and double SH3 domains 1	F1N6Q6	FCHSD1	77 kDa				2.51811		3.1619	2.41185	3.63077	1.96615	3.13065	1.59642	2.2897	1.3968		2.5754	4.4807	1.0128	4.5787	2.9401	1.9358	2.8481	1.9234	0	3.5766	6.3912	4.5553	3.9144	1.8874	1.0046	1.0582	3.6795	3.0341	2.051	3.758	1.1391	3.0135	0	2.2331	0	3.7272	0	5.4316	0	2.7936
FCH and double SH3 domains 2	F1MI02	FCHSD2	87 kDa				5.50351		9.83655	9.86185	7.0323	4.49848	3.14262	3.44722	2.29328	2.32805		8.5845	10.754	8.1027	11.905	6.8601	7.7433	12.342	12.502	0	7.1532	10.043	10.933	1.9572	4.7184	6.0275	5.2908	2.7596	1.0114	4.102	4.6975	1.1391	7.0316	2.2686	3.3496	1.0256	0	0	8.1475	0	4.6561
Fucose kinase	A0A3Q1M4E5	FCSK	117 kDa				10.0166		10.0523	14.6975	9.59352	13.6768	9.6683	7.307	7.31433	5.62975		13.735	6.273	10.128	10.073	14.7	11.615	17.088	15.387	8.4905	10.73	10.043	9.1106	14.679	13.212	13.06	13.756	11.958	8.0908	9.2295	9.3949	5.6957	10.045	5.6715	7.8158	9.23	6.2119	5.6679	8.1475	3.8098	7.4497
Farnesyl pyrophosphate synthase	Q8WMY2	FDPS	41 kDa			x	14.0596		11.8142	11.5648	12.1286	12.8857	16.9985	14.3775	17.254	16.8475		11.16	11.65	16.205	8.2417	9.8002	11.615	12.342	12.502	15.92	11.624	7.3042	13.666	13.7	15.099	10.046	12.698	16.558	12.136	20.51	18.79	17.087	10.045	14.746	15.632	15.383	21.121	19.838	12.674	21.589	12.106
Flap endonuclease 1	Q58DH8	FEN1	43 kDa				0.244017		0.224035	0	0	0	0.51275	0	1.09334	0		0	0.89614	0	0	0	0	0	0	0	0	0	0	0	0	0	0	0	0	2.051	0	0	0	0	0	2.0511	0	1.417	0.90527	0	0
FERM domain containing kindlin 1	A0A3Q1M848	FERMT1	77 kDa	x		x	6.54195		8.03448	4.58035	6.0507	4.4855	13.1138	4.0537	7.17993	3.1324		9.443	7.1691	9.1156	6.4102	2.9401	6.7754	3.7974	4.8085	4.2452	5.3649	7.3042	7.2885	3.9144	4.7184	4.0184	5.2908	10.119	15.17	10.255	16.911	3.4174	6.0271	4.5372	2.2331	5.1278	7.4543	7.0849	9.0527	2.5399	3.7249
FERM domain containing kindlin 2	A7MB21	FERMT2	78 kDa	x		x	7.97001		11.9603	6.9998	9.22573	6.64552	10.3753	3.77013	8.04695	5.5029		10.301	11.65	12.154	13.736	7.8402	7.7433	6.6455	5.7702	10.613	8.0474	10.043	8.1995	7.8288	8.4932	6.0275	4.2326	12.878	6.0681	11.281	11.274	3.4174	6.0271	3.4029	2.2331	7.1789	7.4543	8.5019	9.0527	6.3497	4.6561
FES proto-oncogene, tyrosine kinase	Q5E9H3	FES	94 kDa				1.83433		3.16642	3.35976	1.88928	2.1976	2.1615	0.53025	0.452625	0		1.7169	6.273	1.0128	3.663	0.98002	2.9037	4.7468	4.8085	2.1226	1.7883	0.91303	2.7332	0	4.7184	3.0138	1.0582	1.8398	2.0227	1.0255	3.758	0	1.0045	0	1.1165	0	0	0	1.8105	0	0
Fetuin-B	Q58D62	FETUB	43 kDa		x		3.76744		2.99132	2.41349	3.5799	3.9148	4.14907	4.36203	4.96148	3.76735		2.5754	2.6884	3.0385	3.663	0.98002	4.8395	0.94935	2.8851	5.3065	5.3649	1.8261	1.8221	5.8716	5.6621	2.0092	2.1163	3.6795	5.0568	4.102	3.758	4.5565	5.0226	3.4029	4.4661	7.1789	6.2119	2.834	3.6211	3.8098	3.7249
Fibrinogen alpha chain	P02672	FGA	67 kDa	x	x		22.8025		17.5497	24.1913	18.7347	20.6702	20.0832	32.2308	26.9657	21.186		16.69	11.615	22.721	19.173	24.427	27.021	17.511	27.806	15.872	24.516	15.93	18.621	18.538	27.285	21.033	15.825	19.718	24.2	20.96	15.455	31.8	22.534	35.627	38.962	21.472	26.012	40.974	19.405	19.625	22.747
Fibrinogen beta chain	A0A3Q1MG04	FGB	57 kDa	x	x		31.9908		22.9078	34.8047	28.3315	28.608	30.0433	45.324	35.3503	29.1225		20.603	17.027	28.36	25.641	41.161	32.909	18.987	46.162	21.226	46.496	23.739	21.865	27.401	38.691	26.119	22.221	31.276	34.386	33.842	20.669	44.426	32.144	56.715	48.011	30.767	34.787	49.594	26.253	22.859	35.386
Fibrinogen C-terminal domain-containing protein	F1MGU7	FGG	50 kDa	x	x		23.803		15.2743	24.3147	20.877	20.402	24.8422	31.2195	28.3075	26.5705		15.398	12.506	13.117	20.076	28.333	22.184	17.029	29.713	16.919	32.967	16.373	17.249	16.575	29.144	19.02	16.869	25.682	28.218	28.613	16.856	26.108	27.036	33.917	37.817	18.391	33.427	45.178	16.234	25.313	27.828
FGGY carbohydrate kinase domain containing	E1BNF8	FGGY	60 kDa			x	4.50018		5.4766	4.82982	4.1806	4.73847	4.61745	3.8261	3.88115	4.40235		6.0092	2.6884	4.0514	9.1574	5.8801	3.8716	3.7974	5.7702	3.1839	7.1532	3.6521	2.7332	3.9144	3.7748	7.0321	4.2326	4.5994	4.0454	5.1275	4.6975	3.4174	4.018	3.4029	4.4661	3.0767	4.9695	5.6679	1.8105	5.0798	3.7249
Fumarate hydratase, mitochondrial	Q148D3	FH	55 kDa	x			18.5465		17.247	17.1265	17.3227	19.8582	17.3272	20.4763	20.2168	19.0485		17.169	17.923	19.244	14.652	16.66	17.422	15.19	19.234	21.226	13.412	15.521	19.132	19.572	18.874	25.115	15.872	13.798	20.227	17.434	17.85	20.504	14.063	28.357	18.981	27.69	19.878	17.004	16.295	24.129	13.968
Bis(5'-adenosyl)-triphosphatase	Q1KZG4	FHIT	17 kDa				1.87894		2.7287	1.6875	3.29067	1.24092	2.3901	0.847475	1.6739	0.46561		3.4338	1.7923	2.0257	3.663	1.96	0.96791	1.8987	1.9234	3.1839	2.6825	3.6521	3.6442	1.9572	0.94369	1.0046	1.0582	3.6795	1.0114	2.051	2.8185	1.1391	0	1.1343	1.1165	2.0511	0	2.834	1.8105	0	0.93122
Four and a half LIM domains 1	A0A3Q1LZP8	FHL1	41 kDa	x			8.06554		8.43453	8.91848	6.80492	8.4962	7.26307	6.57602	7.64905	12.6985		11.16	8.0652	8.1027	6.4102	8.8202	5.8075	8.5442	12.502	6.3679	6.2591	7.3042	7.2885	8.8074	5.6621	11.05	8.4653	6.4391	8.0908	5.1275	9.3949	4.5565	6.0271	5.6715	10.049	7.1789	8.6967	5.6679	9.0527	11.429	13.968
Mitochondrial fission 1 protein	Q3T0I5	FIS1	17 kDa			x	4.14655		3.60107	6.25857	3.82183	4.2228	3.1535	4.39445	2.83202	5.62975		5.1507	4.4807	2.0257	2.7472	4.9001	5.8075	7.5948	6.7319	5.3065	2.6825	4.5651	2.7332	3.9144	3.7748	6.0275	3.1745	2.7596	4.0454	2.051	3.758	4.5565	4.018	4.5372	4.4661	2.0511	3.7272	2.834	2.7158	3.8098	7.4497
Peptidyl-prolyl cis-trans isomerase FKBP10	Q2HJ89	FKBP10	64 kDa		x		0.196704		0.228935	0	0	0	0.744098	0.50225	0	0		0	0	0	0.91574	0	0	0	0	0	0	0	0	0	0	0	0	0	1.0114	1.0255	0.93949	0	2.009	0	0	0	0	0	0	0	0
FKBP prolyl isomerase family member 15	F1MNV8	FKBP15	131 kDa				4.45158		6.85955	1.68912	3.1658	1.2322	7.11422	4.08412	7.21	4.0636		6.0092	9.8575	6.0771	5.4944	0.98002	2.9037	0.94935	1.9234	0	5.3649	4.5651	2.7332	0.9786	1.8874	1.0046	1.0582	6.4391	8.0908	9.2295	4.6975	5.6957	5.0226	2.2686	3.3496	6.1533	7.4543	7.0849	8.1475	2.5399	5.5873
Peptidyl-prolyl cis-trans isomerase FKBP1A	P18203	FKBP1A	12 kDa			x	9.12144		10.2644	14.4398	10.7573	10.3765	5.15607	10.6126	3.20633	7.196		9.4421	8.96	7.0894	15.566	10.78	14.518	18.037	14.424	9.5501	13.412	11.868	8.199	9.7855	13.21	10.045	8.4653	3.6795	4.0449	8.2029	4.697	10.252	13.057	10.209	8.9323	5.1278	1.2424	2.834	3.6211	5.0798	9.3122
Peptidyl-prolyl cis-trans isomerase FKBP2	Q32PA9	FKBP2	15 kDa	x	x		6.14292		6.84032	4.09638	6.46615	3.18085	7.31315	6.99998	6.56112	9.22785		6.0092	4.4807	4.0514	12.82	2.9401	4.8395	3.7974	4.8085	4.2452	13.412	3.6521	4.5553	2.9358	5.6621	2.0092	2.1163	6.4391	6.0681	9.2295	7.5159	5.6957	11.05	5.6715	5.5827	7.1789	7.4543	7.0849	4.5264	6.3497	12.106
Peptidyl-prolyl cis-trans isomerase FKBP3	P26884	FKBP3	25 kDa	x		x	10.7085		9.14503	9.66127	11.1206	9.24622	10.8475	12.494	11.6613	12.2756		9.443	8.9614	8.1027	10.073	10.78	11.615	7.5948	8.6553	6.3679	9.8357	16.435	11.844	8.8074	7.5495	10.046	10.582	13.798	10.114	8.204	11.274	12.53	16.072	10.209	11.165	10.256	9.9391	15.587	10.863	15.239	9.3122
Peptidyl-prolyl cis-trans isomerase FKBP4	Q9TRY0	FKBP4	52 kDa	x			41.5234		36.7855	40.8902	40.703	46.3735	39.057	44.8975	38.4423	48.5525		48.073	28.676	36.969	33.424	46.551	35.329	41.771	39.91	50.943	38.001	33.782	40.086	50.398	40.578	43.197	51.321	45.534	30.341	45.122	35.231	52.4	32.646	48.208	46.336	47.688	36.65	36.841	32.59	53.338	43.767
FKBP prolyl isomerase family member 5	G3MXV0	FKBP5	51 kDa			x	19.6615		10.538	13.0213	14.6615	14.9065	23.043	29.991	29.6378	23.324		10.301	11.65	10.128	10.073	11.76	14.519	12.342	13.464	16.981	14.306	12.782	14.577	13.7	16.043	15.069	14.814	20.237	25.284	29.74	16.911	34.174	26.117	31.76	27.913	25.639	29.817	36.842	26.253	31.749	14.899
Peptidyl-prolyl cis-trans isomerase FKBP9	Q2KJC8	FKBP9	64 kDa		x		2.0265		1.40746	1.69067	0.944387	0.235923	2.93552	4.29917	1.88665	3.598		0	2.6884	2.0257	0.91574	0.98002	3.8716	0.94935	0.9617	1.0613	0.89415	0	1.8221	0	0.94369	0	0	0.91988	2.0227	4.102	4.6975	2.2783	7.0316	4.5372	3.3496	3.0767	1.2424	1.417	1.8105	2.5399	4.6561
FAD synthase	A0A3Q1MPJ2	FLAD1	56 kDa				5.56997		7.8538	4.58175	7.5314	4.99185	7.16463	3.20297	4.79755	3.3017		8.5845	5.3768	10.128	7.3259	4.9001	3.8716	4.7468	4.8085	7.4292	5.3649	10.043	7.2885	5.8716	2.8311	7.0321	4.2326	10.119	6.0681	3.0765	9.3949	3.4174	6.0271	1.1343	2.2331	3.0767	7.4543	1.417	7.2422	3.8098	2.7936
FLII actin remodeling protein	F1N365	FLII	144 kDa	x			23.0344		22.8163	22.662	22.8062	24.9785	24.1755	18.0015	26.3122	22.0115		24.895	20.611	28.36	17.399	23.52	18.39	23.734	25.004	28.655	17.883	21	23.687	22.508	20.761	29.133	27.512	25.757	22.25	20.51	28.185	13.67	11.05	24.955	22.331	33.843	22.363	25.506	23.537	25.399	18.624
Filamin A	F1N169	FLNA	281 kDa	x			110.471		111.985	104.913	128.748	114.338	97.5898	96.2147	118.575	112.34		112.09	117.16	99.91	118.78	119.49	83.793	109.09	107.28	148.14	111.37	125.14	130.34	123.26	124.03	108.74	101.32	92.34	99	104.71	94.309	104.75	108.59	85.033	86.486	129.28	111.92	123.18	109.92	107.9	116.78
Filamin B	E1BKX7	FLNB	282 kDa	x			145.555		134.618	146.825	141.645	143.225	145.188	141.178	167.052	143.86		139.38	133.56	125.38	140.15	164.34	139.7	145.39	137.87	154.27	121.52	162.44	128.35	159.14	146.87	144.68	122.21	142.37	176.73	139.3	122.35	141.41	154.01	137.96	131.33	167.6	172.57	176.7	151.34	131.56	156.16
Filamin C	A0A3Q1LV98	FLNC	290 kDa	x			95.9273		103.38	115.52	111.175	109.344	100.457	75.1707	70.8923	67.028		107.37	114	95.782	96.369	132.68	113.34	99.622	116.44	111.5	105.09	124.2	103.91	102.19	103.75	134.35	97.088	101.96	89.371	85.178	125.32	73.938	97.01	61.719	68.016	68.214	60.887	79.872	74.596	47.548	86.508
Flotillin-1	Q08DN8	FLOT1	47 kDa	x			0.213497		0	0	0.451302	0.24465	0	0	0.905275	0		0	0	0	0	0	0	0	0	0	0.89415	0	0.91106	0.9786	0	0	0	0	0	0	0	0	0	0	0	0	0	0	3.6211	0	0
FLYWCH family member 2	E1BBK3	FLYWCH2	15 kDa				0.870262		1.33114	0.486982	0.493582	2.24525	0.92987	0.813825	0.226318	0		1.6996	0.89614	0	2.7288	0.98002	0.96791	0	0	1.0613	0	0.91303	0	2.9358	1.8874	1.0046	3.1532	0.91988	0	0	2.7996	0	1.0045	1.1343	1.1165	0	0	0	0.90527	0	0
FH2 domain-containing protein	G3MYB4	FMN1	146 kDa				0.466618		0.65816	0.960165	0.228258	0.4958	0.704625	0	0.452625	0		1.7169	0	0	0.91574	0	0.96791	0.94935	1.9234	0	0	0.91303	0	0.9786	0	1.0046	0	0	0	0	2.8185	0	0	0	0	0	0	0	1.8105	0	0
Fibromodulin	P13605	FMOD	43 kDa		x		0.11996		0	0	0.447075	0	0	0	0.452625	0		0	0	0	0	0	0	0	0	0	1.7883	0	0	0	0	0	0	0	0	0	0	0	0	0	0	0	0	0	1.8105	0	0
Synaptic functional regulator FMR1	A0A3Q1LTS1	FMR1	71 kDa	x			0.183093		0.6721	0.241978	0	0	0	0	0.226318	0.46561		0	2.6884	0	0	0	0.96791	0	0	0	0	0	0	0	0	0	0	0	0	0	0	0	0	0	0	0	0	0	0.90527	0	0.93122
[truncated: 2,483 more rows]

## Sheet: Outcyte results
Classification of identified proteins by Outcyte
Protein name	Accession Number	Gene name	Sequence ID	Class	Score
Serpin A3-7-like	A0A0A0MPA0	LOC784932	A0A0A0MPA0|A0A0A0MPA0_BOVIN	Signal peptide	0.9137
[truncated: 3,758 more rows]

## Sheet: SignalP results
List of proteins containing a signal peptide predicted by SignalP
[truncated: 345 more rows]

[truncated: 1 more sheets: List of proteins in oviduct EVs]
