# Supplementary material for: Spatiotemporal profiling of the bovine oviduct fluid proteome around the time of ovulation
Source: Sci Rep. 2022 Mar 9;12:4135. doi: 10.1038/s41598-022-07929-3 (PMC8907256; doi:10.1038/s41598-022-07929-3)
Supplement: Supplementary file 3 — Supplementary Data S2. [file 41598_2022_7929_MOESM3_ESM.xlsx]

## Sheet: Amp vs Isth (Pre Ipsi)
Differentially abundant proteins between regions at Pre-ov in the ipsilateral side
Protein name	Accession Number	Gene name	Molecular Weight	Ampulla:isthmus ratio	Mean of normalized weighted spectra in ampulla	Mean of normalized weighted spectra in isthmus	Normalized weighted spectra in ampulla (pre ipsi) 1	Normalized weighted spectra in ampulla (pre ipsi) 2	Normalized weighted spectra in ampulla (pre ipsi) 3	Normalized weighted spectra in ampulla (pre ipsi) 4	Normalized weighted spectra in isthmus (pre ipsi) 1	Normalized weighted spectra in isthmus (pre ipsi) 2
5'-nucleotidase	Q05927	NT5E	63 kDa	15.1596	35.4445	2.33809	42.689	16.617	37.793	44.679	0.76248	3.9137
Calcium-transporting ATPase	F1MN60	ATP2B2	132 kDa	9.96483	34.284	3.4405	50.134	22.962	27.659	36.381	4.6774	2.2036
Complement factor H	Q28085	CFH	140 kDa	3.65729	37.8282	10.3433	36.408	28.929	48.524	37.452	8.7645	11.922
FLYWCH family member 2	E1BBK3	FLYWCH2	15 kDa	#DIV/0!	2.24525	0	2.9358	1.8874	1.0046	3.1532	0	0
G protein subunit alpha q	E1BA29	GNAQ	42 kDa	4.84925	10.6739	2.20115	14.936	6.7297	10.31	10.72	2.5399	1.8624
Guanine nucleotide-binding protein G(I)/G(S)/G(T) subunit beta-1	P62871	GNB1	37 kDa	3.43144	6.95295	2.02625	7.9475	7.7842	6.5267	5.5534	2.5399	1.5126
Guanine nucleotide-binding protein G(s) subunit alpha isoforms short	P04896	GNAS	46 kDa	5.06008	11.0534	2.18443	11.051	7.5495	13.354	12.259	0.37155	3.9973
Guanine nucleotide-binding protein subunit alpha-11	P38409	GNA11	42 kDa	5.92037	6.51572	1.10056	8.5506	5.5383	5.7639	6.2101	1.2699	0.93122
Mitogen-activated protein kinase kinase kinase 2	F1MSX4	MAP3K2	70 kDa	4.66114	2.17028	0.46561	1.6636	1.8874	3.0138	2.1163	0	0.93122
MYO1B protein	A6QLD6	MYO1B	132 kDa	#DIV/0!	5.80832	0	6.7328	4.492	5.7865	6.222	0	0
Ras-related protein Rap-1A	P62833	RAP1A	21 kDa	4.07493	5.3569	1.3146	7.9996	3.3809	4.7774	5.2697	1.5169	1.1123
Synaptosomal-associated protein	Q2T9M8	SNAP23	23 kDa	3.27525	26.7327	8.16205	34.236	17.924	24.099	30.672	8.88	7.4441
Transglutaminase 2	A0A140T892	TGM2	77 kDa	2.72904	17.2515	6.32145	22.465	12.713	19.044	14.784	3.8098	8.8331
60S ribosomal protein L28	Q3T0L7	RPL28	16 kDa	2.39015	5.26107	2.20115	4.893	3.7748	6.0275	6.349	2.5399	1.8624
Aldedh domain-containing protein	F1MHR3	ALDH1A3	56 kDa	4.21621	8.49987	2.016	9.8352	7.3537	8.8352	7.9754	2.6007	1.4313
Aminopeptidase	A0A3Q1MB09	ANPEP	109 kDa	#DIV/0!	24.105	0	32.294	21.705	18.083	24.338	0	0
Amphiphysin	A0A3Q1ML18	AMPH	93 kDa	5.80693	3.10235	0.53425	3.4847	3.3604	2.8544	2.7099	1.0685	0
Anamorsin	Q5EAC7	CIAPIN1	33 kDa	2.38961	7.48522	3.1324	9.786	5.6621	6.0275	8.4653	2.5399	3.7249
Angiotensin-converting enzyme	F1MQJ0	ACE	150 kDa	11.8958	11.0773	0.9312	12.722	4.7184	12.055	14.814	0	1.8624
Anoctamin	A0A3Q1M2M7	ANO6	108 kDa	#DIV/0!	2.4865	0	2.9358	2.8311	1.0046	3.1745	0	0
Atriopeptidase	E1BPL8	MME	86 kDa	#DIV/0!	23.9695	0	30.337	16.986	22.101	26.454	0	0
Beta-1,4-galactosyltransferase 4	F6RH18	B4GALT4	40 kDa	#DIV/0!	2.25707	0	1.9572	1.8874	2.0092	3.1745	0	0
Brain acid soluble protein 1	P80724	BASP1	23 kDa	2.13875	52.9608	24.7625	59.695	50.015	49.225	52.908	21.589	27.936
Brain-specific angiogenesis inhibitor 1-associated protein 2	Q5EAD0	BAIAP2	58 kDa	2.18209	12.0078	5.5029	12.722	8.4932	13.06	13.756	6.3497	4.6561
Calcineurin subunit B type 1	P63099	PPP3R1	19 kDa	2.06874	3.23995	1.56615	2.9358	2.8311	4.0184	3.1745	1.2699	1.8624
Calcium binding protein 39 like	F1MMV6	CAB39L	39 kDa	2.5033	6.67568	2.66675	6.3065	7.5495	6.0275	6.8192	2.5399	2.7936
Calpain catalytic domain-containing protein	F1MQD1	CAPN5	73 kDa	12.9795	12.0865	0.9312	11.743	5.6621	15.069	15.872	0	1.8624
Capping protein regulator and myosin 1 linker 1	A0A3Q1NEH7	CARMIL1	157 kDa	2.83359	31.0655	10.9633	34.251	31.142	27.124	31.745	8.8896	13.037
CD109 molecule	A0A3Q1LI93	CD109	163 kDa	3.4809	286.587	82.3315	305.32	180.24	288.32	372.47	90.166	74.497
Cellular retinoic acid-binding protein 1	P62964	CRABP1	16 kDa	2.03477	18.8633	9.27045	19.572	20.761	16.073	19.047	10.16	8.3809
Coactivator-associated arginine methyltransferase 1	A0A3Q1LQR4	CARM1	69 kDa	3.51664	7.74065	2.20115	6.8502	6.6058	9.0413	8.4653	2.5399	1.8624
Complement factor D	Q3T0A3	CFD	28 kDa	5.77328	10.0199	1.73556	9.786	7.5495	10.046	12.698	2.5399	0.93122
Cullin 5	A0A3Q1MXH0	CUL5	94 kDa	2.23	17.463	7.83095	19.572	14.155	17.078	19.047	6.3497	9.3122
Cullin 4B	A0A3Q1LKZ4	CUL4B	105 kDa	2.21391	10.09	4.55755	10.886	11.146	9.7311	8.597	3.4119	5.7032
DAB2 interacting protein	A0A3Q1LQ88	DAB2IP	129 kDa	7.97185	3.71177	0.46561	2.9358	4.7184	4.0184	3.1745	0	0.93122
Diacylglycerol kinase	E1B7U7	DGKB	91 kDa	6.40038	8.94005	1.3968	10.765	8.4932	8.0367	8.4653	0	2.7936
DUF2428 domain-containing protein	A0A3Q1M1J5	THADA	220 kDa	2.83306	4.437	1.56615	4.893	5.6621	4.0184	3.1745	1.2699	1.8624
DUSP19 protein	A6H7A7	DUSP19	25 kDa	2.50134	2.75287	1.10056	2.9358	1.8874	3.0138	3.1745	1.2699	0.93122
Dynein axonemal heavy chain 1	G3N1C8	DNAH1	366 kDa	#DIV/0!	4.96975	0	4.893	3.7748	8.0367	3.1745	0	0
Dynein heavy chain 12, axonemal	A0A3Q1M7D1	DNAH12	454 kDa	3.81369	23.2458	6.09535	26.422	15.099	27.124	24.338	3.8098	8.3809
EH domain containing 4	E1BJV0	EHD4	61 kDa	2.7606	10.8676	3.9367	14.215	8.0459	9.5697	11.64	5.0798	2.7936
EPS8 like 2	A0A3Q1LV39	EPS8L2	81 kDa	#DIV/0!	2.72893	0	1.9572	3.7748	2.0092	3.1745	0	0
Eukaryotic translation initiation factor 4 gamma 2	Q95L46	EIF4G2	102 kDa	3.17841	6.45772	2.03175	4.893	6.6058	9.0413	5.2908	1.2699	2.7936
F-box only protein 2	Q17QK6	FBXO2	34 kDa	3.38051	7.441	2.20115	7.8288	7.5495	8.0367	6.349	2.5399	1.8624
Fucose kinase	A0A3Q1M4E5	FCSK	117 kDa	2.42937	13.6768	5.62975	14.679	13.212	13.06	13.756	3.8098	7.4497
Glypican-1	A0A3Q1LZ29	GPC1	65 kDa	#DIV/0!	2.96667	0	1.9572	3.7748	4.0184	2.1163	0	0
Golgi membrane protein 1	E1BLA8	GOLM1	46 kDa	4.49913	10.4742	2.32805	7.8288	11.324	10.046	12.698	0	4.6561
GRAM domain-containing protein	A0A3Q1LZT9	WBP2	56 kDa	3.51925	8.193	2.32805	9.786	8.4932	6.0275	8.4653	0	4.6561
GRB2-associated-binding protein 1	A6QLU3	GAB1	76 kDa	2.68165	5.44845	2.03175	5.8716	5.6621	6.0275	4.2326	1.2699	2.7936
Guanine nucleotide-binding protein G(I)/G(S)/G(O) subunit gamma-12	Q28024	GNG12	8 kDa	#DIV/0!	8.44632	0	11.743	7.5495	6.0275	8.4653	0	0
Inositol hexakisphosphate and diphosphoinositol-pentakisphosphate kinase	A0A3Q1M2A3	PPIP5K2	143 kDa	2.0232	6.63975	3.2818	7.1159	7.3979	5.8662	6.179	2.7123	3.8513
Inositol hexakisphosphate and diphosphoinositol-pentakisphosphate kinase 1	A7Z050	PPIP5K1	164 kDa	6.53344	9.25658	1.4168	8.5417	9.5885	9.2027	9.6934	1.0976	1.736
Insulin-like growth factor-binding protein 5	Q05717	IGFBP5	30 kDa	#DIV/0!	3.74912	0	3.9144	2.8311	4.0184	4.2326	0	0
Kinesin light chain 3	Q2TBQ9	KLC3	56 kDa	3.29323	8.45185	2.56644	7.2176	6.9601	11.428	8.2017	0.47677	4.6561
Latent transforming growth factor beta binding protein 1	F1N444	LTBP1	186 kDa	#DIV/0!	4.45463	0	1.9572	6.6058	5.0229	4.2326	0	0
Lipoprotein lipase	P11151	LPL	53 kDa	9.11686	4.2449	0.46561	4.893	2.8311	5.0229	4.2326	0	0.93122
LRRNT domain-containing protein	A6QQQ3	PRELP	44 kDa	6.03924	12.2702	2.03175	12.722	9.4369	11.05	15.872	1.2699	2.7936
Microtubule associated protein 1B	A0A3Q1MTY6	MAP1B	270 kDa	4.25069	27.8888	6.561	28.379	26.423	27.124	29.629	3.8098	9.3122
MMS19 nucleotide excision repair protein homolog	E1BP36	MMS19	113 kDa	2.94436	5.9822	2.03175	4.893	6.6058	5.0229	7.4071	1.2699	2.7936
Myosin motor domain-containing protein	E1BKQ6	MYO18A	111 kDa	2.22495	3.4846	1.56615	3.9144	2.8311	4.0184	3.1745	1.2699	1.8624
NDK domain-containing protein	E1BDQ6	NME5	24 kDa	2.93867	5.97065	2.03175	4.893	5.6621	8.0367	5.2908	1.2699	2.7936
Nefa_Nip30_N domain-containing protein	A0A3Q1MM38	ENSBTAG00000005639	29 kDa	5.91241	2.75287	0.46561	2.9358	1.8874	3.0138	3.1745	0	0.93122
Neurotensin/neuromedin N	P01156	NTS	20 kDa	#DIV/0!	2.50822	0	1.9572	1.8874	3.0138	3.1745	0	0
Nucleobindin-1	Q0P569	NUCB1	55 kDa	2.70228	45.297	16.7625	41.101	38.691	43.197	58.199	13.969	19.556
Nudix hydrolase domain-containing protein	F1MLL8	NUDT1	18 kDa	5.83697	2.71775	0.46561	3.9144	2.8311	2.0092	2.1163	0	0.93122
Oxidation resistance protein 1	A5PKL1	OXR1	98 kDa	3.73951	10.4469	2.79365	10.765	8.4932	14.064	8.4653	0	5.5873
Oxysterol-binding protein	F1MLJ5	OSBPL3	101 kDa	6.45181	3.00402	0.46561	2.9358	1.8874	4.0184	3.1745	0	0.93122
Peroxisomal carnitine O-octanoyltransferase	O19094	CROT	70 kDa	2.19354	7.2424	3.3017	8.8074	4.7184	8.0367	7.4071	3.8098	2.7936
Stomatin	A8E4P3	STOM	31 kDa	2.5024	23.9388	9.5663	28.379	18.874	23.106	25.396	8.8896	10.243
Phosphatidate phosphatase	E1BLQ9	LPIN3	93 kDa	9.5107	4.42828	0.46561	3.9144	6.6058	4.0184	3.1745	0	0.93122
PIH1 domain-containing protein 1	Q0VCI6	PIH1D1	32 kDa	3.92116	5.47708	1.3968	5.8716	4.7184	6.0275	5.2908	0	2.7936
PP1201 protein	Q6QRN7	TMBIM1	34 kDa	7.88007	5.00345	0.63495	5.8716	3.7748	4.0184	6.349	1.2699	0
Prominin 2	E1BM92	PROM2	92 kDa	2.59866	6.92997	2.66675	6.8502	8.4932	6.0275	6.349	2.5399	2.7936
Prostaglandin-H2 D-isomerase	O02853	PTGDS	21 kDa	2.96293	6.52185	2.20115	5.8716	4.7184	7.0321	8.4653	2.5399	1.8624
Protein kinase C	F1MQ96	PRKCI	68 kDa	3.59914	3.96107	1.10056	2.9358	5.6621	3.0138	4.2326	1.2699	0.93122
Protein phosphatase 1 regulatory subunit	F1MNS9	PPP1R3D	32 kDa	2.26521	2.493	1.10056	1.9572	2.8311	2.0092	3.1745	1.2699	0.93122
Protein phosphatase 6 regulatory subunit 2	G3X7E2	PPP6R2	98 kDa	2.24713	2.4731	1.10056	2.9358	2.8311	2.0092	2.1163	1.2699	0.93122
Ras homolog family member G	Q1RMI2	RHOG	21 kDa	2.74536	6.85625	2.4974	6.3873	7.5495	5.0229	8.4653	1.2699	3.7249
Retinoic acid receptor responder (Tazarotene induced) 1	Q0P5D6	RARRES1	33 kDa	5.93481	135.655	22.8575	131.13	89.65	155.71	166.13	17.779	27.936
RWD domain-containing protein	Q3ZC53	RWDD1	28 kDa	2.48751	2.73765	1.10056	2.9358	2.8311	2.0092	3.1745	1.2699	0.93122
SCP domain-containing protein	F6RBS0	GLIPR2	17 kDa	#DIV/0!	2.23717	0	2.9358	1.8874	2.0092	2.1163	0	0
SEA domain-containing protein	A0A3Q1LQ52	ENSBTAG00000055295	26 kDa	4.36162	16.4318	3.76735	19.572	14.155	15.069	16.931	3.8098	3.7249
SLIT-ROBO Rho GTPase activating protein 1	F1MFS4	SRGAP1	124 kDa	3.93043	2.34038	0.59545	2.2301	2.1505	2.5695	2.4114	0	1.1909
SLIT-ROBO Rho GTPase activating protein 3	F1MJI3	SRGAP3	125 kDa	3.06998	5.71767	1.86245	4.893	6.6058	5.0229	6.349	0	3.7249
Sodium-dependent phosphate transport protein 2B	Q27960	SLC34A2	76 kDa	5.60465	13.2859	2.37051	15.658	7.5495	14.064	15.872	3.8098	0.93122
SPARC like 1	A0A3Q1LIS3	SPARCL1	75 kDa	2.05384	5.47708	2.66675	5.8716	4.7184	6.0275	5.2908	2.5399	2.7936
Sulfatase 2	E1BIY5	SULF2	100 kDa	6.92547	6.449	0.9312	3.9144	7.5495	9.0413	5.2908	0	1.8624
Telomerase associated protein 1	E1BB53	TEP1	291 kDa	#DIV/0!	2.70437	0	3.9144	2.8311	3.0138	1.0582	0	0
Tissue-type plasminogen activator	Q28198	PLAT	64 kDa	#DIV/0!	4.78515	0	2.9358	3.7748	5.0229	7.4071	0	0
Transforming growth factor-beta-induced protein ig-h3	P55906	TGFBI	74 kDa	9.14086	4.25608	0.46561	2.9358	3.7748	5.0229	5.2908	0	0.93122
Trans-L-3-hydroxyproline dehydratase	Q3SX04	L3HYPDH	38 kDa	8.06211	3.7538	0.46561	2.9358	3.7748	3.0138	5.2908	0	0.93122
t-SNARE coiled-coil homology domain-containing protein	F1MNQ8	STX2	36 kDa	#DIV/0!	5.01218	0	6.8502	2.8311	4.0184	6.349	0	0
Tubulin-specific chaperone D	Q28205	TBCD	133 kDa	2.09869	23.9855	11.4288	26.422	27.367	23.106	19.047	8.8896	13.968
Ubiquitin conjugating enzyme E2 R2	A0A3Q1MLB6	UBE2R2	27 kDa	2.38413	3.7339	1.56615	3.9144	3.7748	3.0138	4.2326	1.2699	1.8624
Ubiquitin conjugating enzyme E2 O	F1N3I3	UBE2O	140 kDa	2.22759	21.688	9.7361	25.444	16.986	22.101	22.221	10.16	9.3122
Protein FAM151A	A0A3Q1LZY6	LOC615989	64 kDa	#DIV/0!	6.2321	0	9.1989	3.586	6.4294	5.7141	0	0
Rho/Rac guanine nucleotide exchange factor 18	E1B9G8	ARHGEF18	150 kDa	4.81879	2.24367	0.46561	1.9572	1.8874	3.0138	2.1163	0	0.93122
SLIT-ROBO Rho GTPase activating protein 2	A0A3Q1LMM5	SRGAP2	121 kDa	3.83872	3.07635	0.8014	3.6415	2.5679	2.4535	3.6425	0	1.6028
Uncharacterized protein	A0A3Q1LRW4	ENSBTAG00000047700	47 kDa	2.0174	5.97755	2.963	5.8716	5.6621	6.0275	6.349	1.2699	4.6561
Unconventional myosin-Ic	Q27966	MYO1C	122 kDa	2.07847	7.47832	3.598	8.8074	5.6621	8.0367	7.4071	2.5399	4.6561
Unconventional myosin-Id	F1MJ56	MYO1D	116 kDa	#DIV/0!	4.50073	0	3.9144	3.7748	5.0229	5.2908	0	0
Uroplakin-3b-like protein 1	A6QQ85	UPK3BL1	27 kDa	#DIV/0!	7.25633	0	10.765	4.7184	4.0184	9.5235	0	0
W2 domain-containing protein	A0A3S5ZP35	BZW2	58 kDa	7.20163	4.79232	0.66545	6.227	6.0049	3.3786	3.5588	0.2306	1.1003
Striatin	A0A3Q1MGW7	STRN	86 kDa	5.32549	2.4796	0.46561	1.9572	2.8311	3.0138	2.1163	0	0.93122
Zinc finger protein 474	A6QQM4	ZNF474	51 kDa	3.40066	3.74262	1.10056	4.893	2.8311	3.0138	4.2326	1.2699	0.93122
Endoplasmin	Q95M18	HSP90B1	92 kDa	0.330941	233.33	705.05	251.38	260.34	155.85	265.75	778.91	631.19
Endoplasmic reticulum chaperone BiP	Q0VCX2	HSPA5	72 kDa	0.304395	122.938	403.875	122.57	111.89	103.14	154.15	467.78	339.97
Protein disulfide-isomerase A4	F1MEN8	PDIA4	72 kDa	0.339026	106.03	312.75	105.69	112.3	83.381	122.75	337.81	287.69
Hypoxia up-regulated 1	A0A3Q1MJM1	HYOU1	114 kDa	0.427952	71.2818	166.565	66.545	74.551	57.262	86.769	184.14	148.99
Protein disulfide-isomerase	F6Q9Q9	P4HB	63 kDa	0.443372	60.7885	137.105	55.78	62.283	55.252	69.839	158.74	115.47
Calreticulin	A5D7J6	CALR	48 kDa	0.399289	49.961	125.125	47.952	43.41	49.225	59.257	128.26	121.99
Keratin, type I cytoskeletal 19	P08728	KRT19	44 kDa	0.300255	30.038	100.042	25.346	25.766	33.312	35.728	104.54	95.543
Protein disulfide-isomerase A3	P38657	PDIA3	57 kDa	0.345013	34.245	99.257	32.294	37.748	24.612	42.326	117.47	81.044
Protein disulfide isomerase family A member 6	F6QH94	PDIA6	48 kDa	0.414336	36.4633	88.004	35.23	33.029	33.151	44.443	97.786	78.222
Anterior gradient 2, protein disulphide isomerase family member	F1N3J3	AGR2	20 kDa	0.30646	26.1923	85.467	30.337	22.649	21.096	30.687	106.68	64.254
Keratin 8	F1MU12	KRT8	54 kDa	0.481242	39.0998	81.2475	36.036	41.64	39.792	38.931	77.835	84.66
Keratin 18	F6S1Q0	KRT18	48 kDa	0.393795	23.7175	60.228	18.65	24.577	25.148	26.495	71.116	49.34
Aldo-keto reductase family 1 member B1	P16116	AKR1B1	36 kDa	0.238626	13.7057	57.436	18.535	13.641	9.4988	13.148	62.807	52.065
Keratin, type II cytoskeletal 7	Q29S21	KRT7	52 kDa	0.426842	22.937	53.7365	12.97	25.782	28.369	24.627	56.387	51.086
Cystatin-B	P25417	CSTB	11 kDa	0.433199	21.3257	49.2285	24.032	17.182	25.173	18.916	51.777	46.68
Desmoplakin	E1BKT9	DSP	332 kDa	0.296678	12.7341	42.9225	5.8716	11.324	22.101	11.64	49.528	36.317
Utrophin	F1MRT9	UTRN	394 kDa	0.298572	12.293	41.1725	2.9358	21.651	14.064	10.521	40.493	41.852
Reticulocalbin 2	Q0VCQ9	RCN2	37 kDa	0.413655	16.1615	39.07	12.722	19.817	13.06	19.047	38.098	40.042
Plectin	A0A3Q1MRS3	PLEC	536 kDa	0.162678	6.33062	38.915	2.959	11.347	5.7006	5.3159	30.922	46.908
Kinectin 1	A0A3Q1LVS2	KTN1	154 kDa	0.412668	13.8174	33.483	11.743	17.93	16.073	9.5235	38.098	28.868
Calumenin	F1N3H1	CALU		0.474867	15.4175	32.467	14.679	15.099	17.078	14.814	30.479	34.455
Reticulocalbin 1	G3N2L2	RCN1	39 kDa	0.476308	14.9603	31.409	8.8074	18.874	12.055	20.105	33.019	29.799
Gal_mutarotas_2 domain-containing protein	F1N6Y1	GANAB	109 kDa	0.438239	13.6345	31.112	14.679	14.155	14.064	11.64	34.288	27.936
Endoplasmic reticulum resident protein 29	P81623	ERP29	29 kDa	0.462901	14.1669	30.6045	8.8074	18.874	12.055	16.931	30.479	30.73
UDP-glucose glycoprotein glucosyltransferase 1	E1B9R3	UGGT1	162 kDa	0.191939	5.48418	28.5725	1.9572	7.5495	5.0229	7.4071	29.209	27.936
Kinesin family member 21A	F1MJ53	KIF21A	185 kDa	0.457986	12.1749	26.5835	12.722	10.381	16.073	9.5235	31.749	21.418
Transgelin	Q9TS87	TAGLN	23 kDa	0.375153	9.8457	26.2445	7.8288	14.155	11.05	6.349	29.209	23.28
Thioredoxin domain containing 5	A0A3Q1LUG9	TXNDC5	48 kDa	0.428934	10.8578	25.3135	10.765	14.155	10.046	8.4653	29.209	21.418
Peroxiredoxin-4	Q9BGI2	PRDX4	31 kDa	0.359037	8.1539	22.7105	7.3613	8.0424	5.9699	11.242	24.056	21.365
Periplakin	F1N2K8	PPL	203 kDa	0.272864	6.15622	22.5615	5.8716	8.4932	6.0275	4.2326	19.049	26.074
Nuclear autoantigenic sperm protein	Q2T9P4	NASP	84 kDa	0.498447	10.6972	21.461	9.786	12.268	8.0367	12.698	17.779	25.143
Cadherin 1	F1N619	CDH1		0.264327	5.4491	20.615	2.9358	8.4932	4.0184	6.349	25.399	15.831
Glucosidase 2 subunit beta	Q28034	PRKCSH	60 kDa	0.356633	6.77818	19.006	6.8502	5.6621	4.0184	10.582	20.319	17.693
60 kDa chaperonin	F1MUZ9	HSPD1	61 kDa	0.241959	3.88175	16.043	1.9572	8.4932	4.0184	1.0582	19.049	13.037
Ribosome binding protein 1	F1MDC1	RRBP1	167 kDa	0.215999	3.46527	16.043	1.9572	5.6621	2.0092	4.2326	19.049	13.037
ERO1-like protein alpha	A5PJN2	ERO1A	54 kDa	0.157255	2.49987	15.897	2.9358	2.8311	0	4.2326	16.11	15.684
Na(+)/H(+) exchange regulatory cofactor NHE-RF3	Q3T0X8	PDZK1	57 kDa	0.0313253	0.4893	15.62	1.9572	0	0	0	22.859	8.3809
DnaJ homolog subfamily C member 3	F1N036	DNAJC3	58 kDa	0.440271	6.4295	14.6035	6.8502	7.5495	6.0275	5.2908	15.239	13.968
Ferritin heavy chain	O46414	FTH1	21 kDa	0.488879	7.04573	14.412	8.2901	6.2704	6.5891	7.0333	16.771	12.053
Ferritin light chain	O46415	FTL	20 kDa	0.256194	3.6655	14.3075	5.8716	4.7184	3.0138	1.0582	16.509	12.106
Heterogeneous nuclear ribonucleoprotein U	A2VDN7	HNRNPU	90 kDa	0.337777	4.7326	14.011	1.9572	6.6058	4.0184	6.349	17.779	10.243
DnaJ homolog subfamily B member 11	Q3ZBA6	DNAJB11	41 kDa	0.280414	3.70342	13.207	3.9144	5.6621	1.0046	4.2326	15.239	11.175
LRP chaperone MESD	Q3T0U1	MESD	26 kDa	0.225644	2.98007	13.207	1.9572	3.7748	3.0138	3.1745	15.239	11.175
Tripartite motif containing 28	E1BJG5	TRIM28	87 kDa	0.110502	1.4594	13.207	0	3.7748	1.0046	1.0582	15.239	11.175
Junction plakoglobin	Q8SPJ1	JUP	82 kDa	0.262851	3.44808	13.118	0.9786	6.1668	5.0229	1.624	10.839	15.397
Chitinase domain-containing protein 1	Q5EAB4	CHID1	45 kDa	0.230824	2.98007	12.9106	1.9572	3.7748	3.0138	3.1745	16.509	9.3122
Aldehyde dehydrogenase, mitochondrial	P20000	ALDH2	57 kDa	0.197621	2.451	12.4025	1.9572	3.7748	3.0138	1.0582	12.699	12.106
Protein S100-A10	P60902	S100A10	11 kDa	0.496747	6.1609	12.4025	4.893	9.4369	5.0229	5.2908	12.699	12.106
Basal cell adhesion molecule	Q9MZ08	BCAM	68 kDa	0.303367	3.46712	11.4288	1.9572	4.7184	4.0184	3.1745	8.8896	13.968
Chloride intracellular channel protein 5	P35526	CLIC5	49 kDa	0.145908	1.59492	10.931	3.0093	0	0.64649	2.7239	11.079	10.783
Tumor protein p53 binding protein 1	E1BDS6	TP53BP1	213 kDa	0.297623	3.18735	10.7094	1.9572	5.6621	3.0138	2.1163	13.969	7.4497
SUMO-activating enzyme subunit 2	A4FV12	UBA2	71 kDa	0.435392	4.44165	10.2015	3.9144	6.6058	3.0138	4.2326	10.16	10.243
Family with sequence similarity 169 member A	F1N5F9	FAM169A	75 kDa	0.0262536	0.25115	9.5663	0	0	1.0046	0	8.8896	10.243
Aconitate hydratase, mitochondrial	P20004	ACO2	85 kDa	0.183071	1.69715	9.27045	0	3.7748	3.0138	0	10.16	8.3809
Peptidyl-prolyl cis-trans isomerase FKBP2	Q32PA9	FKBP2	15 kDa	0.344701	3.18085	9.22785	2.9358	5.6621	2.0092	2.1163	6.3497	12.106
Glycerol-3-phosphate dehydrogenase [NAD(+)]	A6QQR7	GPD1L	38 kDa	0.380067	3.50545	9.22325	3.7032	3.571	3.8015	2.9461	8.6052	9.8413
N-acetylneuraminate lyase	Q29RY9	NPL	35 kDa	#DIV/0!	0	9.1009	0	0	0	0	8.8896	9.3122
Spliceosome associated factor 3, U4/U6 recycling protein	F1N0I9	SART3	109 kDa	0.348754	3.17397	9.1009	1.9572	5.6621	4.0184	1.0582	8.8896	9.3122
IF rod domain-containing protein	G3MX98	KRT9	56 kDa	0.143103	1.25392	8.76235	0	0.94369	3.0138	1.0582	6.3497	11.175
Saposin B-type domain-containing protein	Q1LZ72	CNPY2	21 kDa	0.481714	4.22095	8.76235	3.9144	4.7184	4.0184	4.2326	6.3497	11.175
Protein disulfide-isomerase A5	Q2KIL5	PDIA5	60 kDa	0.262928	2.27045	8.63525	1.9572	1.8874	1.0046	4.2326	8.8896	8.3809
Protein S100-G	P02633	S100G	9 kDa	0.356398	2.91165	8.16965	3.9144	4.7184	3.0138	0	8.8896	7.4497
Serpni B13	E1BIP8	SERPINB13	41 kDa	0.0580567	0.47185	8.1274	0	1.8874	0	0	5.0798	11.175
Malate dehydrogenase, mitochondrial	Q32LG3	MDH2	36 kDa	0.0608818	0.487073	8.0003	0	0.94369	1.0046	0	7.6197	8.3809
Acidic leucine-rich nuclear phosphoprotein 32 family member B	Q3SZC6	ANP32B	30 kDa	0.435373	3.39897	7.80705	2.3375	5.015	3.7945	2.4489	7.148	8.4661
116 kDa U5 small nuclear ribonucleoprotein component	A4FUD3	EFTUD2	109 kDa	0.421392	3.24642	7.70405	1.9572	2.8311	5.0229	3.1745	8.8896	6.5185
Metallophos domain-containing protein	A5PJ77	MPPED2	33 kDa	0.0306232	0.235923	7.70405	0	0.94369	0	0	8.8896	6.5185
Proteasome activator subunit 3	A0A3Q1N077	PSME3	31 kDa	0.358539	2.7622	7.70405	0.9786	3.7748	1.0046	5.2908	8.8896	6.5185
Protein phosphatase 1G	P79126	PPM1G	59 kDa	0.351636	2.70902	7.70405	2.9358	3.7748	2.0092	2.1163	8.8896	6.5185
Interleukin enhancer binding factor 3	F1MMA0	ILF3	96 kDa	0.225026	1.68007	7.46615	0	5.6621	0	1.0582	7.6197	7.3126
Spectrin repeat containing nuclear envelope protein 2	F1MF78	SYNE2	798 kDa	0.0383422	0.26455	6.8997	0	0	0	1.0582	6.3497	7.4497
Heterogeneous nuclear ribonucleoprotein M	A0A3Q1MJD5	HNRNPM	77 kDa	0.186309	1.25392	6.73035	0	0.94369	3.0138	1.0582	5.0798	8.3809
Mesencephalic astrocyte-derived neurotrophic factor	P80513	MANF	20 kDa	0.228962	1.51195	6.6035	0.9786	0.94369	2.0092	2.1163	7.6197	5.5873
Stromal cell-derived factor 2-like protein 1	Q3T083	SDF2L1	24 kDa	0.455618	3.00868	6.6035	1.9572	2.8311	3.0138	4.2326	7.6197	5.5873
Gluconolactonase	A0A3Q1MLX2	RGN	34 kDa	0.387086	2.49055	6.4341	4.893	0.94369	2.0092	2.1163	6.3497	6.5185
RCC2 protein	A6QL85	RCC2	56 kDa	0.465248	2.99345	6.4341	1.9572	3.7748	2.0092	4.2326	6.3497	6.5185
Myeloid-derived growth factor	P62248	MYDGF	19 kDa	0.200753	1.2322	6.1379	0.9786	1.8874	1.0046	1.0582	7.6197	4.6561
Ribose-5-phosphate isomerase	G5E534	RPIA	33 kDa	0.343589	1.99252	5.79915	1.9572	1.8874	2.0092	2.1163	5.0798	6.5185
Protein disulfide isomerase CRELD2	Q2KIT5	CRELD2	38 kDa	0.26586	1.49673	5.62975	0.9786	1.8874	1.0046	2.1163	3.8098	7.4497
Phosphomevalonate kinase	Q2KIU2	PMVK	22 kDa	0.358475	1.97265	5.5029	2.9358	1.8874	2.0092	1.0582	6.3497	4.6561
Keratin 5	A5D7M6	KRT5	63 kDa	0.0929469	0.477975	5.14245	0	0	1.9119	0	5.6366	4.6483
Spectrin beta chain	E1BMN5	SPTBN2	271 kDa	#DIV/0!	0	5.06745	0	0	0	0	5.8487	4.2862
Ku domain-containing protein	A7MBA7	XRCC5	83 kDa	0.143529	0.723	5.0373	0	1.8874	1.0046	0	6.3497	3.7249
Lysozyme C, tracheal isozyme	Q27996	LYZ1	16 kDa	0.150816	0.75929	5.03455	0.97726	0	1.0032	1.0567	6.3427	3.7264
Grancalcin	F1N7I6	GCA	22 kDa	0.0484644	0.235923	4.86795	0	0.94369	0	0	5.0798	4.6561
Selenoprotein F	A8YXY3	SELENOF	18 kDa	0.303382	1.47685	4.86795	1.9572	1.8874	1.0046	1.0582	5.0798	4.6561
UBC core domain-containing protein	A0A3Q1M5N0	UBE2D3	17 kDa	0.314295	1.47657	4.69805	1.957	1.8871	1.0043	1.0579	3.8095	5.5866
Nuclear transcription factor Y subunit gamma	Q5E9X1	NFYC	37 kDa	0.0578675	0.26455	4.57165	0	0	0	1.0582	6.3497	2.7936
Ciliary rootlet coiled-coil, rootletin	E1BBS9	CROCC	223 kDa	#DIV/0!	0	4.5292	0	0	0	0	2.5399	6.5185
Nucleophosmin	Q3T160	NPM1	33 kDa	0.26251	1.10691	4.21665	0.60142	1.1985	1.9342	0.69353	3.9542	4.4791
Peptidylprolyl isomerase	F1MNV8	FKBP15	131 kDa	0.303229	1.2322	4.0636	0.9786	1.8874	1.0046	1.0582	2.5399	5.5873
Dual specificity protein phosphatase	Q2T9T7	DUSP3	23 kDa	0.384065	1.51195	3.9367	0.9786	0.94369	2.0092	2.1163	5.0798	2.7936
Maturin	A7MBJ1	MTURN	15 kDa	0.313003	1.2322	3.9367	0.9786	1.8874	1.0046	1.0582	5.0798	2.7936
X-ray repair complementing defective repair in Chinese hamster cells 4	A2VDW3	XRCC4	38 kDa	0.313003	1.2322	3.9367	0.9786	1.8874	1.0046	1.0582	5.0798	2.7936
Arf-GAP domain-containing protein	A0A3Q1NF13	AGFG1	76 kDa	0.392013	1.47685	3.76735	1.9572	1.8874	1.0046	1.0582	3.8098	3.7249
Neurochondrin	Q2KJ97	NCDN	79 kDa	0.264449	0.996273	3.76735	0.9786	0.94369	1.0046	1.0582	3.8098	3.7249
Peptidyl-prolyl cis-trans isomerase FKBP9	Q2KJC8	FKBP9	64 kDa	0.0655705	0.235923	3.598	0	0.94369	0	0	2.5399	4.6561
Apoptotic chromatin condensation inducer 1	F1MQG6	ACIN1	150 kDa	#DIV/0!	0	3.4711	0	0	0	0	5.0798	1.8624
Thioredoxin domain-containing protein 12	Q5E936	TXNDC12	19 kDa	#DIV/0!	0	3.4711	0	0	0	0	5.0798	1.8624
Developmentally-regulated GTP-binding protein 2	Q58D56	DRG2	41 kDa	0.381863	1.2608	3.3017	0.9786	0.94369	1.0046	2.1163	3.8098	2.7936
Importin subunit alpha	A0A3Q1MUS6	KPNA3	58 kDa	0.223037	0.7364	3.3017	0	1.8874	0	1.0582	3.8098	2.7936
Cleavage and polyadenylation specific factor 7	F1MU62	CPSF7	52 kDa	#DIV/0!	0	3.3017	0	0	0	0	3.8098	2.7936
Sjoegren syndrome nuclear autoantigen 1 homolog	Q5E9C3	SSNA1	14 kDa	0.45793	1.51195	3.3017	0.9786	0.94369	2.0092	2.1163	3.8098	2.7936
SNW domain-containing protein 1	Q1JQE0	SNW1	62 kDa	0.0714549	0.235923	3.3017	0	0.94369	0	0	3.8098	2.7936
Solute carrier family 12 member 2	F1MS08	SLC12A2	130 kDa	#DIV/0!	0	3.3017	0	0	0	0	3.8098	2.7936
Chromosome 18 C19orf33 homolog	A0A3Q1MRZ8	C18H19orf33	14 kDa	0.310408	1.02487	3.3017	0.9786	0	1.0046	2.1163	3.8098	2.7936
Biotinidase	A6QQ07	BTD	58 kDa	0.393372	1.2322	3.1324	0.9786	1.8874	1.0046	1.0582	2.5399	3.7249
Cleavage and polyadenylation specificity factor subunit 6	F2Z4E9	CPSF6	63 kDa	0.322324	1.00965	3.1324	0.9786	0.94369	0	2.1163	2.5399	3.7249
Desmocollin-3	F1MXJ3	DSC3	105 kDa	#DIV/0!	0	3.1324	0	0	0	0	2.5399	3.7249
LEM domain-containing protein	Q3SX08	EMD	29 kDa	0.0753168	0.235923	3.1324	0	0.94369	0	0	2.5399	3.7249
Serine/arginine-rich splicing factor 1	Q0VCY7	SRSF1	28 kDa	0.315269	0.98755	3.1324	0	1.8874	1.0046	1.0582	2.5399	3.7249
Ovalbumin	A0A3Q1LTS9	LOC522479	43 kDa	0.0801781	0.25115	3.1324	0	0	1.0046	0	2.5399	3.7249
Serine/arginine-rich-splicing factor 6	F1MXY9	SRSF6	40 kDa	0.395593	1.235	3.1219	1.9479	0.9392	0.99981	1.0531	2.5278	3.716
Nicotinate-nucleotide pyrophosphorylase [carboxylating]	Q3T063	QPRT	31 kDa	0.406535	1.25235	3.08055	1.6435	1.0565	1.1247	1.1847	3.5546	2.6065
Ectonucleotide pyrophosphatase/phosphodiesterase 1	F1MNS5	ENPP1	104 kDa	0.351283	0.996273	2.8361	0.9786	0.94369	1.0046	1.0582	3.8098	1.8624
Cathepsin S	P25326	CTSS	37 kDa	0.274387	0.731723	2.66675	0.9786	0.94369	1.0046	0	2.5399	2.7936
Chromosome 17 open reading frame 28 ortholog	Q08E22	HID1	88 kDa	0.362857	0.96765	2.66675	0.9786	1.8874	1.0046	0	2.5399	2.7936
Isocitrate dehydrogenase [NADP], mitochondrial	Q04467	IDH2	51 kDa	0.274387	0.731723	2.66675	0.9786	0.94369	1.0046	0	2.5399	2.7936
Peroxiredoxin-like 2A	Q3ZBK2	PRXL2A	24 kDa	#DIV/0!	0	2.66675	0	0	0	0	2.5399	2.7936
Thioredoxin-dependent peroxide reductase, mitochondrial	P35705	PRDX3	28 kDa	#DIV/0!	0	2.66675	0	0	0	0	2.5399	2.7936
Ubiquitin associated protein 2	E1BA82	UBAP2	119 kDa	0.187671	0.500472	2.66675	0	0.94369	0	1.0582	2.5399	2.7936
Galectin	A0A3Q1MR74	LGALS7	21 kDa	0.462046	1.22669	2.6549	0.97424	1.879	1.0001	1.0534	2.5286	2.7812
Inactive C-alpha-formylglycine-generating enzyme 2	Q58CP2	SUMF2	34 kDa	#DIV/0!	0	2.20115	0	0	0	0	2.5399	1.8624
J domain-containing protein	G3MZ88	DNAJB9	26 kDa	#DIV/0!	0	2.20115	0	0	0	0	2.5399	1.8624
Nucleoporin 88	Q3SZ56	NUP88	84 kDa	0.221281	0.487073	2.20115	0	0.94369	1.0046	0	2.5399	1.8624
Protein O-glucosyltransferase 1	Q5E9Q1	POGLUT1	46 kDa	0.227369	0.500472	2.20115	0	0.94369	0	1.0582	2.5399	1.8624
Protocadherin 1	A0A3Q1M024	PCDH1	132 kDa	0.107181	0.235923	2.20115	0	0.94369	0	0	2.5399	1.8624
Ribonucleoside-diphosphate reductase	E1BFQ8	RRM2B	41 kDa	0.338515	0.745123	2.20115	0.9786	0.94369	0	1.0582	2.5399	1.8624
SEC22 homolog B, vesicle trafficking protein	A0A3Q1MMA1	SEC22B	32 kDa	0.341468	0.751623	2.20115	0	0.94369	1.0046	1.0582	2.5399	1.8624
NHP2-like protein 1	Q3B8S0	SNU13	14 kDa	#DIV/0!	0	2.03175	0	0	0	0	1.2699	2.7936
HDGF like 2	F1MT65	HDGFL2	75 kDa	#DIV/0!	0	2.03175	0	0	0	0	1.2699	2.7936

## Sheet: Amp vs Isth (Post Ipsi)
Differentially abundant proteins between regions at Post-ov in the ipsilateral side
Protein name	Accession Number	Gene name	Molecular Weight	Amp:Isth ratio	Mean of normalized weighted spectra in ampulla	Mean of normalized weighted spectra in isthmus	Normalized weighted spectra in ampulla (post ipsi) 1	Normalized weighted spectra in ampulla (post ipsi) 2	Normalized weighted spectra in ampulla (post ipsi) 3	Normalized weighted spectra in ampulla (post ipsi) 4	Normalized weighted spectra in isthmus (post ipsi) 1	Normalized weighted spectra in isthmus (post ipsi) 2	Normalized weighted spectra in isthmus (post ipsi) 3	Normalized weighted spectra in isthmus (post ipsi) 4
5'-AMP-activated protein kinase subunit gamma-1	P58108	PRKAG1	37 kDa	2.60036	3.59415	1.38218	2.9401	4.8395	2.8481	3.7489	1.1391	1.0045	2.2686	1.1165
5'-nucleotidase	Q05927	NT5E	63 kDa	7.34946	21.3257	2.90168	21.964	22.66	23.745	16.934	4.1036	3.4169	4.0862	0
60S ribosomal protein L18a	Q3T003	RPL18A	21 kDa	3.16756	4.08385	1.28927	2.7355	5.5044	4.4495	3.646	1.0202	1.0045	1.0159	2.1165
Aldehyde dehydrogenase family 3 member B1	Q1JPA0	ALDH3B1	52 kDa	4.78676	2.40415	0.50225	1.96	1.9358	3.7974	1.9234	0	2.009	0	0
Calcium-transporting ATPase	F1MN60	ATP2B2	132 kDa	3.67233	22.5093	6.12943	24.76	16.308	22.989	25.98	6.4739	4.7043	6.994	6.3455
Complement factor H	Q28085	CFH	140 kDa	2.70664	42.3675	15.6532	37.433	44.604	46.751	40.682	9.0008	27.978	14.634	11
Cytoplasmic FMR1-interacting protein	F1MX60	CYFIP2	146 kDa	2.52854	2.1967	0.868762	1.9611	1.9369	2.2166	2.6722	0.50687	1.3397	0.88326	0.74522
Fumarylacetoacetase	A5PKH3	FAH	46 kDa	2.49751	12.7737	5.1146	10.778	16.451	13.289	10.577	4.556	8.0346	3.4024	4.4654
G protein subunit alpha 13	G5E6P3	GNA13	44 kDa	#DIV/0!	2.54732	0	1.1741	2.9037	3.036	3.0755	0	0	0	0
G protein subunit alpha q	E1BA29	GNAQ	42 kDa	2.53002	9.3271	3.68657	10.483	8.8382	9.2057	8.7815	6.34	1.0045	4.5372	2.8646
Glyco_18 domain-containing protein	F1N0X3	LOC100138271	53 kDa	2.74704	155.135	56.4735	175.82	143.69	156.41	144.62	55.215	49.623	68.431	52.625
Guanine nucleotide-binding protein G(I)/G(S)/G(T) subunit beta-1	P62871	GNB1	37 kDa	2.88808	6.14923	2.12918	6.3676	5.4439	5.5756	7.2098	1.8504	3.2634	3.4029	0
Guanine nucleotide-binding protein G(s) subunit alpha isoforms short	P04896	GNAS	46 kDa	2.53467	10.0991	3.9844	13.027	4.8395	11.67	10.86	2.6115	7.0316	3.7348	2.5597
Guanine nucleotide-binding protein subunit alpha-11	P38409	GNA11	42 kDa	2.68672	5.88358	2.18987	9.1173	4.7125	5.9839	3.7206	1.634	1.0045	3.4029	2.7181
Metalloproteinase inhibitor 2	F1N430	TIMP2	26 kDa	2.90937	3.62995	1.24768	3.4501	2.9207	4.7634	3.3856	1.1458	1.0104	1.7114	1.1231
MYO1B protein	A6QLD6	MYO1B	132 kDa	2.3104	3.95015	1.70972	3.8025	2.7876	4.6328	4.5777	0	2.893	0.99819	2.9477
Oviduct-specific glycoprotein	Q28042	OVGP1	60 kDa	2.74919	172.43	62.7202	160.64	159.87	203.32	165.89	78.923	65.26	60.981	45.717
Death associated protein kinase 2	F1MHX3	DAPK2	57 kDa	11.5254	5.78862	0.50225	3.9201	9.6791	4.7468	4.8085	0	2.009	0	0
SERPIN domain-containing protein	E1BMJ0	SERPING1	52 kDa	2.27641	8.79533	3.86368	7.8402	8.7113	9.4936	9.1362	3.987	3.0136	5.1044	3.3497
Tyrosine-protein kinase	A7MB57	YES1	61 kDa	2.70994	5.05493	1.86533	5.8639	6.7434	3.7974	3.815	0	2.9969	2.2498	2.2146
UBX domain-containing protein	Q29RM7	FAF1	74 kDa	2.10772	9.3862	4.45325	8.8165	5.8053	11.388	11.535	4.5548	2.0083	5.6689	5.581
Protein FAM151A	A0A3Q1LZY6	LOC615989	64 kDa	#DIV/0!	6.79453	0	6.4681	7.5497	8.5441	4.6162	0	0	0	0
Tripartite motif-containing protein 5-like	A0A3Q1MQM2	LOC616948	57 kDa	2.22056	3.19123	1.43712	3.4586	2.5619	3.3504	3.394	1.005	1.7725	1.0008	1.9702
Unconventional myosin-Id	F1MJ56	MYO1D	116 kDa	7.27195	3.85595	0.53025	2.9401	4.8395	3.7974	3.8468	0	1.0045	0	1.1165
von Willebrand factor A domain-containing protein 7	Q0V8J4	VWA7	96 kDa	10.5803	2.6591	0.251325	3.4329	2.4218	2.3754	2.4063	0	1.0053	0	0
2-phospho-D-glycerate hydro-lyase	F6RG16	ENO4	67 kDa	3.2153	4.33978	1.34973	4.9001	2.9037	4.7468	4.8085	1.1391	2.009	1.1343	1.1165
3-phosphoinositide-dependent protein kinase 1	F1MQJ7	PDPK1	63 kDa	2.03657	6.26933	3.07837	5.8801	5.8075	5.6961	7.6936	4.5565	1.0045	3.4029	3.3496
45 kDa calcium-binding protein	F1MKI5	SDF4	41 kDa	2.88564	10.8465	3.7588	8.8202	12.583	10.443	11.54	1.1391	6.0271	3.4029	4.4661
4-alpha-glucanotransferase	F1MHT1	AGL	174 kDa	2.41001	23.8815	9.90928	25.481	23.23	23.734	23.081	7.9739	17.077	4.5372	10.049
5', 3'-nucleotidase, cytosolic	G3X6X2	NT5C	45 kDa	6.37652	3.38115	0.53025	4.9001	2.9037	3.7974	1.9234	0	1.0045	0	1.1165
60S ribosomal protein L35a	E1BHM9	ENSBTAG00000011704	13 kDa	2.94509	2.41343	0.819475	1.96	3.8716	1.8987	1.9234	1.1391	1.0045	1.1343	0
Adaptin ear-binding coat-associated protein 1	Q3T093	NECAP1	30 kDa	3.08461	3.3751	1.09417	2.9401	2.9037	2.8481	4.8085	1.1391	1.0045	0	2.2331
Adenosine deaminase-like protein	Q0VC13	ADAL	40 kDa	2.19188	4.3368	1.97858	2.9401	4.8395	3.7974	5.7702	2.2783	0	3.4029	2.2331
ADP-ribosylation factor-like protein 6	Q0IIM2	ARL6	21 kDa	3.71355	4.09178	1.10185	1.96	4.8395	3.7974	5.7702	0	1.0045	3.4029	0
Aldedh domain-containing protein	F1MHR3	ALDH1A3	56 kDa	3.05162	6.60538	2.16455	6.9093	5.6089	7.8622	6.0411	2.0419	2.292	2.3229	2.0014
Alkaline phosphatase, tissue-nonspecific isozyme	P09487	ALPL	57 kDa	3.16308	6.74092	2.13112	5.8801	5.8075	8.5442	6.7319	1.1391	4.018	1.1343	2.2331
Alpha-galactosidase	Q1RMM9	NAGA	47 kDa	2.93001	5.52498	1.88565	3.9201	2.9037	8.5442	6.7319	2.2783	3.0135	1.1343	1.1165
Alanyl aminopeptidase, membrane	A0A3Q1MB09	ANPEP	109 kDa	33.6053	16.8783	0.50225	14.7	16.454	14.24	22.119	0	2.009	0	0
Amyloid beta precursor protein binding family B member 1	A0A3Q1MU04	APBB1	82 kDa	2.46836	4.81762	1.95175	3.9201	5.8075	5.6961	3.8468	3.4174	1.0045	2.2686	1.1165
Angiotensin-converting enzyme	F1MQJ0	ACE	150 kDa	29.2519	8.16493	0.279125	5.8801	3.8716	13.291	9.617	0	0	0	1.1165
Ankyrin repeat domain 44	A0A3Q1MJY2	ANKRD44	114 kDa	2.24574	6.54068	2.91247	4.694	6.3849	7.7782	7.3056	1.1391	4.018	1.811	4.6818
Protein phosphatase 1 regulatory subunit 16A	F1MMZ0	PPP1R16A	57 kDa	10.1899	2.8896	0.283575	2.9401	1.9358	3.7974	2.8851	0	0	1.1343	0
Cyclin dependent kinase inhibitor 2C	A7MBB9	CDKN2C	18 kDa	9.61658	2.41496	0.251125	1.96	2.9037	0.94935	3.8468	0	1.0045	0	0
ADP ribosylation factor GTPase activating protein 1	F1MI54	ARFGAP1	45 kDa	2.84727	2.41648	0.8487	2.9401	2.9037	1.8987	1.9234	2.2783	0	0	1.1165
ATP-dependent 6-phosphofructokinase, muscle type	Q0IIG5	PFKM	85 kDa	3.8115	7.26778	1.9068	4.7808	5.8075	6.0048	12.478	0	2.009	2.2686	3.3496
Atriopeptidase	E1BPL8	MME	86 kDa	18.6802	19.999	1.0706	19.6	18.39	23.734	18.272	1.1391	2.009	1.1343	0
Autophagy protein 5	Q3MQ24	ATG5	32 kDa	2.06361	3.3705	1.6333	1.96	4.8395	3.7974	2.8851	1.1391	2.009	2.2686	1.1165
Bardet-Biedl syndrome 2 protein homolog	F1MU26	BBS2	80 kDa	2.72592	9.6413	3.5369	9.8002	5.8075	9.4935	13.464	2.2783	4.018	2.2686	5.5827
Bardet-Biedl syndrome 7 protein homolog	F1MB52	BBS7	80 kDa	2.98642	10.5892	3.54578	9.8002	4.8395	13.291	14.426	2.2783	4.018	4.5372	3.3496
Beta-1,4-galactosyltransferase 4	F6RH18	B4GALT4	40 kDa	#DIV/0!	3.12852	0	1.96	3.8716	3.7974	2.8851	0	0	0	0
Brain-specific angiogenesis inhibitor 1-associated protein 2	Q5EAD0	BAIAP2	58 kDa	2.12379	15.1635	7.13983	10.78	15.487	18.038	16.349	5.6957	6.0271	5.6715	11.165
C2H2-type domain-containing protein	A6QL80	PRMT3	59 kDa	2.09946	9.88017	4.70605	7.8402	10.647	9.4935	11.54	4.5565	3.0135	5.6715	5.5827
Calpain catalytic domain-containing protein	F1MQD1	CAPN5	73 kDa	3.89455	7.2126	1.85197	4.9001	6.7754	10.443	6.7319	1.1391	4.018	1.1343	1.1165
CBY1-interacting BAR domain-containing protein 2	Q1RMK1	CIBAR2		2.9836	2.41492	0.8094	2.9401	1.9358	1.8987	2.8851	0	1.0045	0	2.2331
CD109 molecule	A0A3Q1LI93	CD109	163 kDa	2.22123	269.97	121.541	265.59	304.89	244.93	264.47	116.19	139.63	93.012	137.33
Chitinase-3-like protein 1	G3X7D2	CHI3L1	44 kDa	2.05855	6.26773	3.04473	6.8601	5.8075	7.5948	4.8085	3.4174	2.009	3.4029	3.3496
Chondroitin sulfate proteoglycan 4	F1MY84	CSPG4	251 kDa	27.881	7.00162	0.251125	3.9201	12.583	2.8481	8.6553	0	1.0045	0	0
Collagen alpha-1(XII) chain	F1N401	COL12A1	333 kDa	3.01476	13.9884	4.63997	19.6	2.9037	16.139	17.311	3.4174	5.0226	4.5372	5.5827
COMM domain-containing protein 4	Q5E9V6	COMMD4	22 kDa	5.39504	2.8912	0.5359	1.96	3.8716	2.8481	2.8851	1.1391	1.0045	0	0
COMM domain-containing protein 7	Q3MHX1	COMMD7	23 kDa	9.32965	2.65685	0.284775	3.9201	1.9358	2.8481	1.9234	1.1391	0	0	0
Complement factor D	Q3T0A3	CFD	28 kDa	3.09445	9.90772	3.20178	12.74	9.6791	7.5948	9.617	2.2783	6.0271	2.2686	2.2331
Contactin-1	Q28106	CNTN1	113 kDa	8.64477	6.51275	0.753375	7.8402	5.8075	7.5948	4.8085	0	3.0135	0	0
COP9 signalosome subunit 7A	F6QE33	COPS7A	30 kDa	2.292	11.3286	4.94265	12.74	7.7433	13.291	11.54	3.4174	4.018	3.4029	8.9323
Copper transporter	A0A3Q1MPH1	SLC31A1	25 kDa	#DIV/0!	3.36583	0	2.9401	0.96791	4.7468	4.8085	0	0	0	0
Coronin	H7BWW0	CORO1B	54 kDa	2.61376	12.7957	4.89553	14.7	13.551	11.392	11.54	3.4174	6.0271	5.6715	4.4661
CP-type G domain-containing protein	A5PJR9	GNL1	69 kDa	2.80634	8.43763	3.00663	9.8002	6.7754	10.443	6.7319	2.2783	3.0135	2.2686	4.4661
Crumbs cell polarity complex component 2	F1N2V0	CRB2	134 kDa	9.43655	5.04573	0.5347	2.9401	4.8395	7.5948	4.8085	0	1.0045	1.1343	0
Cystatin domain-containing protein	Q5DPW9	CST6	16 kDa	4.2818	5.77925	1.34973	4.9001	4.8395	6.6455	6.7319	1.1391	2.009	1.1343	1.1165
Cystatin-C	P01035	CST3	16 kDa	2.84499	3.1255	1.0986	0.98002	4.8395	3.7974	2.8851	1.1391	1.0045	1.1343	1.1165
DDB1- and CUL4-associated factor 11	F1MVT2	DCAF11	62 kDa	5.28079	2.65227	0.50225	2.9401	1.9358	2.8481	2.8851	0	2.009	0	0
Deacetylase sirtuin-type domain-containing protein	F6QK60	SIRT2	47 kDa	2.21639	6.49293	2.9295	6.1151	7.0074	8.7718	4.0774	1.4123	3.0135	3.6749	3.6173
Deoxyribose-phosphate aldolase	Q3T0V9	DERA	35 kDa	3.24112	7.9537	2.454	8.8202	5.8075	9.4935	7.6936	3.4174	3.0135	2.2686	1.1165
Diacylglycerol kinase	E1B7U7	DGKB	91 kDa	3.32608	7.94917	2.38995	7.8402	7.7433	10.443	5.7702	0	5.0226	4.5372	0
DIS3-like exonuclease 2	E1B7R0	DIS3L2	99 kDa	2.24038	5.54802	2.47637	5.8801	3.8716	4.7468	7.6936	2.2783	2.009	2.2686	3.3496
DUF3730 domain-containing protein	A0A3Q1MN26	FOCAD	204 kDa	5.23859	4.0933	0.781375	2.9401	4.8395	4.7468	3.8468	0	2.009	0	1.1165
Dynein heavy chain 12, axonemal	A0A3Q1M7D1	DNAH12	454 kDa	5.39584	32.7665	6.07255	25.481	31.941	31.329	42.315	3.4174	4.018	6.8058	10.049
E3 ubiquitin-protein ligase	E1BIW0	UBR1	201 kDa	2.5674	8.19115	3.19045	6.8601	7.7433	8.5442	9.617	0	6.0271	2.2686	4.4661
E3 ubiquitin-protein ligase KCMF1	Q1LZE1	KCMF1	42 kDa	2.67184	3.60625	1.34973	2.9401	2.9037	5.6961	2.8851	1.1391	2.009	1.1343	1.1165
Ectonucleotide pyrophosphatase/phosphodiesterase family member 2	A1A4K5	ENPP2	102 kDa	3.70182	9.88942	2.6715	9.8002	10.647	9.4935	9.617	2.2783	5.0226	2.2686	1.1165
EF-hand calcium-binding domain-containing protein 1	Q32L26	EFCAB1	25 kDa	2.49488	3.3674	1.34973	1.96	2.9037	3.7974	4.8085	1.1391	2.009	1.1343	1.1165
EGF containing fibulin extracellular matrix protein 1	A2VE41	EFEMP1	55 kDa	3.73204	6.99515	1.87435	7.8402	6.7754	7.5948	5.7702	0	3.0135	1.1343	3.3496
EH domain containing 3	A5D7E1	EHD3	61 kDa	2.00136	10.904	5.44827	9.9544	9.8314	11.457	12.373	4.835	4.819	7.2428	4.8963
EH domain containing 4	E1BJV0	EHD4	61 kDa	4.0607	10.6591	2.62495	11.811	10.697	9.0435	11.085	1.7383	2.009	3.4029	3.3496
Exopolyphosphatase PRUNE1	Q5E9Y6	PRUNE1	50 kDa	4.30482	5.54493	1.28808	5.8801	3.8716	5.6961	6.7319	0	4.018	1.1343	0
F5/8 type C domain-containing protein	F1N1C7	AEBP1	132 kDa	6.24888	6.277	1.0045	6.8601	7.7433	5.6961	4.8085	0	4.018	0	0
F-box domain-containing protein	F1MDA7	FBXO7	58 kDa	3.53464	5.77313	1.6333	3.9201	3.8716	6.6455	8.6553	1.1391	2.009	2.2686	1.1165
F-box only protein 2	Q17QK6	FBXO2	34 kDa	2.6517	7.23252	2.7275	6.8601	5.8075	6.6455	9.617	2.2783	3.0135	2.2686	3.3496
Fc fragment of IgG binding protein	G3X6I0	FCGBP	319 kDa	2.98257	45.7178	15.3283	35.281	49.363	63.606	34.621	10.252	34.153	10.209	6.6992
FCH and double SH3 domains 2	F1MI02	FCHSD2	87 kDa	2.86081	9.86185	3.44722	6.8601	7.7433	12.342	12.502	1.1391	7.0316	2.2686	3.3496
Flavoprotein domain-containing protein	A0A3Q1MNK4	PPCDC	28 kDa	2.45553	4.0933	1.66698	2.9401	4.8395	4.7468	3.8468	2.2783	1.0045	2.2686	1.1165
Fucose kinase	A0A3Q1M4E5	FCSK	117 kDa	2.01143	14.6975	7.307	14.7	11.615	17.088	15.387	5.6957	10.045	5.6715	7.8158
Gamma-glutamyltransferase 1	G3N2D8	GGT1	61 kDa	3.27464	4.58482	1.4001	4.9001	3.8716	3.7974	5.7702	0	0	1.1343	4.4661
Gasdermin E	E1BFC3	GSDME	55 kDa	2.26422	9.87387	4.36083	8.8202	7.7433	11.392	11.54	3.4174	5.0226	4.5372	4.4661
Glutamate--cysteine ligase regulatory subunit	Q2T9Y6	GCLM	31 kDa	2.04441	8.9153	4.36083	8.8202	5.8075	9.4935	11.54	3.4174	5.0226	4.5372	4.4661
Glutamine-dependent NAD(+) synthetase	Q3ZBF0	NADSYN1	79 kDa	2.75732	9.86632	3.57823	6.8601	8.7112	11.392	12.502	2.2783	3.0135	5.6715	3.3496
Golgi membrane protein 1	E1BLA8	GOLM1	46 kDa	3.07857	13.9872	4.54343	13.72	13.551	13.291	15.387	0	8.0361	5.6715	4.4661
GRAM domain-containing protein	A0A3Q1LZT9	WBP2	56 kDa	2.4357	7.7057	3.16365	6.8601	4.8395	8.5442	10.579	1.1391	7.0316	1.1343	3.3496
Guanidinoacetate N-methyltransferase	Q2TBQ3	GAMT	27 kDa	2.01137	16.866	8.38535	14.7	14.519	17.088	21.157	5.6957	12.054	10.209	5.5827
Guanine nucleotide-binding protein G(I)/G(S)/G(O) subunit gamma-12	Q28024	GNG12	8 kDa	5.54994	8.6733	1.56277	8.8202	4.8395	9.4935	11.54	0	4.018	0	2.2331
Guanine nucleotide-binding protein G(I)/G(S)/G(O) subunit gamma-2	P63212	GNG2	8 kDa	#DIV/0!	2.41492	0	2.9401	1.9358	1.8987	2.8851	0	0	0	0
HEAT repeat-containing protein 6	E1BHR5	HEATR6	129 kDa	4.94351	2.64922	0.5359	1.96	2.9037	2.8481	2.8851	1.1391	1.0045	0	0
HECT domain E3 ubiquitin protein ligase 1	E1BLD1	HECTD1	289 kDa	2.08065	10.1067	4.85745	8.8202	8.7112	14.24	8.6553	2.2783	7.0316	4.5372	5.5827
Heparan sulfate proteoglycan 2	F1MER7	HSPG2	464 kDa	13.3663	3.3566	0.251125	1.96	1.9358	6.6455	2.8851	0	1.0045	0	0
Histone acetyltransferase type B catalytic subunit	Q0P580	HAT1	49 kDa	2.1449	4.57105	2.13112	2.9401	4.8395	5.6961	4.8085	1.1391	4.018	1.1343	2.2331
Huntingtin	E1B8E7	HTT	339 kDa	2.42197	14.4527	5.96735	12.74	10.647	15.19	19.234	5.6957	8.0361	5.6715	4.4661
Hyaluronoglucosaminidase	E1BKX1	CEMIP	153 kDa	19.8433	5.53875	0.279125	5.8801	3.8716	7.5948	4.8085	0	0	0	1.1165
Importin 7	E1BGE5	IPO7	120 kDa	2.56151	10.8544	4.23747	9.8002	10.647	8.5442	14.426	5.6957	0	5.6715	5.5827
Importin 4	A0A3Q1N3C7	IPO4	121 kDa	2.36151	10.3671	4.39002	10.78	7.7433	10.443	12.502	4.5565	4.018	3.4029	5.5827
Inositol hexakisphosphate and diphosphoinositol-pentakisphosphate kinase 1	A7Z050	PPIP5K1	164 kDa	4.96364	7.10628	1.43167	7.4411	7.4805	8.8255	4.678	0.9845	2.3067	1.4705	0.96497
Insulin-like growth factor-binding protein 5	Q05717	IGFBP5	30 kDa	3.02855	3.12697	1.0325	1.96	2.9037	3.7974	3.8468	0	3.0135	0	1.1165
Intraflagellar transport protein 56	F1MF33	TTC26	64 kDa	3.07077	3.37355	1.0986	2.9401	3.8716	3.7974	2.8851	1.1391	1.0045	1.1343	1.1165
Kinesin light chain 3	Q2TBQ9	KLC3	56 kDa	2.60943	6.61433	2.53477	8.8202	6.1708	5.6961	5.7702	2.4221	5.0226	2.6944	0
Latent transforming growth factor beta binding protein 1	F1N444	LTBP1	186 kDa	24.0443	6.03813	0.251125	6.8601	8.7112	5.6961	2.8851	0	1.0045	0	0
Lecithin-cholesterol acyltransferase	Q2KIW4	LCAT	50 kDa	9.59204	2.4088	0.251125	1.96	2.9037	2.8481	1.9234	0	1.0045	0	0
LIFR_D2 domain-containing protein	F1MGK8	OSMR	42 kDa	12.5558	3.15309	0.251125	4.9001	4.8395	0.94935	1.9234	0	1.0045	0	0
Lipoprotein lipase	P11151	LPL	53 kDa	15.3485	3.8544	0.251125	2.9401	3.8716	3.7974	4.8085	0	1.0045	0	0
LOC508963 protein	A6QLU9	OTULIN	40 kDa	4.88177	3.84207	0.787025	1.96	2.9037	5.6961	4.8085	1.1391	2.009	0	0
LRRNT domain-containing protein	E1BHH6	PODN	72 kDa	7.34257	5.76997	0.785825	4.9001	2.9037	8.5442	6.7319	0	2.009	1.1343	0
MAP kinase-activating death domain protein	E1BK67	MADD	183 kDa	4.2644	2.39958	0.5627	0.98002	1.9358	3.7974	2.8851	0	0	1.1343	1.1165
Mesothelin	A6QP39	MSLN	44 kDa	5.37324	25.082	4.66795	26.461	13.551	20.886	39.43	3.4174	4.018	4.5372	6.6992
NID1 protein	A6QNS6	NID1	136 kDa	9.51949	7.48065	0.785825	7.8402	7.7433	6.6455	7.6936	0	2.009	1.1343	0
Protein tyrosine kinase 2 beta	Q17QZ0	PAK4	64 kDa	5.34741	5.545	1.03695	4.9001	4.8395	4.7468	7.6936	0	3.0135	1.1343	0
Salt inducible kinase 2	F1MKW8	SIK2	101 kDa	3.52427	2.88805	0.819475	2.9401	0.96791	3.7974	3.8468	1.1391	1.0045	1.1343	0
O-GlcNAc transferase subunit p110	A0A3S5ZPK0	OGT	117 kDa	2.36714	5.77168	2.43825	2.9401	5.8075	6.6455	7.6936	1.1391	3.0135	1.1343	4.4661
Oxysterol-binding protein	Q0P5N3	OSBPL9	84 kDa	2.08157	6.26775	3.01108	5.8801	4.8395	5.6961	8.6553	2.2783	3.0135	3.4029	3.3496
P2X purinoceptor	E1BIH1	P2RX2	46 kDa	8.14375	4.0902	0.50225	2.9401	2.9037	4.7468	5.7702	0	2.009	0	0
Parvalbumin alpha	Q0VCG3	PVALB	12 kDa	6.70149	3.36583	0.50225	2.9401	2.9037	5.6961	1.9234	0	2.009	0	0
Peroxisomal N(1)-acetyl-spermine/spermidine oxidase	Q865R1	PAOX	56 kDa	2.62095	2.89425	1.10427	2.9401	2.9037	2.8481	2.8851	2.2783	1.0045	1.1343	0
Phosphatidylinositol 3-kinase catalytic subunit type 3	A0A3Q1LQK4	PIK3C3	102 kDa	2.04858	3.85133	1.88	2.9401	3.8716	4.7468	3.8468	1.1391	3.0135	1.1343	2.2331
Phospholipid transfer protein	Q58DL9	PLTP	56 kDa	3.15788	17.5843	5.56837	13.72	17.422	18.038	21.157	1.1391	11.05	2.2686	7.8158
Phosphorylase b kinase regulatory subunit	F1MJ90	PHKB	123 kDa	2.13902	5.77168	2.69827	2.9401	5.8075	6.6455	7.6936	1.1391	4.018	3.4029	2.2331
Programmed cell death 6	A0A3Q1M978	PDCD6	21 kDa	2.00544	4.34138	2.1648	3.9201	4.8395	3.7974	4.8085	2.2783	3.0135	1.1343	2.2331
Proline and arginine rich end leucine rich repeat protein	A6QQQ3	PRELP	44 kDa	3.03227	13.0228	4.29473	12.74	12.583	12.342	14.426	2.2783	7.0316	3.4029	4.4661
Prostaglandin-H2 D-isomerase	O02853	PTGDS	21 kDa	2.74189	6.02125	2.19603	4.9001	5.8075	6.6455	6.7319	1.1391	2.009	3.4029	2.2331
SCY1 like pseudokinase 1	F1MVK2	SCYL1	89 kDa	2.08941	4.59095	2.19725	5.8801	4.8395	3.7974	3.8468	2.2783	2.009	2.2686	2.2331
Cyclin dependent kinase 6	E1BC36	CDK6	37 kDa	10.5371	2.64612	0.251125	1.96	2.9037	3.7974	1.9234	0	1.0045	0	0
Protein KTI12 homolog	Q148I5	KTI12	39 kDa	2.64978	2.17143	0.819475	2.9401	1.9358	2.8481	0.9617	1.1391	1.0045	1.1343	0
Protein LBH	A5PJU8	LBH	12 kDa	2.01588	3.86665	1.9181	4.9001	3.8716	2.8481	3.8468	2.2783	2.009	2.2686	1.1165
Protein phosphatase 1 regulatory subunit	F1MNS9	PPP1R3D	32 kDa	2.84996	2.41185	0.846275	2.9401	1.9358	2.8481	1.9234	0	0	2.2686	1.1165
Protein phosphatase 6 regulatory subunit 1	G3N214	PPP6R1	97 kDa	3.00565	9.63673	3.2062	7.8402	8.7112	9.4935	12.502	2.2783	6.0271	3.4029	1.1165
S100 calcium binding protein A1	P02639	S100A1	11 kDa	2.23278	17.5812	7.87415	12.74	20.326	18.987	18.272	5.6957	10.045	7.9401	7.8158
Protein S100-A14	Q3MHP3	S100A14	11 kDa	16.3119	4.09633	0.251125	3.9201	3.8716	4.7468	3.8468	0	1.0045	0	0
Rab5 GDP/GTP exchange factor	O18973	RABGEF1	57 kDa	2.0513	6.0319	2.94053	6.8601	4.8395	5.6961	6.7319	1.1391	5.0226	1.1343	4.4661
RALBP1 associated Eps domain containing 2	F1MZ73	REPS2	51 kDa	4.43888	4.4725	1.00758	3.1261	5.8075	4.927	4.0294	1.3554	0	1.1343	1.5406
Rap-GAP domain-containing protein	E1BNT2	TSC2	201 kDa	2.65489	2.1638	0.815025	0.98002	2.9037	2.8481	1.9234	1.1391	1.0045	0	1.1165
Ras GTPase-activating protein 1	F1N7N8	RASA1	116 kDa	6.27912	5.3214	0.847475	7.8402	4.8395	3.7974	4.8085	1.1391	0	1.1343	1.1165
RAS p21 protein activator 2	F1N795	RASA2	96 kDa	4.94924	2.6523	0.5359	1.96	2.9037	1.8987	3.8468	1.1391	1.0045	0	0
Ras-related protein Rab-21	F1MPP1	RAB21	24 kDa	4.58913	3.60625	0.785825	2.9401	2.9037	5.6961	2.8851	0	2.009	1.1343	0
RB binding protein 9, serine hydrolase	A0A3Q1MLM8	RBBP9	21 kDa	8.62847	2.16683	0.251125	1.96	1.9358	2.8481	1.9234	0	1.0045	0	0
Retinoic acid receptor responder (Tazarotene induced) 1	Q0P5D6	RARRES1	33 kDa	2.93538	145.995	49.7362	121.52	156.8	160.44	145.22	23.922	116.52	28.357	30.146
Rho GTPase activating protein 18	F1MJH8	ARHGAP18	73 kDa	3.03207	10.1051	3.33275	8.8202	7.7433	14.24	9.617	3.4174	2.009	5.6715	2.2331
Rho-related GTP-binding protein RhoB	Q3ZBW5	RHOB	22 kDa	2.29836	2.3541	1.02425	2.9396	2.6614	2.3731	1.4423	1.4238	1.2555	1.4177	0
Ribonuclease 4	P15467	RNASE4	14 kDa	4.14902	3.37657	0.813825	3.9201	2.9037	3.7974	2.8851	0	1.0045	1.1343	1.1165
Ribose-phosphate pyrophosphokinase 1	Q2HJ58	PRPS1	35 kDa	2.16465	10.7811	4.98053	10.387	6.7754	14.808	11.154	4.7806	7.0316	4.7603	3.3496
RNF111_N domain-containing protein	A0A3Q1MJK5	C24H18orf25	43 kDa	2.10294	2.89732	1.37775	2.9401	2.9037	1.8987	3.8468	1.1391	1.0045	1.1343	2.2331
SEA domain-containing protein	A0A3Q1LQ52	ENSBTAG00000055295	26 kDa	4.36393	14.2413	3.2634	17.64	10.647	13.291	15.387	3.4174	4.018	2.2686	3.3496
Serine protease HTRA1	F1N152	HTRA1	52 kDa	18.2761	4.58957	0.251125	3.9201	7.7433	2.8481	3.8468	0	1.0045	0	0
Serine/threonine-protein kinase mTOR	E1BFB4	MTOR	289 kDa	2.78736	6.02733	2.16237	5.8801	4.8395	5.6961	7.6936	0	3.0135	3.4029	2.2331
Serine/threonine-protein phosphatase 2A 56 kDa regulatory subunit	A2VDZ0	PPP2R5A	57 kDa	6.4502	5.06873	0.785825	5.8801	4.8395	4.7468	4.8085	0	2.009	1.1343	0
Signal recognition particle 54 kDa protein	Q2T9U1	SRP54	56 kDa	2.46662	9.41767	3.81805	12.74	5.8075	8.5442	10.579	0	4.018	5.6715	5.5827
Slingshot protein phosphatase 3	F1MI92	SSH3	71 kDa	2.28567	8.68125	3.79813	7.8402	10.647	8.5442	7.6936	3.4174	5.0226	3.4029	3.3496
SLIT-ROBO Rho GTPase activating protein 3	F1MJI3	SRGAP3	125 kDa	2.65798	7.93215	2.98428	5.8801	4.8395	11.392	9.617	3.4174	4.018	2.2686	2.2331
Solute carrier family 29 member 1	F6PZI3	SLC29A1	58 kDa	#DIV/0!	2.65227	0	2.9401	1.9358	2.8481	2.8851	0	0	0	0
Sulfatase 2	E1BIY5	SULF2	100 kDa	17.2503	4.33198	0.251125	5.8801	0.96791	7.5948	2.8851	0	1.0045	0	0
Synembryn-A	Q5E9J8	RIC8A	60 kDa	2.05829	3.36433	1.63453	1.96	2.9037	4.7468	3.8468	2.2783	2.009	1.1343	1.1165
Talin 2	F1MQI1	TLN2	271 kDa	2.6347	25.6187	9.72358	19.628	20.026	29.135	33.686	4.9573	18.095	9.4892	6.3528
TBC1 domain family member 1	O97790	TBC1D1	132 kDa	3.42803	3.8621	1.12662	3.9201	5.8075	3.7974	1.9234	1.1391	0	1.1343	2.2331
Threonine--tRNA ligase 2, cytoplasmic	A6QNM8	TARS3	83 kDa	3.50597	3.85595	1.09983	2.9401	4.8395	3.7974	3.8468	2.2783	1.0045	0	1.1165
TIA1 cytotoxic granule associated RNA binding protein like 1	A0A3Q1LS19	TIAL1	45 kDa	2.073	3.37665	1.62887	2.9401	3.8716	2.8481	3.8468	1.1391	2.009	1.1343	2.2331
Tissue-type plasminogen activator	Q28198	PLAT	64 kDa	7.05535	5.31532	0.753375	5.8801	4.8395	2.8481	7.6936	0	3.0135	0	0
Tetratricopeptide repeat domain 8	F1N4X0	TTC8	57 kDa	3.45722	5.30605	1.53478	5.8801	4.8395	5.6961	4.8085	0	5.0226	0	1.1165
Tetratricopeptide repeat domain 9	G3MZ59	TTC9	25 kDa	2.02821	3.372	1.66255	2.9401	2.9037	3.7974	3.8468	2.2783	1.0045	1.1343	2.2331
Transcobalamin-2	Q9XSC9	TCN2	48 kDa	4.99618	2.64922	0.53025	1.96	2.9037	2.8481	2.8851	0	1.0045	0	1.1165
Transforming growth factor-beta-induced protein ig-h3	P55906	TGFBI	74 kDa	6.91914	8.91238	1.28808	9.8002	6.7754	12.342	6.7319	0	4.018	1.1343	0
Syntaxin 2	F1MNQ8	STX2	36 kDa	10.5402	5.29383	0.50225	3.9201	4.8395	6.6455	5.7702	0	2.009	0	0
Syntaxin 3	A0A3Q1LYB4	STX3	38 kDa	9.59802	2.4103	0.251125	2.9401	0.96791	2.8481	2.8851	0	1.0045	0	0
Tubulin-specific chaperone D	Q28205	TBCD	133 kDa	2.50344	23.1477	9.24638	26.461	14.519	24.683	26.928	11.391	12.054	9.0744	4.4661
FES proto-oncogene, tyrosine kinase	Q5E9H3	FES	94 kDa	6.33617	3.35976	0.53025	0.98002	2.9037	4.7468	4.8085	0	1.0045	0	1.1165
U8 snoRNA-decapping enzyme	A1A4Q9	NUDT16	21 kDa	2.4636	7.95688	3.22978	7.8402	8.7112	8.5442	6.7319	2.2783	5.0226	2.2686	3.3496
Ubiquitin conjugating enzyme E2 G1	A0A3Q1LV60	UBE2G1	21 kDa	2.41726	3.85898	1.59642	3.9201	3.8716	3.7974	3.8468	1.1391	3.0135	0	2.2331
Ubiquitin specific peptidase 24	E1BND0	USP24	294 kDa	2.81383	9.88935	3.51455	10.78	9.6791	10.443	8.6553	3.4174	5.0226	2.2686	3.3496
Ubiquitin-like modifier-activating enzyme ATG7	A0A3Q1LXA9	ATG7	79 kDa	2.07374	8.90615	4.29473	7.8402	6.7754	11.392	9.617	2.2783	7.0316	3.4029	4.4661
U-box domain-containing protein	A0A3Q1LPU1	UBE4B	152 kDa	2.52811	11.5663	4.57508	10.78	9.6791	12.342	13.464	3.4174	7.0316	2.2686	5.5827
LOW QUALITY PROTEIN: fibrocystin-L	A0A3Q1MGJ7	PKHD1L1	464 kDa	11.2258	22.9307	2.04268	19.6	31.941	16.139	24.043	1.1391	7.0316	0	0
Uncharacterized protein	A0A3Q1MM09	ENSBTAG00000050156	42 kDa	2.11653	9.89862	4.67683	10.78	11.615	8.5442	8.6553	3.4174	4.018	6.8058	4.4661
Uncharacterized protein	F1MPK7	ENSBTAG00000033166	82 kDa	19.525	5.56023	0.284775	8.8202	4.8395	5.6961	2.8851	1.1391	0	0	0
Uncharacterized protein	G3MYP7	ENSBTAG00000047461	58 kDa	2.68967	5.05658	1.88	2.9401	5.8075	4.7468	6.7319	1.1391	3.0135	1.1343	2.2331
Diaphanous related formin 2	A0A3Q1MRR8	DIAPH2	90 kDa	3.29286	4.33365	1.31608	3.9201	3.8716	5.6961	3.8468	0	3.0135	1.1343	1.1165
Rho/Rac guanine nucleotide exchange factor 18	E1B9G8	ARHGEF18	150 kDa	14.3604	3.60625	0.251125	2.9401	2.9037	5.6961	2.8851	0	1.0045	0	0
Unconventional prefoldin RPB5 interactor	F1MTD6	URI1	59 kDa	4.67749	2.65845	0.56835	2.9401	3.8716	1.8987	1.9234	1.1391	0	1.1343	0
Uroplakin-3b-like protein 1	A6QQ85	UPK3BL1	27 kDa	#DIV/0!	4.33365	0	3.9201	3.8716	5.6961	3.8468	0	0	0	0
Urotensin 2B	E1BJI3	UTS2B	14 kDa	5.2991	2.66148	0.50225	3.9201	2.9037	1.8987	1.9234	0	2.009	0	0
Vacuolar protein sorting-associated protein 53 homolog	E1BJW7	VPS53	94 kDa	2.85793	3.85743	1.34973	3.9201	2.9037	3.7974	4.8085	1.1391	2.009	1.1343	1.1165
Versican core protein	P81282	VCAN	370 kDa	#DIV/0!	3.61863	0	2.9401	4.8395	2.8481	3.8468	0	0	0	0
V-type proton ATPase subunit S1	P40682	ATP6AP1	52 kDa	8.65296	4.34595	0.50225	4.9001	4.8395	3.7974	3.8468	0	2.009	0	0
W2 domain-containing protein	A0A3S5ZP35	BZW2	58 kDa	5.79876	3.44127	0.59345	2.4939	5.1911	3.0204	3.0597	0	2.3738	0	0
WD repeat domain 47	E1BP79	WDR47	102 kDa	3.41406	5.78683	1.695	6.8601	1.9358	5.6961	8.6553	2.2783	0	2.2686	2.2331
Gem nuclear organelle associated protein 5	E1BJG3	GEMIN5	168 kDa	2.86023	3.86052	1.34973	3.9201	4.8395	3.7974	2.8851	1.1391	2.009	1.1343	1.1165
Zinc finger protein 474	A6QQM4	ZNF474	51 kDa	2.26937	5.5434	2.4427	5.8801	4.8395	6.6455	4.8085	1.1391	3.0135	2.2686	3.3496
Zinc-alpha-2-glycoprotein	Q3ZCH5	AZGP1	34 kDa	2.77538	38.0538	13.7112	32.341	35.813	43.67	40.391	6.8348	22.099	14.746	11.165
BTB domain-containing protein	G3N3D4	KCTD12	36 kDa	0.326999	5.06717	15.496	5.8801	3.8716	4.7468	5.7702	14.809	10.045	18.149	18.981
CBX3 protein	A6H7C4	CBX3	21 kDa	0.42137	4.81535	11.4279	5.0606	5.7226	4.1139	4.3643	11.098	10.245	14.646	9.7224
Chloride intracellular channel protein 5	P35526	CLIC5	49 kDa	0.249474	3.75052	15.0337	7.8457	0	4.818	2.3384	14.743	15.296	15.891	14.205
Cystatin-B	P25417	CSTB	11 kDa	0.352599	20.5042	58.1517	23.252	18.276	24.103	16.386	65.113	65.421	49.097	52.976
E3 SUMO-protein ligase RanBP2	A0A3Q1LLS4	RANBP2	340 kDa	0.149265	0.724025	4.8506	0	1.9344	0	0.9617	3.414	7.0256	2.2686	6.6942
Ferritin heavy chain	O46414	FTH1	21 kDa	0.419848	8.16667	19.4515	7.407	8.1974	7.957	9.1053	15.044	27.008	15.917	19.837
Ferritin light chain	O46415	FTL	20 kDa	0.25674	5.31535	20.7033	5.8801	6.7754	3.7974	4.8085	17.087	22.053	18.044	25.629
Glutathione S-transferase A1	Q28035	GSTA1	25 kDa	0.441597	7.18412	16.2685	7.4187	5.3927	9.0949	6.8302	16.597	20.766	14.793	12.918
Glycerol-3-phosphate dehydrogenase [NAD(+)]	A6QQR7	GPD1L	38 kDa	0.237024	2.19745	9.27097	1.7485	0.75898	2.6431	3.6392	10.006	7.8192	8.5847	10.674
Interleukin enhancer binding factor 3	F1MMA0	ILF3	96 kDa	0.153634	0.706677	4.59975	0	1.9358	0	0.89091	4.5565	4.8747	2.2686	6.6992
Keratin, type I cytoskeletal 19	P08728	KRT19	44 kDa	0.32547	31.97	98.2272	38.596	41.685	15.587	32.012	99.475	146.34	53.367	93.727
Keratin, type II cytoskeletal 7	Q29S21	KRT7	52 kDa	0.37306	20.0222	53.6702	24.043	22.672	11.532	21.842	66.076	56.147	40.11	52.348
KH domain-containing protein	Q29RQ2	KHDRBS1	48 kDa	0.392853	3.14233	7.99873	3.9201	2.9037	1.8987	3.8468	9.113	6.0271	6.8058	10.049
Kinesin family member 21A	F1MJ53	KIF21A	185 kDa	0.438111	10.7578	24.555	10.419	7.7433	10.443	14.426	29.617	21.095	20.417	27.091
MYH11 protein	A6QLN6	MYH11	228 kDa	0.321812	8.23767	25.5978	6.8019	14.444	6.5252	5.1796	22.098	23.474	25.84	30.979
Nucleolin	E1B8K6	NCL	78 kDa	0.484427	11.4879	23.7145	10.691	19.171	7.5175	8.5723	27.107	19.943	17.956	29.852
Protein disulfide-isomerase A3	P38657	PDIA3	57 kDa	0.487687	47.1915	96.766	51.451	53.235	42.246	41.834	97.396	74.334	132.71	82.624
Protein kinase domain-containing protein	E1BMP3	MYLK3	85 kDa	0.222911	0.71968	3.22855	0.98002	0	1.8987	0	1.1391	5.0226	3.4029	3.3496
RNA-binding protein FUS	A0A140T861	FUS	52 kDa	0.466192	2.03446	4.364	3.6646	1.7676	0.94935	1.7563	6.3399	3.9308	3.1072	4.0781
SAFB protein	A5PJP2	SAFB	102 kDa	0.472595	4.85513	10.2733	3.3894	10.123	3.2834	2.6247	13.575	8.7686	10.422	8.3277
Scaffold attachment factor B2	E1BDE7	SAFB2	108 kDa	0.123212	0.26368	2.14005	0.53064	0.52408	0	0	2.3727	1.2765	3.1899	1.7211
Utrophin	F1MRT9	UTRN	394 kDa	0.406758	17.8525	43.8898	17.584	30.973	13.291	9.5621	52.27	40.066	46.441	36.782
Vimentin	P48616	VIM	54 kDa	0.00915994	0.0810325	8.8464	0.32413	0	0	0	6.4492	5.5134	11.343	12.08
60 kDa chaperonin	F1MUZ9	HSPD1	61 kDa	0.268166	4.14369	15.452	11.76	2.9037	0.94935	0.9617	7.9739	11.05	22.686	20.098
Aconitate hydratase, mitochondrial	P20004	ACO2	85 kDa	#DIV/0!	0	7.8439	0	0	0	0	3.4174	11.05	10.209	6.6992
Adipocyte-type fatty acid-binding protein	F1MHQ4	FABP4	15 kDa	0.132516	0.482343	3.63987	0.98002	0	0.94935	0	3.4174	1.0045	5.6715	4.4661
Adseverin	Q28046	SCIN	81 kDa	0.331326	4.3383	13.0938	3.9201	4.8395	4.7468	3.8468	12.53	15.068	13.612	11.165
Afadin, adherens junction formation factor	A0A3Q1LN46	AFDN	201 kDa	0.400775	2.17145	5.41812	1.96	2.9037	1.8987	1.9234	4.5565	7.0316	2.2686	7.8158
A-kinase anchoring protein 12	A0A3Q1MSB2	AKAP12	186 kDa	0.169154	2.66621	15.762	2.9401	6.7754	0.94935	0	15.948	20.09	13.612	13.398
Aldehyde dehydrogenase, mitochondrial	P20000	ALDH2	57 kDa	0.0890457	0.72432	8.13425	0.98002	0.96791	0.94935	0	3.4174	13.346	9.0744	6.6992
Aldo-keto reductase family 1 member B1	P16116	AKR1B1	36 kDa	0.22774	10.5659	46.3948	11.731	9.152	9.8977	11.483	55.334	55.279	40.319	34.647
Aminopeptidase	F1MU34	ERAP1	107 kDa	0.298425	0.731977	2.4528	1.96	0.96791	0	0	2.2783	3.0135	3.4029	1.1165
Annexin A3	F1MWQ2	ANXA3	36 kDa	0.486123	13.2319	27.2192	6.3886	13.085	18.53	14.924	27.382	28.647	21.006	31.842
Annexin A6	P79134	ANXA6	76 kDa	0.39592	10.5863	26.7385	6.8601	9.6791	12.342	13.464	31.896	31.14	23.82	20.098
Anterior gradient 2, protein disulphide isomerase family member	F1N3J3	AGR2	20 kDa	0.405359	32.0832	79.1478	33.321	32.909	31.329	30.774	75.183	74.334	116.83	50.244
Apoptosis and caspase activation inhibitor	A0A3Q1LN50	AVEN	39 kDa	0.220361	0.72432	3.28697	0.98002	0.96791	0.94935	0	3.4174	3.0135	1.1343	5.5827
Arfaptin-2	Q3ZCL5	ARFIP2	38 kDa	0.435981	2.65383	6.08703	2.9401	2.9037	2.8481	1.9234	4.5565	4.018	9.0744	6.6992
Biotinidase	A6QQ07	BTD	58 kDa	0.381423	1.44869	3.79813	0.98002	2.9037	0.94935	0.9617	3.4174	5.0226	3.4029	3.3496
Bucentaur-2	A0JBZ9	p97bcnt2	71 kDa	0.179393	1.45529	8.11228	1.96	1.6241	0.94935	1.2877	10.638	6.4016	7.5748	7.8347
CAP-Gly domain containing linker protein 1	A0A3Q1MQQ6	CLIP1	162 kDa	0.295277	1.44256	4.88545	0	1.9358	0.94935	2.8851	2.2783	6.0271	4.5372	6.6992
Cathepsin D	F1MMR6	CTSD	45 kDa	0.0418385	0.237338	5.6727	0	0	0.94935	0	9.113	9.0406	4.5372	0
CB1 cannabinoid receptor-interacting protein 1	Q17QM9	CNRIP1	19 kDa	0.356636	0.964745	2.70513	0.98002	0.96791	0.94935	0.9617	3.4174	4.018	2.2686	1.1165
CHMP7 protein	A6H704	CHMP7	51 kDa	0.317872	0.967832	3.04473	0.98002	0.96791	0	1.9234	3.4174	2.009	3.4029	3.3496
Chromosome 3 C1orf50 homolog	F1MZT6	C3H1orf50	22 kDa	0.0909211	0.241978	2.6614	0	0.96791	0	0	1.1391	5.0226	1.1343	3.3496
Cleavage and polyadenylation specificity factor subunit 6	F2Z4E9	CPSF6	63 kDa	0.210243	0.967762	4.60308	1.96	0	0.94935	0.9617	3.4174	6.0271	2.2686	6.6992
Coactosin-like protein	Q2HJ57	COTL1	16 kDa	0.466664	1.93411	4.14455	1.96	2.9037	0.94935	1.9234	5.6957	3.0135	3.4029	4.4661
Coiled-coil domain containing 6	F1N091	CCDC6	53 kDa	0.41807	7.9659	19.054	10.78	5.8075	8.5442	6.7319	23.922	23.104	10.209	18.981
Corticosteroid-binding globulin	E1BF81	SERPINA6	45 kDa	0.095662	0.240425	2.51328	0	0	0	0.9617	2.2783	1.0045	4.5372	2.2331
Craniofacial development protein 1	Q8HXY9	CFDP1	33 kDa	0.262841	1.00298	3.81593	1.35	2.3012	0.1792	0.18153	3.8474	4.9661	1.5625	4.8877
Creatine kinase B-type	Q5EA61	CKB	43 kDa	0.489979	68.3913	139.58	74.397	54.203	80.531	64.434	152.45	123.55	156.34	125.98
DEK protein	A5PJQ1	DEK	43 kDa	0.402562	2.42575	6.02578	2.9401	4.8395	0	1.9234	7.9739	6.0271	3.4029	6.6992
Desmocollin-3	F1MXJ3	DSC3	105 kDa	#DIV/0!	0	3.01228	0	0	0	0	3.4174	3.0135	2.2686	3.3496
Desmoglein 2	F1MFC2	DSG2	122 kDa	0.275808	2.66006	9.64463	1.96	5.8075	0.94935	1.9234	9.113	17.077	6.8058	5.5827
Developmentally-regulated GTP-binding protein 2	Q58D56	DRG2	41 kDa	0.494142	2.1699	4.39125	1.96	1.9358	1.8987	2.8851	5.6957	4.018	2.2686	5.5827
Diphosphomevalonate decarboxylase	Q0P570	MVD	44 kDa	0.294513	1.44251	4.89795	0.98002	0.96791	1.8987	1.9234	5.6957	6.0271	3.4029	4.4661
DNA mismatch repair protein Msh2	Q3MHE4	MSH2	105 kDa	0.166295	0.725925	4.36527	0	2.9037	0	0	3.4174	5.0226	5.6715	3.3496
Dysbindin	Q2HJA5	DTNBP1	38 kDa	0.434446	1.19905	2.75995	0	1.9358	1.8987	0.9617	2.2783	2.009	3.4029	3.3496
DZF domain-containing protein	F2Z4E7	ILF2	43 kDa	0.269467	1.4579	5.4103	1.96	3.8716	0	0	6.8348	8.0361	4.5372	2.2331
Ectonucleotide pyrophosphatase/phosphodiesterase 1	F1MNS5	ENPP1	104 kDa	0.446442	1.20517	2.6995	0.98002	0.96791	0.94935	1.9234	2.2783	4.018	2.2686	2.2331
Endo/exonuclease/phosphatase domain-containing protein	F1MS40	CFDP2	66 kDa	0.425579	8.41445	19.7718	7.4702	13.497	6.4662	6.2244	20.827	22.786	15.817	19.657
Endoplasmic reticulum chaperone BiP	Q0VCX2	HSPA5	72 kDa	0.417273	174.295	417.7	166.68	234.24	125.39	170.87	306.34	424.65	548.92	390.89
Endoplasmin	Q95M18	HSP90B1	92 kDa	0.498818	370.852	743.463	380.65	462.99	298.23	341.54	653.11	700.76	965.01	654.97
ERO1-like protein alpha	A5PJN2	ERO1A	54 kDa	0.392162	4.63885	11.8289	4.7462	5.5034	3.6483	4.6575	8.9342	13.905	16.836	7.6404
EWS RNA binding protein 1	A0A3Q1MK72	EWSR1	79 kDa	0.447042	2.17454	4.86428	1.96	2.9037	0.94935	2.8851	4.5565	7.0316	3.4029	4.4661
Family with sequence similarity 169 member A	F1N5F9	FAM169A	75 kDa	#DIV/0!	0	6.37543	0	0	0	0	9.113	4.018	5.6715	6.6992
Family with sequence similarity 50 member A	E1BDX9	FAM50A	40 kDa	0.0864437	0.241978	2.79925	0	0.96791	0	0	4.5565	1.0045	3.4029	2.2331
Fatty acid-binding protein 5	P55052	FABP5	15 kDa	0.389986	6.2816	16.1073	7.8402	7.7433	5.6961	3.8468	17.087	18.081	14.746	14.515
FKBP prolyl isomerase family member 15	F1MNV8	FKBP15	131 kDa	0.413581	1.68912	4.08412	0.98002	2.9037	0.94935	1.9234	5.6957	5.0226	2.2686	3.3496
FKBP prolyl isomerase family member 5	G3MXV0	FKBP5	51 kDa	0.434172	13.0213	29.991	11.76	14.519	12.342	13.464	34.174	26.117	31.76	27.913
Gluconolactonase	A0A3Q1MLX2	RGN	34 kDa	0.304475	1.68141	5.5223	0.98002	1.9358	2.8481	0.9617	6.8348	4.018	4.5372	6.6992
Glutamine amidotransferase	A0A3Q1LUN6	GMPS	80 kDa	0.483436	8.4426	17.4637	5.8801	15.487	7.5948	4.8085	14.809	19.086	14.746	21.214
GOLD domain-containing protein	E1BNI6	TMED8	36 kDa	#DIV/0!	0	5.74545	0	0	0	0	6.8348	6.0271	4.5372	5.5827
GPALPP motifs-containing protein 1	A0A3Q1LPK0	GPALPP1	43 kDa	0.176703	0.48395	2.73877	0	1.9358	0	0	4.5565	3.0135	2.2686	1.1165
Grancalcin	F1N7I6	GCA	22 kDa	#DIV/0!	0	3.83297	0	0	0	0	5.6957	4.018	2.2686	3.3496
Guanine deaminase	F1MLX9	GDA	51 kDa	0.257638	1.20524	4.67802	0	3.8716	0.94935	0	4.5565	4.018	5.6715	4.4661
H15 domain-containing protein	F1MMU4	H1-10	22 kDa	0.422099	2.18525	5.1771	3.9201	1.9358	0	2.8851	5.6957	6.0271	3.4029	5.5827
Hematopoietic cell-specific Lyn substrate 1	Q3SYW3	HCLS1	54 kDa	0.0732286	0.237338	3.24105	0	0	0.94935	0	4.5565	5.0226	2.2686	1.1165
Hepatoma-derived growth factor	Q9XSK7	HDGF	27 kDa	0.409567	7.73805	18.8933	8.8202	11.615	4.7468	5.7702	21.643	19.086	14.746	20.098
Heterogeneous nuclear ribonucleoprotein U	A2VDN7	HNRNPU	90 kDa	0.396197	4.36595	11.0197	6.8601	7.7433	1.8987	0.9617	12.53	9.0406	11.343	11.165
High mobility group nucleosome binding domain 5	A0A3Q1LWS9	HMGN5	34 kDa	0.420832	2.41498	5.73857	1.96	4.8395	1.8987	0.9617	4.5565	6.0271	5.6715	6.6992
Huntingtin interacting protein 1 related	F1MUI0	HIP1R	120 kDa	#DIV/0!	0	4.92597	0	0	0	0	5.6957	5.0226	3.4029	5.5827
Importin subunit alpha	A0A3Q1MUS6	KPNA3	58 kDa	0.221538	0.479315	2.16357	0	0.96791	0.94935	0	1.1391	3.0135	2.2686	2.2331
Inositol polyphosphate 1-phosphatase	P21327	INPP1	44 kDa	0.443813	2.421	5.455	4.9001	1.9358	2.8481	0	4.5565	6.0271	4.5372	6.6992
Isocitrate dehydrogenase [NADP], mitochondrial	Q04467	IDH2	51 kDa	0.108076	0.237338	2.19603	0	0	0.94935	0	1.1391	2.009	3.4029	2.2331
Jupiter microtubule associated homolog 1	Q3T0T5	JPT1	16 kDa	0.486945	2.1699	4.45615	1.96	1.9358	1.8987	2.8851	5.6957	2.009	4.5372	5.5827
Keratin 18	F6S1Q0	KRT18	48 kDa	0.384328	21.3017	55.426	22.568	23.788	17.134	21.717	55.324	56.163	49.925	60.292
Keratin 8	F1MU12	KRT8	54 kDa	0.464847	38.367	82.5367	46.817	40.937	28.191	37.523	78.985	104.34	61.392	85.43
KH-type splicing regulatory protein	A0A3Q1N6L6	KHSRP	77 kDa	0.473583	9.07493	19.1623	13.219	7.7433	3.7974	11.54	19.895	14.04	21.526	21.188
Kinectin 1	A0A3Q1LVS2	KTN1	154 kDa	0.488612	19.3287	39.5585	26.461	18.39	18.038	14.426	39.87	45.203	37.432	35.729
Ku domain-containing protein	A7MBA7	XRCC5	83 kDa	0.146981	0.48395	3.2926	0	1.9358	0	0	4.5565	3.0135	1.1343	4.4661
Ladinin 1	A0A3S5ZP82	LAD1	71 kDa	0.401056	2.90035	7.23177	3.9201	1.9358	1.8987	3.8468	10.252	4.018	9.0744	5.5827
LDL receptor related protein 2	F1N6H1	LRP2	517 kDa	#DIV/0!	0	3.55023	0	0	0	0	2.2783	4.018	5.6715	2.2331
Lectin, mannose binding 1	F1ME46	LMAN1		#DIV/0!	0	2.16357	0	0	0	0	1.1391	3.0135	2.2686	2.2331
LEM domain-containing protein	Q3SX08	EMD	29 kDa	0.354156	1.4579	4.11655	1.96	3.8716	0	0	5.6957	4.018	3.4029	3.3496
LRP chaperone MESD	Q3T0U1	MESD	26 kDa	0.352182	3.86828	10.9838	3.9201	5.8075	1.8987	3.8468	9.113	10.045	13.612	11.165
Malate dehydrogenase, mitochondrial	Q32LG3	MDH2	36 kDa	#DIV/0!	0	4.83507	0	0	0	0	3.4174	8.0361	4.5372	3.3496
Metallophos domain-containing protein	A5PJ77	MPPED2	33 kDa	#DIV/0!	0	6.22532	0	0	0	0	7.9739	9.0406	4.5372	3.3496
Microtubule-associated protein	F1MEW3	MAP2	217 kDa	0.364447	2.89425	7.94147	2.9401	2.9037	2.8481	2.8851	7.9739	8.0361	7.9401	7.8158
Myeloid-derived growth factor	P62248	MYDGF	19 kDa	0.316298	1.9371	6.1243	3.9201	0.96791	1.8987	0.9617	9.113	3.0135	5.6715	6.6992
Myosin light chain kinase, smooth muscle	Q28824	MYLK	129 kDa	0.160062	1.20363	7.51978	0.98002	1.9358	1.8987	0	10.252	4.018	11.343	4.4661
Na(+)/H(+) exchange regulatory cofactor NHE-RF3	Q3T0X8	PDZK1	57 kDa	#DIV/0!	0	19.06	0	0	0	0	17.087	23.104	20.417	15.632
N-acetylneuraminate lyase	Q29RY9	NPL	35 kDa	#DIV/0!	0	12.215	0	0	0	0	12.53	16.072	10.209	10.049
Neuronal cell adhesion molecule	A0A3Q1MBI4	NRCAM	133 kDa	#DIV/0!	0	3.77818	0	0	0	0	6.8348	6.0271	1.1343	1.1165
NOL1/NOP2/Sun domain family member 2	F1MK61	NSUN2	87 kDa	0.477569	2.6522	5.55355	3.9201	0.96791	3.7974	1.9234	5.6957	3.0135	6.8058	6.6992
Nuclear autoantigenic sperm protein	Q2T9P4	NASP	84 kDa	0.276154	6.2756	22.725	4.9001	10.647	4.7468	4.8085	26.2	23.104	18.149	23.447
Nuclear mitotic apparatus protein 1	F1N7I5	NUMA1	234 kDa	0.0636994	0.48395	7.5974	0	1.9358	0	0	7.9739	10.045	5.6715	6.6992
Nuclear receptor subfamily 3 group C member 3	F1N712	PGR	97 kDa	0.0510494	0.245005	4.79937	0.98002	0	0	0	4.5565	9.0406	1.1343	4.4661
Nuclear transcription factor Y subunit gamma	Q5E9X1	NFYC	37 kDa	0.0966474	0.240425	2.48765	0	0	0	0.9617	4.5565	2.009	2.2686	1.1165
Paraspeckle component 1	Q1LZD9	PSPC1	58 kDa	0.0492205	0.240425	4.88465	0	0	0	0.9617	5.6957	6.0271	0	7.8158
PC4 and SFRS1-interacting protein	Q8MJG1	PSIP1	60 kDa	0.261899	0.722827	2.75995	0	0.96791	0	1.9234	2.2783	2.009	3.4029	3.3496
AHNAK nucleoprotein	A0A3Q1NE82	AHNAK	615 kDa	0.428382	116.022	270.837	126.42	171.32	75.948	90.4	300.73	217.98	264.29	300.35
Periplakin	F1N2K8	PPL	203 kDa	0.266818	5.8113	21.78	10.78	3.8716	4.7468	3.8468	19.365	25.113	13.612	29.03
Peroxiredoxin-like 2A	Q3ZBK2	PRXL2A	24 kDa	#DIV/0!	0	2.51567	0	0	0	0	4.5565	1.0045	2.2686	2.2331
Phosphomevalonate kinase	Q2KIU2	PMVK	22 kDa	0.326446	2.1745	6.66112	2.9401	1.9358	1.8987	1.9234	6.8348	4.018	10.209	5.5827
Phosphoserine phosphatase	Q2KHU0	PSPH	25 kDa	0.406467	1.43943	3.54133	0.98002	0.96791	2.8481	0.9617	2.2783	4.018	3.4029	4.4661
Plectin	A0A3Q1MRS3	PLEC	536 kDa	0.137958	4.284	31.053	2.9633	7.7662	4.4603	1.9462	29.247	29.155	24.216	41.594
Poly(U)-binding-splicing factor PUF60	Q2HJG2	PUF60	57 kDa	0.0822544	0.245005	2.97863	0.98002	0	0	0	2.2783	4.018	2.2686	3.3496
Prolyl 4-hydroxylase subunit alpha-1	Q1RMU3	P4HA1	61 kDa	0.300753	2.4349	8.09603	4.9001	4.8395	0	0	4.5565	12.054	9.0744	6.6992
Proteasome activator subunit 3	A0A3Q1N077	PSME3	31 kDa	0.420917	2.4226	5.75552	3.9201	3.8716	1.8987	0	7.9739	6.0271	5.6715	3.3496
Protein canopy homolog 3	Q0P5N1	CNPY3	31 kDa	0.293503	1.69677	5.78113	1.96	2.9037	0	1.9234	5.6957	5.0226	7.9401	4.4661
Protein HEXIM1	Q0X0C4	HEXIM1	36 kDa	#DIV/0!	0	2.13112	0	0	0	0	1.1391	4.018	1.1343	2.2331
Protein NDRG1	Q3SYX0	NDRG1	42 kDa	0.350631	1.44098	4.10968	0.98002	1.9358	2.8481	0	3.4174	4.018	4.5372	4.4661
Protein S100-A4	P35466	S100A4	12 kDa	0.320208	3.8651	12.0706	4.9001	2.9037	2.8481	4.8085	17.087	12.054	10.209	8.9323
Protocadherin 1	A0A3Q1M024	PCDH1	132 kDa	#DIV/0!	0	2.48765	0	0	0	0	4.5565	2.009	2.2686	1.1165
Pyridoxal kinase	Q0II59	PDXK	35 kDa	0.469443	43.4458	92.5475	48.021	42.588	37.974	45.2	105.94	68.307	106.62	89.323
Regulator of chromosome condensation 1	A0A3Q1LX10	RCC1	48 kDa	0.320804	0.96635	3.01228	0	2.9037	0	0.9617	3.4174	3.0135	2.2686	3.3496
Reticulocalbin-3	Q2KJ39	RCN3	38 kDa	0.335325	1.4548	4.33847	1.96	1.9358	0	1.9234	4.5565	6.0271	4.5372	2.2331
Reticulon	F1MQZ0	RTN1	102 kDa	0.458882	4.82372	10.5119	4.9001	4.8395	4.7468	4.8085	11.391	7.0316	11.343	12.282
Ribosome binding protein 1	F1MDC1	RRBP1	167 kDa	0.308974	6.54508	21.1833	9.8002	8.7112	1.8987	5.7702	23.922	18.081	19.283	23.447
RRM domain-containing protein	F1MU62	CPSF7	52 kDa	#DIV/0!	0	4.05045	0	0	0	0	4.5565	6.0271	2.2686	3.3496
SAP domain-containing protein	Q2TBX1	CIP29	24 kDa	0.32315	2.41343	7.46842	1.96	3.8716	1.8987	1.9234	9.113	5.0226	6.8058	8.9323
Serine/arginine-rich splicing factor 2	Q3MHR5	SRSF2	25 kDa	0.240459	1.44251	5.99897	0.98002	0.96791	1.8987	1.9234	9.113	7.0316	2.2686	5.5827
Serpin B13	E1BIP8	SERPINB13	41 kDa	0.0325245	0.237338	7.2972	0	0	0.94935	0	10.252	11.05	4.5372	3.3496
SERPIN domain-containing protein	A0A3Q1LTS9	LOC522479	43 kDa	#DIV/0!	0	6.21405	0	0	0	0	5.6957	9.0406	4.5372	5.5827
Serrate RNA effector molecule homolog	A4IFB1	SRRT	101 kDa	#DIV/0!	0	5.13577	0	0	0	0	5.6957	7.0316	0	7.8158
Desmoplakin	E1BKT9	DSP	332 kDa	0.349712	12.3211	35.2323	13.72	16.454	9.4935	9.617	36.452	28.126	27.223	49.128
SNW domain-containing protein 1	Q1JQE0	SNW1	62 kDa	#DIV/0!	0	3.23985	0	0	0	0	3.4174	5.0226	3.4029	1.1165
Solute carrier family 12 member 2	F1MS08	SLC12A2	130 kDa	#DIV/0!	0	3.38433	0	0	0	0	3.4174	0	4.5372	5.5827
Spectrin beta chain	E1BMN5	SPTBN2	271 kDa	0.00607666	0.0488375	8.0369	0	0.19535	0	0	5.706	16.079	4.9951	5.3675
Spliceosome associated factor 3, U4/U6 recycling protein	F1N0I9	SART3	109 kDa	0.314673	2.41187	7.6647	1.96	2.9037	1.8987	2.8851	10.252	8.0361	5.6715	6.6992
Stromal cell-derived factor 2-like protein 1	Q3T083	SDF2L1	24 kDa	0.474681	3.38278	7.12643	3.9201	4.8395	2.8481	1.9234	6.8348	7.0316	7.9401	6.6992
SUMO-activating enzyme subunit 2	A4FV12	UBA2	71 kDa	0.484693	3.86983	7.98407	3.9201	6.7754	1.8987	2.8851	9.113	7.0316	10.209	5.5827
Thioredoxin domain-containing protein 12	Q5E936	TXNDC12	19 kDa	0.202523	0.731977	3.6143	1.96	0.96791	0	0	5.6957	2.009	3.4029	3.3496
Thiosulfate sulfurtransferase	P00586	TST	33 kDa	0.248169	1.20827	4.86873	0.98002	2.9037	0.94935	0	4.5565	7.0316	4.5372	3.3496
Transcription elongation factor SPT5	A0A3Q1MQ76	SUPT5H	121 kDa	0.10305	0.479315	4.65128	0	0.96791	0.94935	0	5.6957	5.0226	4.5372	3.3496
Transgelin	Q9TS87	TAGLN	23 kDa	0.386986	10.8512	28.0403	7.8402	16.454	9.4935	9.617	27.339	25.113	34.029	25.68
Tripartite motif containing 28	E1BJG5	TRIM28	87 kDa	0.246662	2.88965	11.715	1.96	4.8395	3.7974	0.9617	19.365	5.0226	9.0744	13.398
Tropomyosin beta chain	Q3SX28	TPM2		0.399785	3.94583	9.86988	2.5083	6.125	3.6472	3.5028	10.347	8.4755	10.049	10.608
Tumor protein p53 binding protein 1	E1BDS6	TP53BP1	213 kDa	0.36046	3.38275	9.38453	3.9201	2.9037	1.8987	4.8085	13.67	7.0316	5.6715	11.165
U2 snRNP auxiliary factor large subunit	Q24JZ8	U2AF2	53 kDa	0.376353	1.45477	3.86543	2.9401	0.96791	0.94935	0.9617	5.6957	3.0135	3.4029	3.3496
Ubiquitin carboxyl-terminal hydrolase 7	F1N556	USP7	129 kDa	0.334728	3.63387	10.8562	5.8801	3.8716	1.8987	2.8851	11.391	14.063	6.8058	11.165
UDP-glucose glycoprotein glucosyltransferase 1	E1B9R3	UGGT1	162 kDa	0.495574	12.0593	24.334	9.8002	16.454	10.443	11.54	18.226	26.117	32.895	20.098
Uveal autoantigen with coiled-coil domains and ankyrin repeats	A0A3Q1M2G8	UACA	162 kDa	0.422245	2.8476	6.74395	1.9294	4.764	2.8036	1.8934	10.092	6.9218	4.4664	5.4956
Zinc finger protein 638	E1BJV5	ZNF638	220 kDa	#DIV/0!	0	2.23652	0	0	0	0	4.5565	1.0045	2.2686	1.1165

## Sheet: DAVID results (Pre Ipsi)
Molecular Functions (MF) and Biological Processes (BP) of differentially abundant proteins between regions at Pre-ov in the ipsilateral side
Category	GO term number	GO term name	Number of proteins	% of proteins	p-value	Protein
GOTERM_BP_DIRECT	GO:0006457	protein folding	18	8.03571	1.37327e-10	PDIA3, ERO1A, FKBP2, FKBP15, PRKCSH, NFYC, TBCD, PDIA6, PDIA5, PDIA4, HSP90B1, GANAB, DNAJB11, GNB1, ERP29, FKBP9, CALR, TXNDC5
GOTERM_MF_DIRECT	GO:0003756	protein disulfide isomerase activity	8	3.57143	8.38282e-09	ERO1A, PDIA3, ERP29, P4HB, PDIA6, PDIA5, PDIA4, TXNDC5
GOTERM_BP_DIRECT	GO:0034976	response to endoplasmic reticulum stress	10	4.46429	4.36866e-07	ERO1A, PDIA3, AGR2, HYOU1, P4HB, PDIA6, PDIA5, HSP90B1, PDIA4, TXNDC5
GOTERM_BP_DIRECT	GO:0045454	cell redox homeostasis	10	4.46429	5.48979e-07	ERO1A, PRDX3, PDIA3, PRDX4, TXNDC12, P4HB, PDIA6, PDIA5, PDIA4, TXNDC5
GOTERM_MF_DIRECT	GO:0005515	protein binding	151	67.4107	7.32133e-07	ERO1A, UBE2D3, NUDT1, HNRNPU, TXNDC12, PLAT, HID1, EFTUD2, TRIM28, BASP1, CDH1, FTH1, ENPP1, KIF21A, PTGDS, KPNA3, TGM2, AGFG1, PDIA3, CHID1, PRKCI, IGFBP5, FBXO2, PIH1D1, KRT8, KRT7, CNPY2, KRT5, PDZK1, PDIA6, PDIA5, PDIA4, ILF3, BCAM, MAP1B, PSME3, DNAJB11, AMPH, SRSF6, UTRN, RPL28, FTL, FKBP2, CFH, CUL5, CRABP1, LPL, SNU13, THADA, PPL, LTBP1, HSP90B1, PRDX3, PPP3R1, KLC3, RAP1A, PRDX4, SRGAP3,…
GOTERM_MF_DIRECT	GO:0098641	cadherin binding involved in cell-cell adhesion	17	7.58929	1.36027e-06	HSPA5, JUP, DAB2IP, BZW2, BAIAP2, PPL, KTN1, MYO1B, KRT18, EHD4, CDH1, EPS8L2, UBAP2, EMD, EIF4G2, SPTBN2, PLEC
GOTERM_MF_DIRECT	GO:0044822	poly(A) RNA binding	36	16.0714	1.45723e-06	CSTB, SRSF1, HNRNPU, SNU13, RRBP1, HSPD1, EFTUD2, GANAB, SART3, TRIM28, MYO18A, DSP, PDIA3, NPM1, CPSF7, CPSF6, MDH2, XRCC5, RCC2, MANF, PDIA4, KTN1, HNRNPM, ILF3, SNW1, KRT18, ACIN1, UBE2O, UBAP2, FLYWCH2, P4HB, CALR, SRSF6, RPL28, EIF4G2, PLEC
GOTERM_BP_DIRECT	GO:0036498	IRE1-mediated unfolded protein response	8	3.57143	9.33524e-06	DNAJC3, MYDGF, HSPA5, DNAJB11, DNAJB9, HYOU1, PDIA6, PDIA5
GOTERM_BP_DIRECT	GO:0098609	cell-cell adhesion	15	6.69643	9.7526e-06	HSPA5, DAB2IP, BZW2, BAIAP2, PPL, KTN1, MYO1B, KRT18, EHD4, EPS8L2, UBAP2, EMD, EIF4G2, SPTBN2, PLEC
GOTERM_BP_DIRECT	GO:0034975	protein folding in endoplasmic reticulum	5	2.23214	1.64514e-05	ERO1A, PDIA3, HSPA5, CALR, HSP90B1
GOTERM_MF_DIRECT	GO:0005509	calcium ion binding	25	11.1607	2.26124e-05	DGKB, PRKCSH, LTBP1, HSP90B1, PPP3R1, CDH1, ENPP1, PCDH1, S100A10, S100G, GCA, HSPA5, ATP2B2, SULF2, RCN1, RCN2, EHD4, RGN, CALU, SPARCL1, NUCB1, FKBP9, CALR, CRELD2, DSC3
GOTERM_MF_DIRECT	GO:0051087	chaperone binding	8	3.57143	8.91031e-05	DNAJC3, SDF2L1, HSPA5, ERP29, TBCD, HYOU1, CALR, HSPD1
GOTERM_MF_DIRECT	GO:0051787	misfolded protein binding	4	1.78571	0.000440401	DNAJC3, SDF2L1, HSPA5, DNAJB9
GOTERM_BP_DIRECT	GO:0005975	carbohydrate metabolic process	9	4.01786	0.00172471	CHID1, GANAB, ALDH2, MDH2, IDH2, AKR1B1, NPL, GPD1L, B4GALT4
GOTERM_MF_DIRECT	GO:0051082	unfolded protein binding	7	3.125	0.00318294	NPM1, HSPA5, DNAJB11, CALR, UGGT1, HSP90B1, HSPD1
GOTERM_MF_DIRECT	GO:0003779	actin binding	11	4.91071	0.00359674	TAGLN, MYO1C, ACE, FKBP15, CROCC, EPS8L2, UTRN, EMD, SYNE2, SPTBN2, PLEC
GOTERM_MF_DIRECT	GO:0005198	structural molecule activity	10	4.46429	0.00519815	DSP, KRT19, KRT18, JUP, CROCC, MAP1B, KRT8, KRT7, KRT5, KRT9
GOTERM_BP_DIRECT	GO:0036500	ATF6-mediated unfolded protein response	3	1.33929	0.00543676	HSPA5, CALR, HSP90B1
GOTERM_BP_DIRECT	GO:0022417	protein maturation by protein folding	3	1.33929	0.00543676	ERO1A, PRDX4, CALR
GOTERM_BP_DIRECT	GO:0043066	negative regulation of apoptotic process	14	6.25	0.00548003	NPM1, PRKCI, HSPA5, HSPD1, HSP90B1, DNAJC3, PRDX3, MYDGF, KRT18, MYO18A, RGN, CIAPIN1, TGM2, TXNDC5
GOTERM_MF_DIRECT	GO:0032403	protein complex binding	9	4.01786	0.00565881	CARMIL1, KRT19, RAP1A, NASP, GNB1, DAB2IP, KRT8, STRN, PDZK1
GOTERM_MF_DIRECT	GO:0019001	guanyl nucleotide binding	3	1.33929	0.0057305	GNAQ, GNA11, GNAS
GOTERM_BP_DIRECT	GO:0097421	liver regeneration	4	1.78571	0.00576639	RAP1A, SRSF1, RGN, SULF2
GOTERM_BP_DIRECT	GO:0000398	mRNA splicing, via spliceosome	9	4.01786	0.00751452	EFTUD2, HNRNPM, CPSF7, SART3, SNW1, SRSF1, HNRNPU, SNU13, SRSF6
GOTERM_MF_DIRECT	GO:0008022	protein C-terminus binding	8	3.57143	0.00987171	PRDX3, BCAM, MYO1C, XRCC4, XRCC5, ATP2B2, BAIAP2, KPNA3
GOTERM_MF_DIRECT	GO:0001948	glycoprotein binding	5	2.23214	0.0102242	HSPA5, CDH1, FBXO2, PLAT, CALR
GOTERM_BP_DIRECT	GO:0061077	chaperone-mediated protein folding	4	1.78571	0.0113867	FKBP2, FKBP9, CALR, PDIA4
GOTERM_BP_DIRECT	GO:0071285	cellular response to lithium ion	3	1.33929	0.0113932	XRCC4, CDH1, CALR
GOTERM_MF_DIRECT	GO:0003924	GTPase activity	9	4.01786	0.0117997	EFTUD2, RAP1A, GNAQ, GNA11, GNB1, RHOG, NUDT1, GNAS, TGM2
GOTERM_MF_DIRECT	GO:0030898	actin-dependent ATPase activity	3	1.33929	0.0119977	MYO1D, MYO1B, MYO1C
GOTERM_BP_DIRECT	GO:0000380	alternative mRNA splicing, via spliceosome	3	1.33929	0.0131819	HNRNPM, SRSF1, SRSF6
GOTERM_BP_DIRECT	GO:0043547	positive regulation of GTPase activity	15	6.69643	0.0132481	DAB2IP, TBCD, ARHGEF18, RAP1A, GNAQ, RGN, GNAS, AMPH, EPS8L2, SRGAP3, SRGAP2, SRGAP1, AGFG1, S100A10, SPTBN2
GOTERM_BP_DIRECT	GO:0016032	viral process	10	4.46429	0.0143332	NPM1, KRT19, KRT18, SNW1, CUL5, CARM1, KRT8, KRT7, NUP88, HSPD1
GOTERM_MF_DIRECT	GO:0005200	structural constituent of cytoskeleton	6	2.67857	0.0145788	DSP, KRT19, KRT5, PPL, KRT9, SPTBN2
GOTERM_BP_DIRECT	GO:0007213	G-protein coupled acetylcholine receptor signaling pathway	3	1.33929	0.015084	GNAQ, GNA11, GNB1
GOTERM_BP_DIRECT	GO:0043277	apoptotic cell clearance	3	1.33929	0.015084	PDIA6, TGM2, TXNDC5
GOTERM_MF_DIRECT	GO:0048365	Rac GTPase binding	4	1.78571	0.0151359	RCC2, SRGAP3, SRGAP2, SRGAP1
GOTERM_MF_DIRECT	GO:0016491	oxidoreductase activity	8	3.57143	0.0159366	ERO1A, ALDH1A3, PRDX4, RRM2B, ALDH2, AKR1B1, OXR1, PDIA5
GOTERM_BP_DIRECT	GO:0045109	intermediate filament organization	3	1.33929	0.0170964	DSP, KRT9, AGFG1
GOTERM_MF_DIRECT	GO:0019904	protein domain specific binding	8	3.57143	0.0193203	MYO1D, HNRNPM, PRKCI, PPP3R1, HSPA5, BASP1, RCC2, TGM2
GOTERM_BP_DIRECT	GO:0001822	kidney development	5	2.23214	0.0238414	ACE, RRM2B, MME, RGN, SULF2
GOTERM_BP_DIRECT	GO:0016311	dephosphorylation	5	2.23214	0.0238414	NT5E, DUSP3, PPIP5K1, PPIP5K2, LPIN3
GOTERM_MF_DIRECT	GO:0097110	scaffold protein binding	4	1.78571	0.0245697	DSP, KRT18, KRT8, KRT5
GOTERM_BP_DIRECT	GO:0045634	regulation of melanocyte differentiation	2	0.892857	0.0252091	GNAQ, GNA11
GOTERM_MF_DIRECT	GO:0033857	diphosphoinositol-pentakisphosphate kinase activity	2	0.892857	0.0258957	PPIP5K1, PPIP5K2
GOTERM_MF_DIRECT	GO:0019901	protein kinase binding	11	4.91071	0.0260084	PRDX3, MAP3K2, DNAJC3, SLC12A2, NPM1, DUSP3, JUP, RCC2, PIH1D1, DAB2IP, UTRN
GOTERM_MF_DIRECT	GO:0031683	G-protein beta/gamma-subunit complex binding	3	1.33929	0.0275332	GNAQ, GNA11, GNAS
GOTERM_MF_DIRECT	GO:0000146	microfilament motor activity	3	1.33929	0.0275332	MYO1D, MYO1B, MYO1C
GOTERM_MF_DIRECT	GO:0003723	RNA binding	14	6.25	0.027707	NPM1, CPSF6, PRKCSH, SRSF1, HNRNPU, SNU13, HSP90B1, HNRNPM, ILF3, TEP1, SRSF6, RPL28, EIF4G2, AGFG1
GOTERM_MF_DIRECT	GO:0042803	protein homodimerization activity	17	7.58929	0.0297564	NPM1, GCA, JUP, QPRT, DAB2IP, ANO6, ALDH1A3, PRDX4, GLIPR2, CARM1, ERP29, AGR2, ENPP1, STOM, GPD1L, SRGAP2, S100A10
GOTERM_MF_DIRECT	GO:0016853	isomerase activity	3	1.33929	0.0301744	PDIA3, P4HB, TXNDC5
GOTERM_MF_DIRECT	GO:0016887	ATPase activity	7	3.125	0.0327302	DNAH12, DNAH1, HSPA5, MYO18A, ACIN1, KIF21A, HSPD1
GOTERM_MF_DIRECT	GO:0031625	ubiquitin protein ligase binding	9	4.01786	0.0346429	CUL5, TRIM28, HSPA5, UBE2R2, XRCC5, UBE2O, CALR, HSPD1, CUL4B
GOTERM_BP_DIRECT	GO:0090314	positive regulation of protein targeting to membrane	3	1.33929	0.0368069	MYO1C, STOM, PDZK1
GOTERM_BP_DIRECT	GO:0051259	protein oligomerization	4	1.78571	0.0372988	NPM1, TRIM28, QPRT, STX2
GOTERM_BP_DIRECT	GO:0019471	4-hydroxyproline metabolic process	2	0.892857	0.0375754	ERO1A, PRDX4
GOTERM_BP_DIRECT	GO:0034767	positive regulation of ion transmembrane transport	2	0.892857	0.0375754	ANO6, PDZK1
GOTERM_MF_DIRECT	GO:0031826	type 2A serotonin receptor binding	2	0.892857	0.0385921	GNAQ, GNA11
GOTERM_MF_DIRECT	GO:0008238	exopeptidase activity	2	0.892857	0.0385921	ACE, MME
GOTERM_BP_DIRECT	GO:0030433	ER-associated ubiquitin-dependent protein catabolic process	4	1.78571	0.0406194	HSPA5, FBXO2, DNAJB9, HSP90B1
GOTERM_MF_DIRECT	GO:0043236	laminin binding	3	1.33929	0.0416722	BCAM, GPC1, CTSS
GOTERM_BP_DIRECT	GO:0006259	DNA metabolic process	3	1.33929	0.042635	NT5E, MYO18A, MMS19
GOTERM_BP_DIRECT	GO:0019432	triglyceride biosynthetic process	3	1.33929	0.042635	LPL, GPD1L, LPIN3
GOTERM_BP_DIRECT	GO:0016358	dendrite development	3	1.33929	0.0487813	MAP1B, STRN, BAIAP2
GOTERM_BP_DIRECT	GO:0006513	protein monoubiquitination	3	1.33929	0.0487813	UBE2R2, UBE2D3, UBE2O
GOTERM_BP_DIRECT	GO:2000255	negative regulation of male germ cell proliferation	2	0.892857	0.0497856	PRDX4, PTGDS
GOTERM_BP_DIRECT	GO:0051208	sequestering of calcium ion	2	0.892857	0.0497856	CALR, HSP90B1

## Sheet: DAVID results (Post Ipsi)
Molecular Functions (MF) and Biological Processes (BP) of differentially abundant proteins between regions at Post-ov in the ipsilateral side
Category	GO term number	GO term name	Number of proteins	% of proteins	p-value	Protein
GOTERM_BP_DIRECT	GO:0098609	cell-cell adhesion	21	6.34441	2.0881e-07	LAD1, HSPA5, AHNAK, ARHGAP18, BZW2, BAIAP2, PPL, NDRG1, CORO1B, KTN1, AFDN, MYO1B, KRT18, EHD4, PUF60, ARFIP2, EMD, SCYL1, SPTBN2, PAK4, PLEC
GOTERM_MF_DIRECT	GO:0005515	protein binding	211	63.7462	4.78915e-07	CYFIP2, HNRNPU, TXNDC12, NADSYN1, MYLK, RABGEF1, TRIM28, RPL18A, FTH1, RCC1, ARFIP2, KIF21A, PTGDS, FBXO7, DAPK2, FBXO2, KRT8, KRT7, PDZK1, HSPG2, AZGP1, EWSR1, PSME3, SERPING1, SIK2, TLN2, URI1, CFH, COPS7A, PPL, RIC8A, MAP2, S100A14, TP53BP1, ATG7, ATG5, BBS2, HEXIM1, YES1, XRCC5, KTI12, GNG12, EHD3, EHD4, SNW1, CLIC5, WDR47, FKBP15, FAF1, SRP54, PRKAG1, PPCDC, AKAP12, MYDGF, ANXA6, TIMP2, BBS7…
GOTERM_MF_DIRECT	GO:0098641	cadherin binding involved in cell-cell adhesion	21	6.34441	7.25271e-07	LAD1, HSPA5, AHNAK, ARHGAP18, BZW2, BAIAP2, PPL, NDRG1, CORO1B, KTN1, AFDN, MYO1B, KRT18, EHD4, PUF60, ARFIP2, EMD, SCYL1, SPTBN2, PAK4, PLEC
GOTERM_MF_DIRECT	GO:0044822	poly(A) RNA binding	46	13.8973	1.72092e-06	CSTB, KHDRBS1, AHNAK, SRRT, SRP54, PSIP1, HNRNPU, RRBP1, HSPD1, TIAL1, SART3, HMGN5, PUF60, TRIM28, RPL18A, U2AF2, KHSRP, SAFB2, HEATR6, DSP, PDIA3, CPSF7, CPSF6, FUS, MDH2, XRCC5, NSUN2, DEK, SAFB, SUPT5H, ILF2, KTN1, ILF3, SNW1, KRT18, EWSR1, PSPC1, ZNF638, NCL, SRSF2, GEMIN5, S100A4, HDGF, KCTD12, PLEC, FAM50A
GOTERM_MF_DIRECT	GO:0005509	calcium ion binding	34	10.2719	2.43682e-06	CRB2, DGKB, PDCD6, LRP2, NID1, LTBP1, HSP90B1, EFEMP1, SCIN, EFCAB1, REPS2, ENPP2, ANXA6, SDF4, ENPP1, S100A14, PCDH1, PSPH, GCA, HSPA5, ANXA3, S100A1, ATP2B2, HSPG2, SULF2, RCN3, VCAN, EHD3, EHD4, RGN, S100A4, DSG2, PVALB, DSC3
GOTERM_MF_DIRECT	GO:0003779	actin binding	16	4.83384	0.000284746	TAGLN, ACE, FKBP15, TPM2, SSH3, MYLK, DIAPH2, SCIN, COTL1, HCLS1, S100A4, TLN2, UTRN, EMD, SPTBN2, PLEC
GOTERM_MF_DIRECT	GO:0000166	nucleotide binding	18	5.43807	0.000365016	CPSF7, CPSF6, FUS, SRRT, ATP2B2, SAFB, TIAL1, NT5E, SART3, PUF60, PSPC1, U2AF2, EWSR1, ZNF638, NCL, SAFB2, SRSF2, HDGF
GOTERM_MF_DIRECT	GO:0048306	calcium-dependent protein binding	7	2.1148	0.000782293	MYO1D, ANXA3, S100A1, PDCD6, ANXA6, S100A4, STX2
GOTERM_MF_DIRECT	GO:0001948	glycoprotein binding	7	2.1148	0.00142934	AZGP1, HSPA5, RASA1, FBXO2, CNTN1, PLAT, VIM
GOTERM_BP_DIRECT	GO:0034975	protein folding in endoplasmic reticulum	4	1.20846	0.00162635	ERO1A, PDIA3, HSPA5, HSP90B1
GOTERM_BP_DIRECT	GO:0030833	regulation of actin filament polymerization	4	1.20846	0.00204131	FCHSD2, RASA1, HCLS1, ARHGAP18
GOTERM_BP_DIRECT	GO:0006457	protein folding	11	3.32326	0.00216853	ERO1A, PDIA3, RANBP2, LMAN1, GNG2, FKBP15, NFYC, GNB1, TBCD, HSP90B1, FKBP5
GOTERM_MF_DIRECT	GO:0005524	ATP binding	45	13.5952	0.0022837	PRPS1, PDXK, DGKB, GMPS, PRKAG1, HNRNPU, NADSYN1, MYLK3, HSPD1, HSP90B1, MYLK, PPIP5K1, PMVK, ENPP1, MYH11, KIF21A, CKB, SCYL1, PAK4, DNAH12, YES1, ATP6AP1, HSPA5, XRCC5, PDPK1, DAPK2, KTI12, UBE2G1, UBE4B, ATP2B2, ILF2, MTOR, MYO1D, MYO1B, EHD3, EHD4, CDK6, MSH2, FES, P2RX2, UBA2, PIK3C3, MVD, SIK2, PFKM
GOTERM_MF_DIRECT	GO:0008022	protein C-terminus binding	11	3.32326	0.00253125	AFDN, USP7, MSH2, XRCC5, NCL, ATP2B2, VIM, BAIAP2, HSPG2, PFKM, KPNA3
GOTERM_MF_DIRECT	GO:0051015	actin filament binding	9	2.71903	0.00369156	MYO1D, MYO1B, SCIN, TPM2, HIP1R, MYH11, TLN2, UTRN, CORO1B
GOTERM_BP_DIRECT	GO:0050731	positive regulation of peptidyl-tyrosine phosphorylation	7	2.1148	0.00440873	YES1, EHD4, ENPP2, CNTN1, HCLS1, CSPG4, MTOR
GOTERM_MF_DIRECT	GO:0042802	identical protein binding	26	7.85498	0.00450858	KHDRBS1, PRPS1, PDCD6, HTT, NPL, PPCDC, CORO1B, CST3, PUF60, SAFB2, SDF4, ARFIP2, NUDT16, CBX3, FUS, S100A1, DAPK2, BAIAP2, EWSR1, P2RX2, NCL, PSME3, S100A4, VIM, PFKM, FTL
GOTERM_MF_DIRECT	GO:0004030	aldehyde dehydrogenase [NAD(P)+] activity	3	0.906344	0.00510923	ALDH1A3, ALDH2, ALDH3B1
GOTERM_BP_DIRECT	GO:0005975	carbohydrate metabolic process	10	3.02115	0.00569135	OVGP1, ALDH2, MDH2, IDH2, AKR1B1, NAGA, CHI3L1, NPL, GPD1L, B4GALT4
GOTERM_BP_DIRECT	GO:0030168	platelet activation	8	2.41692	0.00596958	GNA13, GNG2, PDPK1, DGKB, GNAQ, GNA11, GNB1, RHOB
GOTERM_MF_DIRECT	GO:0031683	G-protein beta/gamma-subunit complex binding	4	1.20846	0.00605611	GNA13, GNAQ, GNA11, GNAS
GOTERM_BP_DIRECT	GO:0071870	cellular response to catecholamine stimulus	3	0.906344	0.00692162	GNG2, GNB1, GNAS
GOTERM_MF_DIRECT	GO:0016462	pyrophosphatase activity	3	0.906344	0.00706364	GMPS, PRUNE1, ALPL
GOTERM_BP_DIRECT	GO:0046626	regulation of insulin receptor signaling pathway	3	0.906344	0.00911502	TSC2, SIK2, OGT
GOTERM_MF_DIRECT	GO:0005516	calmodulin binding	10	3.02115	0.0101309	MYO1D, MYO1B, EWSR1, MAP2, DAPK2, MYH11, PHKB, ATP2B2, AEBP1, MYLK
GOTERM_BP_DIRECT	GO:0046580	negative regulation of Ras protein signal transduction	4	1.20846	0.0110784	RABGEF1, RASA1, RASA2, TIMP2
GOTERM_MF_DIRECT	GO:0019001	guanyl nucleotide binding	3	0.906344	0.0118094	GNAQ, GNA11, GNAS
GOTERM_BP_DIRECT	GO:0045444	fat cell differentiation	6	1.81269	0.0119613	BBS2, TTC8, ARL6, ERAP1, SDF4, BBS7
GOTERM_MF_DIRECT	GO:0005525	GTP binding	15	4.53172	0.0152199	ARL6, SRP54, GNL1, RHOB, RAB21, GNA13, EHD3, EHD4, GNA11, GNAQ, ANXA6, GNAS, DRG2, ARFIP2, NUDT16
GOTERM_MF_DIRECT	GO:0000287	magnesium ion binding	10	3.02115	0.0160475	PRPS1, PDXK, MSH2, INPP1, IDH2, SIK2, NUDT16, ENO4, PSPH, DIS3L2
GOTERM_BP_DIRECT	GO:0007050	cell cycle arrest	8	2.41692	0.0171293	KHDRBS1, CDKN2C, CDK6, MSH2, PRKAG1, TSC2, APBB1, MTOR
GOTERM_MF_DIRECT	GO:0005200	structural constituent of cytoskeleton	7	2.1148	0.0183372	DSP, KRT19, CCDC6, VIM, TLN2, PPL, SPTBN2
GOTERM_MF_DIRECT	GO:0005198	structural molecule activity	11	3.32326	0.019745	DSP, LAD1, KRT19, KRT18, NUMA1, MAP2, KRT8, KRT7, VIM, TLN2, GNL1
GOTERM_BP_DIRECT	GO:0030100	regulation of endocytosis	4	1.20846	0.019941	EHD4, HIP1R, TSC2, ARFGAP1
GOTERM_BP_DIRECT	GO:0007191	adenylate cyclase-activating dopamine receptor signaling pathway	3	0.906344	0.020449	GNG2, GNB1, GNAS
GOTERM_BP_DIRECT	GO:0060218	hematopoietic stem cell differentiation	3	0.906344	0.020449	ACE, CDK6, XRCC5
GOTERM_BP_DIRECT	GO:0008283	cell proliferation	14	4.22961	0.0210648	KHDRBS1, PDXK, XRCC5, SRRT, LRP2, PDZK1, GNG2, NASP, FES, GNB1, CSPG4, HDGF, TGFBI, PAK4
GOTERM_BP_DIRECT	GO:0016311	dephosphorylation	6	1.81269	0.0228252	NT5C, NT5E, PPIP5K1, ALPL, NUDT16, PSPH
GOTERM_BP_DIRECT	GO:0006195	purine nucleotide catabolic process	3	0.906344	0.0238713	NT5C, NT5E, GDA
GOTERM_BP_DIRECT	GO:0000398	mRNA splicing, via spliceosome	10	3.02115	0.0247032	CPSF7, SART3, SNW1, PSPC1, FUS, U2AF2, SRRT, SRSF2, HNRNPU, GEMIN5
GOTERM_BP_DIRECT	GO:0001525	angiogenesis	10	3.02115	0.0253336	MYDGF, PDCD6, ANPEP, NCL, ERAP1, NRCAM, CSPG4, TGFBI, HSPG2, RHOB
GOTERM_MF_DIRECT	GO:0004869	cysteine-type endopeptidase inhibitor activity	4	1.20846	0.0261787	CST3, CSTB, SERPINB13, CST6
GOTERM_BP_DIRECT	GO:0016032	viral process	12	3.62538	0.0261966	RANBP2, USP7, KRT19, KRT18, SNW1, KRT8, RCC1, TSC2, KRT7, VIM, IPO7, HSPD1
GOTERM_BP_DIRECT	GO:0010951	negative regulation of endopeptidase activity	7	2.1148	0.0265523	CRB2, CSTB, SERPINB13, CD109, TIMP2, SERPING1, SERPINA6
GOTERM_BP_DIRECT	GO:0008104	protein localization	5	1.51057	0.027483	BBS2, CLIC5, TSC2, NRCAM, BBS7
GOTERM_BP_DIRECT	GO:0031529	ruffle organization	3	0.906344	0.0275096	ARFIP2, CORO1B, MTOR
GOTERM_MF_DIRECT	GO:0030247	polysaccharide binding	3	0.906344	0.0280484	AGL, ENPP2, ENPP1
GOTERM_MF_DIRECT	GO:0048487	beta-tubulin binding	4	1.20846	0.0303883	TBCD, HTT, EMD, SIRT2
GOTERM_BP_DIRECT	GO:0007213	G-protein coupled acetylcholine receptor signaling pathway	3	0.906344	0.0313547	GNAQ, GNA11, GNB1
GOTERM_BP_DIRECT	GO:2000251	positive regulation of actin cytoskeleton reorganization	3	0.906344	0.0313547	FES, HCLS1, BAIAP2
GOTERM_BP_DIRECT	GO:0071456	cellular response to hypoxia	6	1.81269	0.0345192	ERO1A, GNB1, SLC29A1, NDRG1, SIRT2, MTOR
GOTERM_BP_DIRECT	GO:0015031	protein transport	14	4.22961	0.0362638	RRBP1, ARFGAP1, IPO4, HSP90B1, KTN1, RAB21, LMAN1, TTC8, NECAP1, NASP, VPS53, BBS7, ATG7, CHMP7
GOTERM_BP_DIRECT	GO:0045634	regulation of melanocyte differentiation	2	0.60423	0.0371671	GNAQ, GNA11
GOTERM_MF_DIRECT	GO:0047391	alkylglycerophosphoethanolamine phosphodiesterase activity	2	0.60423	0.0375542	GNB1, ENPP2
GOTERM_MF_DIRECT	GO:0002039	p53 binding	5	1.51057	0.0382552	USP7, PSME3, HTT, TP53BP1, HSPD1
GOTERM_BP_DIRECT	GO:0006469	negative regulation of protein kinase activity	6	1.81269	0.038634	FABP4, PDPK1, GNAQ, RGN, TSC2, PODN
GOTERM_BP_DIRECT	GO:0071377	cellular response to glucagon stimulus	4	1.20846	0.0387777	GNG2, GNB1, GNAS, GNG12
GOTERM_BP_DIRECT	GO:0006915	apoptotic process	18	5.43807	0.0392816	AVEN, CYFIP2, DAPK2, FAF1, HIP1R, HTT, RHOB, TIAL1, CST3, MYDGF, PUF60, PSME3, CHI3L1, APBB1, S100A14, OGT, ATG5, PAK4
GOTERM_BP_DIRECT	GO:0071380	cellular response to prostaglandin E stimulus	3	0.906344	0.0396295	GNG2, GNB1, GNAS
GOTERM_BP_DIRECT	GO:0016310	phosphorylation	6	1.81269	0.0400693	PRPS1, PDXK, PPIP5K1, PMVK, CKB, MTOR
GOTERM_MF_DIRECT	GO:0004029	aldehyde dehydrogenase (NAD) activity	3	0.906344	0.0403903	ALDH1A3, ALDH2, ALDH3B1
GOTERM_MF_DIRECT	GO:0032403	protein complex binding	9	2.71903	0.0430153	RANBP2, KHDRBS1, KRT19, NASP, GNB1, KRT8, HCLS1, APBB1, PDZK1
GOTERM_BP_DIRECT	GO:0006796	phosphate-containing compound metabolic process	3	0.906344	0.0440421	INPP1, ENPP2, ENPP1
GOTERM_BP_DIRECT	GO:0001501	skeletal system development	7	2.1148	0.0445171	VCAN, GNAQ, GNA11, COL12A1, ALPL, PRELP, AEBP1
GOTERM_MF_DIRECT	GO:0008307	structural constituent of muscle	4	1.20846	0.0450042	KRT19, TPM2, MYH11, PLEC
GOTERM_BP_DIRECT	GO:0008360	regulation of cell shape	7	2.1148	0.0485618	GNA13, CFDP1, FES, RASA1, ARHGEF18, ARHGAP18, BAIAP2
GOTERM_MF_DIRECT	GO:0005504	fatty acid binding	3	0.906344	0.0495479	FABP4, FABP5, PTGDS
GOTERM_MF_DIRECT	GO:0016620	oxidoreductase activity, acting on the aldehyde or oxo group of donors, NAD or NADP as acceptor	3	0.906344	0.0495479	ALDH1A3, ALDH2, ALDH3B1

## Sheet: Metascape results (Ipsi)
Enrichment analysis of GO terms and KEGG pathways related to “sperm”, “oocyte”, “ovulation”, “fertilization” and “embryo” of DAPs between regions in the ipsilateral side
DAPs betwen region at Pre-ov
DAPs betwen region at Post-ov
DAPs betwen region at both stages
"Sperm"
	Overabundant in the ampulla (6)	Overabundant in the isthmus (6)
GO:0030317: flagellated sperm motility GO:0097722: sperm motility	BBS2, DNAH1, PLTP	RGN
GO:1901318: negative regulation of flagellated sperm motility GO:1901317: regulation of flagellated sperm motility		RGN
GO:0007288: sperm axoneme assembly	BBS2, DNAH1
GO:0008215: spermine metabolic process GO:0046208: spermine catabolic process	PAOX
GO:0007340: acrosome reaction	STX2
GO:2000359: regulation of binding of sperm to ZP GO:2000360: negative regulation of binding of sperm to ZP GO:0007339: binding of sperm to ZP	OVGP1
"Oocyte" and "ovulation"
	Overabundant in the ampulla (5)	Overabundant in the isthmus (2)
GO:0030728: ovulation GO:0001542: ovulation from ovarian follicle GO:0022602: ovulation cycle process GO:0042698 : ovulation cycle		HSPA5, PGR
ko04114/hsa04114: oocyte meiosis	PPP2R5A, PPP3R1	PGR
ko04914/hsa04914 : progesterone-mediated oocyte maturation		PGR
GO:0001556: oocyte maturation GO:0048599: oocyte development GO:0009994: oocyte differentiation GO:1900195: positive regulation of oocyte maturation GO:1900193: regulation of oocyte maturation	SIRT2
GO:0070625 : zymogen granule exocytosis	SDF4
"Fertilization"
	Overabundant in the ampulla (12)	Overabundant in the isthmus (11)
GO:0019953: sexual reproduction	ACE, BBS2, DIAPH2, DNAH1, GAMT, MTOR, NME5, OVGP1, PRKAG1, SIRT2, STX2, TTC26	AGFG1, CALR, FAM50A, GGT1, KHDRBS1, KRT9, MSH2, NSUN2, PGR, PRDX4, RGN
GO:0007565: female pregnancy	IGFBP5, MTOR, OVGP1	AKR1B1,CALR, CLIC5, DSG2, PGR, PRDX3, TRIM28
GO:0009566: fertilization GO:0007338: single fertilization	OVGP1, STX2
GO:0035036 : sperm-egg recognition	OVGP1
"Embryo"
	Overabundant in the ampulla (14)	Overabundant in the isthmus (16)
GO:0009790: embryo development	ALDH1A3, BASP1, BBS7, COL12A1, CRB2, EFEMP1, GNAS, PDCD6, RIC8A, SLC34A2, SULF2, TSC2	DSC3, KRT8, KRT19, LRP2, MSH2, NASP, NSUN2, POGLUT1, PSPH, RCN1, TRIM28
GO:0043009: chordate embryonic development	CRB2, GNAS, PDCD6, RIC8A, SLC34A2, SULF2, TSC2	DSC3, KRT8, KRT19, LRP2, MSH2, NASP, NSUN2, POGLUT1, PSPH, RCN1, TRIM28
GO:0001701: in utero embryonic development	RIC8A, SLC34A2	DSC3, KRT8, KRT19, MSH2, NASP, NSUN2, PSPH, RCN1, TRIM28
GO:0007566: embryo implantation		CALR, TRIM28
GO:0060135: maternal process involved in female pregnancy	MTOR	AKR1B1, DSG2, PGR, PRDX3
GO:0055111: ingression involved in gastrulation with mouth forming second	CRB2
GO:0042074: cell migration involved in gastrulation	CRB2, RIC8A
GO:0007398: ectoderm development	STX2
GO:0043045: DNA methylation involved in embryo development GO:1901538: changes to DNA methylation involved in embryo development		TRIM28
GO:0009880: embryonic pattern specification GO:0000578: embryonic axis specification GO:0007350: blastoderm segmantation GO:0008595: anterior/posterior axis specification, embryo GO:0007351: tripartite regional subdivision GO:0007356: thorax and anterior abdomen determination GO:0007354: zygotic determination of anterior/posterioir axis, embryo	BASP1
