# Supplementary material for: Spatiotemporal profiling of the bovine oviduct fluid proteome around the time of ovulation
Source: Sci Rep. 2022 Mar 9;12:4135. doi: 10.1038/s41598-022-07929-3 (PMC8907256; doi:10.1038/s41598-022-07929-3)
Supplement: Supplementary file 4 — Supplementary Data S3. [file 41598_2022_7929_MOESM4_ESM.xlsx]

## Sheet: Ipsi vs Contra (Amp Pre)
Differentially abundant proteins according to the proximity of the ovulating ovary in the ampulla at Pre-ov
Protein name	Accession Number	Gene name	Molecular Weight	Ipsi:Contra ratio	Mean of normalized weighted spectra in contralateral	Mean of normalized weighted spectra in ipsilateral	Mean of normalized weighted spectra in contralateral (amp pre) 1	Mean of normalized weighted spectra in contralateral (amp pre) 2	Mean of normalized weighted spectra in contralateral (amp pre) 3	Mean of normalized weighted spectra in contralateral (amp pre) 4	Mean of normalized weighted spectra in ipsilateral (amp pre) 1	Mean of normalized weighted spectra in ipsilateral (amp pre) 2	Mean of normalized weighted spectra in ipsilateral (amp pre) 3	Mean of normalized weighted spectra in ipsilateral (amp pre) 4
40S ribosomal protein S12	Q76I81	RPS12	15 kDa	3.07819	5.13117	15.7948	4.2432	6.2573	3.6503	6.3739	12.722	23.592	12.053	14.812
Uncharacterized protein	A0A3Q1MM09	ENSBTAG00000050156	42 kDa	2.25636	3.97497	8.96898	3.1839	2.6825	5.4782	4.5553	5.8716	10.381	9.0413	10.582
Abhydrolase_2 domain-containing protein	Q17QL8	LYPLA2	25 kDa	2.19752	3.93265	8.64208	2.1226	3.5766	4.5651	5.4663	11.743	8.4932	9.0413	5.2908
GRAM domain-containing protein	A0A3Q1LZT9	WBP2	56 kDa	2.7456	2.98405	8.193	1.0613	3.5766	4.5651	2.7332	9.786	8.4932	6.0275	8.4653
ZZ-type domain-containing protein	A0A3Q1LVE4	SQSTM1	56 kDa	2.6181	2.38335	6.23985	3.1839	1.7883	2.7391	1.8221	3.9144	6.6058	7.0321	7.4071
Protein S100-A10	P60902	S100A10	11 kDa	2.39784	2.56935	6.1609	2.1226	2.6825	2.7391	2.7332	4.893	9.4369	5.0229	5.2908
Fes1 domain-containing protein	Q2KJ77	HSPBP1	39 kDa	2.32663	2.35051	5.46877	2.1226	0.89415	3.6521	2.7332	6.8502	5.6621	3.0138	6.349
Ras-related protein Rap-1A	P62833	RAP1A	21 kDa	2.16925	2.46948	5.3569	4.4533	1.6063	2.1811	1.6372	7.9996	3.3809	4.7774	5.2697
Charged multivesicular body protein 3	Q58CS7	CHMP3	25 kDa	2.61637	1.88977	4.94435	2.1226	1.7883	1.8261	1.8221	5.8716	6.6058	2.0092	5.2908
Semaphorin-3C	A7MB70	SEMA3C	85 kDa	6.33976	0.721348	4.57317	1.0613	0	0.91303	0.91106	3.9144	0.94369	6.0275	7.4071
Adaptin ear-binding coat-associated protein 2	Q5E9Q4	NECAP2	29 kDa	4.42317	0.907828	4.01548	0	0.89415	1.8261	0.91106	3.9144	1.8874	6.0275	4.2326
Autophagy protein 5	Q3MQ24	ATG5	32 kDa	2.43018	1.62445	3.9477	1.0613	1.7883	1.8261	1.8221	2.9358	5.6621	4.0184	3.1745
DAB2 interacting protein	A0A3Q1LQ88	DAB2IP	129 kDa	5.46203	0.67956	3.71177	0	0.89415	0.91303	0.91106	2.9358	4.7184	4.0184	3.1745
RAB35 protein	A5D7E0	RAB35	23 kDa	2.11158	1.73869	3.67138	1.7579	1.9875	2.8747	0.33465	3.7196	4.1877	3.893	2.8852
Peptidylprolyl isomerase	A0A3Q1M6K1	PTPRJ	147 kDa	15.458	0.228258	3.5284	0	0	0.91303	0	3.9144	0.94369	5.0229	4.2326
Glutamate-rich WD repeat-containing protein 1	Q1JQD2	GRWD1	49 kDa	2.55028	1.35441	3.45412	0	2.6825	0.91303	1.8221	3.9144	4.7184	2.0092	3.1745
RAB3 GTPase activating non-catalytic protein subunit 2	G5E601	RAB3GAP2	156 kDa	2.95623	1.16842	3.45412	1.0613	1.7883	0.91303	0.91106	3.9144	4.7184	2.0092	3.1745
Corin, serine peptidase	A0A3Q1LLW8	CORIN	122 kDa	4.81307	0.67956	3.27077	0	0.89415	0.91303	0.91106	4.893	0.94369	3.0138	4.2326
MARVEL domain-containing protein	A0A3S5ZPC1	SYPL1	28 kDa	2.33062	1.39669	3.25515	1.0613	1.7883	1.8261	0.91106	2.9358	1.8874	5.0229	3.1745
Ran guanine nucleotide release factor	F1MW14	RANGRF	21 kDa	3.19835	0.944885	3.02208	1.0613	0.89415	0.91303	0.91106	1.9572	2.8311	2.0092	5.2908
Jupiter microtubule associated homolog 1	Q3T0T5	JPT1	16 kDa	2.48792	1.21021	3.0109	2.1226	0.89415	0.91303	0.91106	3.9144	1.8874	2.0092	4.2326
Diphthine--ammonia ligase	Q2HJF5	DPH6	30 kDa	13.045	0.228258	2.97762	0	0	0.91303	0	4.893	1.8874	3.0138	2.1163
Phosducin-like protein 3	Q0VCW8	PDCL3	27 kDa	2.40529	1.19313	2.86983	1.5914	0.44692	0.91271	1.8215	2.9348	2.3584	3.0127	3.1734
SMB domain-containing protein	Q3ZBS7	VTN	54 kDa	2.88189	0.940657	2.71087	1.0613	1.7883	0.91303	0	2.9358	2.8311	4.0184	1.0582
Protein kinase C alpha type	P04409	PRKCA	77 kDa	3.21134	0.844087	2.71065	1.8443	0.3529	0.54053	0.63862	2.3662	2.9365	1.9231	3.6168
Vesicle-associated membrane protein 2	P63026	VAMP2	13 kDa	2.18263	1.20832	2.63733	0	1.49	1.5215	1.8218	3.2615	3.1452	1.6741	2.4685
Neurotensin/neuromedin N	P01156	NTS	20 kDa	3.50004	0.716627	2.50822	1.0613	0.89415	0	0.91106	1.9572	1.8874	3.0138	3.1745
E3 ubiquitin-protein ligase PPP1R11	A6QLP3	PPP1R11	14 kDa	#DIV/0!	0	2.50355	0	0	0	0	2.9358	0.94369	4.0184	2.1163
Protein phosphatase 6 regulatory subunit 2	G3X7E2	PPP6R2	98 kDa	#DIV/0!	0	2.4731	0	0	0	0	2.9358	2.8311	2.0092	2.1163
Rap guanine nucleotide exchange factor 1	A0A3Q1LXN8	RAPGEF1	141 kDa	10.8062	0.228258	2.4666	0	0	0.91303	0	3.9144	2.8311	1.0046	2.1163
40S ribosomal protein S23	Q3T199	RPS23	16 kDa	2.78859	0.86289	2.40625	1.2733	0.53636	1.0954	0.5465	1.174	2.2643	3.013	3.1737
FLYWCH family member 2	E1BBK3	FLYWCH2	15 kDa	4.54888	0.493582	2.24525	1.0613	0	0.91303	0	2.9358	1.8874	1.0046	3.1532
WRNPLPNID domain-containing protein	F1MRS1	PPP4R1	100 kDa	0.493931	10.5577	5.21477	9.5518	8.0474	15.521	9.1106	7.8288	3.7748	5.0229	4.2326
Cellular retinoic acid-binding protein 2	Q5PXY7	CRABP2	16 kDa	0.488602	9.59497	4.68812	8.4905	10.73	12.782	6.3774	4.893	5.6621	5.0229	3.1745
Apoptosis inhibitor 5	E1BEI0	API5	57 kDa	0.490008	8.18273	4.0096	7.4292	11.624	5.4782	8.1995	1.9572	4.7184	3.0138	6.349
Oxysterol-binding protein	F1MLJ5	OSBPL3	101 kDa	0.399065	7.52765	3.00402	7.4292	6.2591	10.956	5.4663	2.9358	1.8874	4.0184	3.1745
Heterogeneous nuclear ribonucleoprotein A1	P09867	HNRNPA1	34 kDa	0.476363	7.1698	3.41542	6.7554	6.5856	8.1334	7.2048	1.423	4.2033	4.4745	3.5609
Eukaryotic initiation factor 4A-III	Q2NL22	EIF4A3	47 kDa	0.478297	6.7421	3.22472	4.2452	4.9265	10.276	7.5207	2.9358	3.7748	3.0138	3.1745
60S ribosomal protein L11	Q3T087	RPL11	20 kDa	0.451977	6.64233	3.00217	8.4905	8.0474	4.5651	5.4663	2.9358	2.8311	2.0092	4.2326
Apoptotic protease-activating factor 1	F1MUW4	APAF1	?	0.118753	6.44193	0.764997	8.4905	2.6825	8.2173	6.3774	0	0.94369	0	2.1163
Peptidyl-prolyl cis-trans isomerase H	Q0P5D0	PPIH	19 kDa	0.250155	6.00917	1.50323	3.1839	6.2565	10.041	4.5553	0	1.8874	2.0092	2.1163
Galactose-1-phosphate uridylyltransferase	Q58CX1	GALT	41 kDa	0.334477	5.97657	1.99902	2.1226	5.3649	9.1303	7.2885	0.9786	1.8874	3.0138	2.1163
Diphosphomevalonate decarboxylase	Q0P570	MVD	44 kDa	0.294351	5.86425	1.72615	5.3065	4.4708	6.3912	7.2885	1.9572	2.8311	0	2.1163
Eukaryotic translation initiation factor 4E binding protein 2	A0A3Q1MF71	EIF4EBP2	13 kDa	0.415879	5.39502	2.24367	5.3065	7.1532	4.5651	4.5553	1.9572	1.8874	3.0138	2.1163
MPN domain-containing protein	Q17QR2	STAMBP	48 kDa	0.415126	5.32465	2.2104	3.1839	6.2591	5.4782	6.3774	2.9358	1.8874	4.0184	0
Tubulin gamma-1 chain	Q0VCD2	TUBG1	51 kDa	0.323216	5.29228	1.71055	2.1226	5.3649	7.3042	6.3774	0	3.7748	2.0092	1.0582
1-phosphatidylinositol 4,5-bisphosphate phosphodiesterase delta-1	P10895	PLCD1	86 kDa	0.445276	4.90618	2.1846	4.2452	6.2591	4.5651	4.5553	1.9572	4.7184	1.0046	1.0582
Mitogen-activated protein kinase	A0A3Q1LTT9	MAPK14	64 kDa	0.352451	4.87805	1.71928	3.1839	4.4708	6.3912	5.4663	0.9786	2.8311	2.0092	1.0582
5'-nucleotidase	F1MLB9	NT5C3B	35 kDa	0.426901	4.68785	2.00125	4.2452	4.4708	6.3912	3.6442	2.9358	0.94369	2.0092	2.1163
Signal transducer and activator of transcription	F1MGJ4	STAT6	94 kDa	0.478692	4.64558	2.2238	3.1839	5.3649	5.4782	4.5553	2.9358	1.8874	3.0138	1.0582
EMAP like 1	A0A3Q1MU61	EML1	92 kDa	0.376288	4.64505	1.74787	3.1839	5.3649	4.5651	5.4663	0.9786	1.8874	2.0092	2.1163
CHMP7 protein	A6H704	CHMP7	51 kDa	0.461143	4.2689	1.96857	5.3065	4.4708	4.5651	2.7332	0.9786	3.7748	1.0046	2.1163
Vav guanine nucleotide exchange factor 2	A0A3Q1MQP9	VAV2	97 kDa	0.3521	4.23133	1.48985	4.2452	4.4708	4.5651	3.6442	0	1.8874	3.0138	1.0582
3'-phosphoadenosine-5'-phosphosulfate synthase	Q0VC88	PAPSS2	70 kDa	0.352195	4.19327	1.47685	3.1839	4.4708	3.6521	5.4663	1.9572	1.8874	1.0046	1.0582
Eukaryotic translation initiation factor 4E-binding protein 1	Q0P5A7	EIF4EBP1	13 kDa	0.318241	3.96178	1.2608	3.1839	5.3649	4.5651	2.7332	0.9786	0.94369	1.0046	2.1163
RAS p21 protein activator 2	F1N795	RASA2	96 kDa	0.391856	3.85842	1.51195	6.3679	2.6825	2.7391	3.6442	0.9786	0.94369	2.0092	2.1163
Myosin VA	F1MHT3	MYO5A	219 kDa	0.233723	3.7986	0.88782	3.1839	2.6825	4.4974	4.8306	3.2315	0	0	0.31978
RILP-like protein 1	A0A3Q1LYZ3	RILPL1	54 kDa	0.3253	3.7467	1.2188	3.1839	2.6825	4.5651	4.5553	0.9786	1.8874	2.0092	0
AP-1 complex subunit mu-1	Q2KJ81	AP1M1	49 kDa	0.397202	3.7462	1.488	3.1839	2.6825	3.6521	5.4663	0	2.8311	1.0046	2.1163
Proteasome activator complex subunit 4	F1MKX4	PSME4	212 kDa	0.321601	3.74245	1.20358	3.1839	3.5766	4.5651	3.6442	0.9786	2.8311	1.0046	0
Non-specific serine/threonine protein kinase	F1MKW8	SIK2	101 kDa	0.467539	3.69595	1.728	2.1226	5.3649	3.6521	3.6442	1.9572	1.8874	2.0092	1.0582
Uncharacterized protein	A0A3S5ZPE7	ENSBTAG00000053984	39 kDa	0.418504	3.55553	1.488	4.2452	2.6825	2.7391	4.5553	0	2.8311	1.0046	2.1163
Vacuolar protein sorting-associated protein 28 homolog	Q3T178	VPS28	25 kDa	0.210378	3.47812	0.731723	2.1226	3.5766	6.3912	1.8221	0.9786	0.94369	1.0046	0
Dual specificity protein phosphatase	Q2T9T7	DUSP3	23 kDa	0.454858	3.324	1.51195	4.2452	3.5766	3.6521	1.8221	0.9786	0.94369	2.0092	2.1163
RNA-binding protein 8A	Q3ZCE8	RBM8A	20 kDa	0.471398	3.3221	1.56603	2.6053	3.4958	4.0398	3.1475	0.94911	2.2881	0.97432	2.0526
Bis(5'-adenosyl)-triphosphatase	Q1KZG4	FHIT	17 kDa	0.377103	3.29067	1.24092	3.1839	2.6825	3.6521	3.6442	1.9572	0.94369	1.0046	1.0582
Ciliary associated calcium binding coiled-coil 1	A0A3Q1MTY4	CABCOCO1	34 kDa	0.143574	3.28645	0.47185	3.1839	3.5766	3.6521	2.7332	0	1.8874	0	0
Sema domain-containing protein	F1MYZ4	SEMA4B	92 kDa	0.451887	3.24887	1.46813	2.1226	3.5766	3.6521	3.6442	0.9786	2.8311	1.0046	1.0582
ATP-dependent DNA/RNA helicase DHX36	Q05B79	DHX36	115 kDa	0.0743122	3.17475	0.235923	0	3.5766	5.4782	3.6442	0	0.94369	0	0
VPS37 C-terminal domain-containing protein	Q29RR7	VPS37A	44 kDa	0.410748	3.02112	1.24092	2.1226	3.5766	3.6521	2.7332	1.9572	0.94369	1.0046	1.0582
Phosphoinositide 5-phosphatase	E1BB73	INPP5B	110 kDa	0.413033	3.02015	1.24742	2.1226	3.5766	1.8261	4.5553	0.9786	0.94369	2.0092	1.0582
Family with sequence similarity 169 member A	F1N5F9	FAM169A	75 kDa	0.0839125	2.993	0.25115	1.0613	1.7883	5.4782	3.6442	0	0	1.0046	0
Serine/threonine-protein phosphatase PP1-alpha catalytic subunit	Q3T0E7	PPP1CA	38 kDa	0.314669	2.9818	0.93828	3.8346	1.3377	3.2004	3.5545	1.4611	0.75972	0.89339	0.63891
Charged multivesicular body protein 2b	Q3SX42	CHMP2B	24 kDa	0.34865	2.83887	0.989772	3.1839	1.7883	2.7391	3.6442	1.9572	0.94369	0	1.0582
X-ray repair complementing defective repair in Chinese hamster cells 4	A2VDW3	XRCC4	38 kDa	0.441863	2.78865	1.2322	2.1226	4.4708	2.7391	1.8221	0.9786	1.8874	1.0046	1.0582
WD repeat domain 19	E1B7Q4	WDR19	152 kDa	0.0867769	2.71873	0.235923	0	3.5766	4.5651	2.7332	0	0.94369	0	0
Cysteine-rich protein 1	Q56K04	CRIP1	9 kDa	0.281369	2.6482	0.745123	4.2452	1.7883	1.8261	2.7332	0.9786	0.94369	0	1.0582
Importin N-terminal domain-containing protein	A0A3Q1MH63	XPO5	136 kDa	0.375651	2.6116	0.98105	3.1839	1.7883	3.6521	1.8221	0.9786	1.8874	0	1.0582
Developmentally-regulated GTP-binding protein 2	Q58D56	DRG2	41 kDa	0.483639	2.6069	1.2608	3.1839	2.6825	2.7391	1.8221	0.9786	0.94369	1.0046	2.1163
1-phosphatidylinositol 4,5-bisphosphate phosphodiesterase beta-1	P10894	PLCB1	139 kDa	0.287137	2.56462	0.7364	2.1226	3.5766	1.8261	2.7332	0	1.8874	0	1.0582
Eukaryotic translation initiation factor 4E family member 3	A0A3Q1MFK0	EIF4E3	24 kDa	0.196158	2.52755	0.4958	1.0613	3.5766	2.7391	2.7332	0.9786	0	1.0046	0
Uncharacterized protein	A0A3Q1LTQ4	ENSBTAG00000050176	36 kDa	0.473354	2.43007	1.15029	1.941	3.3146	3.0277	1.437	1.3876	1.0366	0.98304	1.1939
SEC7 domain-containing protein	G3MZJ7	IQSEC2	109 kDa	0.427227	2.33195	0.996273	3.1839	1.7883	2.6362	1.7194	0.9786	0.94369	1.0046	1.0582
Ubiquitin carboxyl-terminal hydrolase 16	Q08DA3	USP16	94 kDa	0	2.30822	0	1.0613	1.7883	2.7391	3.6442	0	0	0	0
Adenylyl cyclase-associated protein	F1N715	CAP2	54 kDa	0	2.26209	0	3.1839	0.89415	2.2371	2.7332	0	0	0	0
RNA-binding protein NOB1	Q3T042	NOB1	47 kDa	0.223222	2.11381	0.47185	2.1226	2.6825	2.7391	0.91106	0	1.8874	0	0
Insulin like growth factor binding protein 7	F1MPP2	IGFBP7	29 kDa	0.362864	2.11333	0.76685	2.1226	2.6825	1.8261	1.8221	0	0	2.0092	1.0582
UPF0415 protein C7orf25 homolog	Q1LZE8		46 kDa	0	2.11333	0	2.1226	2.6825	1.8261	1.8221	0	0	0	0
GPN-loop GTPase 2	A6H7F2	GPN2	34 kDa	0.113169	2.08469	0.235923	1.0613	0.89415	2.7391	3.6442	0	0.94369	0	0
Rho GTPase activating protein 35	E1B801	ARHGAP35	171 kDa	0	2.0434	0	0	1.7883	3.6521	2.7332	0	0	0	0
Trafficking protein particle complex subunit 2	Q3T0F2	TRAPPC2	16 kDa	0	2.03918	0	0	2.6825	3.6521	1.8221	0	0	0	0

## Sheet: Ipsi vs Contra (Amp Post)
Differentially abundant proteins according to the proximity of the ovulating ovary in the ampulla at Post-ov
Protein name	Accession Number	Gene name	Molecular Weight	Ipsi:Contra ratio	Mean of normalized weighted spectra in contralateral	Mean of normalized weighted spectra in ipsilateral	Mean of normalized weighted spectra in contralateral (amp post) 1	Mean of normalized weighted spectra in contralateral (amp post) 2	Mean of normalized weighted spectra in contralateral (amp post) 3	Mean of normalized weighted spectra in contralateral (amp post) 4	Mean of normalized weighted spectra in ipsilateral (amp post) 1	Mean of normalized weighted spectra in ipsilateral (amp post) 2	Mean of normalized weighted spectra in ipsilateral (amp post) 3	Mean of normalized weighted spectra in ipsilateral (amp post) 4
Complement factor H	Q28085	CFH	140 kDa	2.09328	20.2398	42.3675	16.141	25.577	22.938	16.303	37.433	44.604	46.751	40.682
Destrin	Q5E9D5	DSTN	19 kDa	2.43171	10.9825	26.7063	12.877	6.273	10.128	14.652	20.58	23.23	35.126	27.889
40S ribosomal protein S12	Q76I81	RPS12	15 kDa	2.5321	6.00015	15.193	5.149	6.2712	7.086	5.4944	14.7	17.42	15.19	13.462
Superoxide dismutase [Cu-Zn]	F6R4N7	SOD3	27 kDa	2.10425	6.6399	13.972	4.2923	8.9614	5.0642	8.2417	13.72	13.551	18.038	10.579
Nudix hydrolase domain-containing protein	E1B7T3	NUDT15	20 kDa	2.38578	4.045	9.6505	6.8676	1.7923	2.0257	5.4944	8.8202	10.647	7.5948	11.54
Phospholipase A2	F1MG30	PLA2G4D	91 kDa	2.16601	4.2327	9.16807	1.7169	5.3768	7.0899	2.7472	10.78	9.6791	10.443	5.7702
LRRCT domain-containing protein	F6RMV5	LRG1	39 kDa	2.61961	3.4057	8.9216	3.4338	3.5846	2.0257	4.5787	8.8202	9.6791	9.4935	7.6936
Abhydrolase_2 domain-containing protein	Q17QL8	LYPLA2	25 kDa	2.03016	3.92155	7.96138	2.5754	4.4807	4.0514	4.5787	9.8002	5.8075	8.5442	7.6936
GRAM domain-containing protein	A0A3Q1LZT9	WBP2	56 kDa	2.38552	3.2302	7.7057	3.4338	2.6884	4.0514	2.7472	6.8601	4.8395	8.5442	10.579
Profilin-2	Q09430	PFN2	15 kDa	2.04074	3.6589	7.46685	3.4338	3.5846	3.0385	4.5787	5.8801	8.7112	8.5442	6.7319
Sodium-dependent phosphate transport protein 2B	Q27960	SLC34A2	76 kDa	2.93356	2.29998	6.74715	3.4338	0.89614	3.0385	1.8315	4.9001	6.7754	5.6961	9.617
Uncharacterized protein	A0A3Q1LMK6	CGREF1	53 kDa	6.58936	0.882195	5.8131	1.7169	0.89614	0	0.91574	7.8402	7.7433	1.8987	5.7702
Ribosomal protein L15	E1BK63	ENSBTAG00000040367	24 kDa	2.08975	2.7669	5.78213	1.7169	4.4807	3.0385	1.8315	4.8983	7.7397	6.6437	3.8468
Serine/threonine-protein phosphatase 2A 56 kDa regulatory subunit	A2VDZ0	PPP2R5A	57 kDa	2.3975	2.11418	5.06873	1.7169	2.6884	4.0514	0	5.8801	4.8395	4.7468	4.8085
Proteasome assembly chaperone 2	Q2NL24	PSMG2	29 kDa	2.49602	2.02703	5.0595	2.5754	2.6884	1.0128	1.8315	4.9001	3.8716	5.6961	5.7702
Tyrosine-protein kinase	A7MB57	YES1	61 kDa	2.0152	2.5084	5.05493	3.4196	1.7775	3.005	1.8315	5.8639	6.7434	3.7974	3.815
RAB23, member RAS oncogene family	E1BAI0	RAB23	27 kDa	2.13224	2.26591	4.83148	3.4338	2.6884	2.0257	0.91574	4.9001	5.8075	2.8481	5.7702
Geranylgeranyl pyrophosphate synthase	P56966	GGPS1	35 kDa	2.93228	1.5641	4.58638	1.7169	1.7923	0	2.7472	4.9001	4.8395	3.7974	4.8085
Golgi associated, gamma adaptin ear containing, ARF binding protein 3	A0A3Q1N3P7	GGA3	80 kDa	2.48546	1.8416	4.57723	1.7169	1.7923	2.0257	1.8315	2.9401	4.8395	3.7974	6.7319
Polyadenylate-binding protein-interacting protein 2	Q3ZC67	PAIP2	15 kDa	2.7123	1.59835	4.3352	2.5754	1.7923	2.0257	0	3.9201	2.9037	4.7468	5.7702
Uroplakin-3b-like protein 1	A6QQ85	UPK3BL1	27 kDa	4.70649	0.920782	4.33365	0.85845	0.89614	1.0128	0.91574	3.9201	3.8716	5.6961	3.8468
Nectin cell adhesion molecule 2	A0A3Q1MRJ9	NECTIN2	58 kDa	2.59086	1.58346	4.10252	1.7169	2.6884	1.0128	0.91574	3.9201	5.8075	3.7974	2.8851
Metalloproteinase inhibitor 2	P16368	TIMP2	24 kDa	2.97375	1.37315	4.0834	1.2802	1.3364	1.5104	1.3656	4.3901	3.8547	3.7808	4.308
RAB35 protein	A5D7E0	RAB35	23 kDa	2.62923	1.50798	3.96482	1.3582	1.2253	0.29682	3.1516	4.4906	4.507	2.4551	4.4066
Protein LBH	A5PJU8	LBH	12 kDa	2.4126	1.60269	3.86665	0.85845	1.7923	1.0128	2.7472	4.9001	3.8716	2.8481	3.8468
Diphthine--ammonia ligase	Q2HJF5	DPH6	30 kDa	4.34844	0.8871	3.8575	1.7169	0	0	1.8315	2.9401	3.8716	2.8481	5.7702
Threonine--tRNA ligase 2, cytoplasmic	A6QNM8	TARS3	83 kDa	5.2788	0.73046	3.85595	0	0.89614	2.0257	0	2.9401	4.8395	3.7974	3.8468
Histone deacetylase	F1MYR0	HDAC4	120 kDa	2.00414	1.8416	3.69082	1.7169	1.7923	2.0257	1.8315	2.9401	3.8716	5.0665	2.8851
Ribonuclease 4	P15467	RNASE4	14 kDa	#DIV/0!	0	3.37657	0	0	0	0	3.9201	2.9037	3.7974	2.8851
Complement component C7	A0A3Q1LI40	C7	93 kDa	2.77169	1.13539	3.14696	1.7169	0.89614	1.0128	0.91574	3.9201	3.8716	0.94935	3.8468
Protein AMBP	P00978	AMBP	39 kDa	4.44773	0.70617	3.14085	0	0.89614	1.0128	0.91574	2.9401	4.8395	1.8987	2.8851
MGC159550 protein	A8WFM0	VCPKMT	15 kDa	3.40933	0.920782	3.13925	0.85845	0.89614	1.0128	0.91574	3.9201	2.9037	2.8481	2.8851
Chromosome 24 C18orf25 homolog	A0A3Q1MJK5	C24H18orf25	43 kDa	2.07241	1.39805	2.89732	0.85845	1.7923	2.0257	0.91574	2.9401	2.9037	1.8987	3.8468
Catenin delta 1	E1BQ11	CTNND1	107 kDa	4.24664	0.68191	2.89582	0	0.89614	0	1.8315	1.96	4.8395	1.8987	2.8851
GYF domain-containing protein	F6QXG7	GIGYF2	149 kDa	2.51335	1.14972	2.88965	0.85845	0.89614	1.0128	1.8315	1.96	2.9037	2.8481	3.8468
UBX domain-containing protein 4	Q3ZBU9	UBXN4	57 kDa	2.06692	1.39805	2.88965	0.85845	1.7923	2.0257	0.91574	1.96	2.9037	2.8481	3.8468
DNA-directed RNA polymerase subunit	F1MZ35	POLR2I	15 kDa	4.06951	0.65326	2.65845	1.7169	0.89614	0	0	2.9401	3.8716	1.8987	1.9234
Collagen type VI alpha 1 chain	E1BI98	COL6A1	109 kDa	#DIV/0!	0	2.6462	0	0	0	0	0.98002	3.8716	2.8481	2.8851
Cyclin dependent kinase inhibitor 2C	A7MBB9	CDKN2C	18 kDa	3.46605	0.696747	2.41496	0.85845	0	1.0128	0.91574	1.96	2.9037	0.94935	3.8468
Guanine nucleotide-binding protein G(I)/G(S)/G(O) subunit gamma-2	P63212	GNG2	8 kDa	2.1178	1.1403	2.41492	1.7169	0	1.0128	1.8315	2.9401	1.9358	1.8987	2.8851
E3 ubiquitin-protein ligase RNF113A	A0A140T863	RNF113A	39 kDa	2.12398	1.13553	2.41185	0.84786	0.88508	1.0003	1.8089	2.9401	1.9358	2.8481	1.9234
Folate receptor alpha	P02702	FOLR1	28 kDa	3.29974	0.73046	2.41033	0	0.89614	2.0257	0	1.96	1.9358	1.8987	3.8468
Plastin-1	A6H742	PLS1	71 kDa	4.04458	0.585568	2.36837	0.27893	0	0.55254	1.5108	2.9153	2.6658	1.4559	2.4365
Rho-related GTP-binding protein RhoB	Q3ZBW5	RHOB	22 kDa	4.25981	0.55263	2.3541	0.2145	0.22392	1.7721	0	2.9396	2.6614	2.3731	1.4423
A-kinase anchoring protein 9	A0A3Q1LPA7	AKAP9	429 kDa	0.417205	41.5425	17.3317	23.178	50.184	41.527	51.281	10.78	22.262	19.936	16.349
SEC7 domain-containing protein	E1BMC4	GBF1	207 kDa	0.355844	18.892	6.7226	12.877	18.819	18.231	25.641	1.96	7.7433	9.4935	7.6936
Charged multivesicular body protein 5	F1MZV2	CHMP5	25 kDa	0.431538	14.5135	6.26315	14.594	18.819	18.231	6.4102	5.8801	5.8075	7.5948	5.7702
Nuclear autoantigenic sperm protein	Q2T9P4	NASP	84 kDa	0.442817	14.172	6.2756	12.018	20.611	12.154	11.905	4.9001	10.647	4.7468	4.8085
Dynein assembly factor 3, axonemal	A0A3Q1M6P3	DNAAF3	?	0.432289	12.8343	5.54812	15.452	14.338	5.0642	16.483	4.9001	6.7754	4.7468	5.7702
PDZ domain-containing protein	A0A3Q1LV73	AHNAK2	593 kDa	0.253301	12.4178	3.14543	9.443	14.338	12.154	13.736	3.9201	4.8395	1.8987	1.9234
AP-3 complex subunit beta-1	Q32PG1	AP3B1	120 kDa	0.486534	11.4031	5.54798	13.735	14.332	11.141	6.4042	6.8601	4.8395	6.6455	3.8468
Chromosome 13 C20orf194 homolog	E1BK28	C13H20orf194	133 kDa	0.449512	10.7243	4.82073	13.735	8.9614	10.128	10.073	3.9201	5.8075	4.7468	4.8085
Tetratricopeptide repeat protein 27	Q17QZ7	TTC27	97 kDa	0.466895	9.80343	4.57718	12.018	6.273	8.1027	12.82	3.9201	3.8716	4.7468	5.7702
Adseverin	Q28046	SCIN	81 kDa	0.444608	9.75758	4.3383	6.8676	10.754	13.167	8.2417	3.9201	4.8395	4.7468	3.8468
Kinesin motor domain-containing protein	E1BNN5	KIF27	160 kDa	0.390754	9.48045	3.70453	8.0377	8.9614	8.1027	12.82	2.3157	5.8075	2.8481	3.8468
Olduvai domain-containing protein	A0A3Q1LKW4	PDE4DIP	281 kDa	0.410191	9.41178	3.86063	6.8676	14.338	9.1156	7.3259	2.9401	5.8075	2.8481	3.8468
Radial spoke head protein 3 homolog	A8E4N3	RSPH3	69 kDa	0.496803	8.22377	4.0856	6.8676	8.9614	6.0771	10.989	1.96	2.9037	4.7468	6.7319
Dual specificity mitogen-activated protein kinase kinase 6	Q5E9X2	MAP2K6	38 kDa	0.314744	7.5996	2.39193	8.423	7.7281	8.9251	5.3222	0	1.9358	4.7468	2.8851
RanBD1 domain-containing protein	A0A3Q1MQ24	RANBP3	75 kDa	0.321278	7.50238	2.41035	5.1507	11.65	4.0514	9.1574	1.96	3.8716	2.8481	0.9617
Neurobeachin like 1	G3N3Y1	NBEAL1	305 kDa	0.456092	7.3763	3.36427	7.7261	7.1691	9.1156	5.4944	2.9401	1.9358	5.6961	2.8851
O-phosphoseryl-tRNA(Sec) selenium transferase	E1BPY3	SEPSECS	65 kDa	0.460394	7.35745	3.38733	9.443	5.3768	9.1156	5.4944	4.9001	2.9037	1.8987	3.8468
NEDD8 ultimate buster 1	F6QQ96	NUB1	73 kDa	0.360948	7.32723	2.64475	6.0092	8.0652	6.0771	9.1574	0	5.8075	2.8481	1.9234
Tumor protein p53 binding protein 1	E1BDS6	TP53BP1	213 kDa	0.489973	6.90395	3.38275	7.7261	5.3768	8.1027	6.4102	3.9201	2.9037	1.8987	4.8085
Apoptotic protease-activating factor 1	F1MUW4	APAF1	?	0.244253	6.90305	1.68609	5.1507	8.9614	7.0899	6.4102	0	3.8716	0.94935	1.9234
Peptidylprolyl isomerase	F1MNV8	FKBP15	131 kDa	0.246243	6.85955	1.68912	6.0092	9.8575	6.0771	5.4944	0.98002	2.9037	0.94935	1.9234
Thymocyte nuclear protein 1	A0A3Q1MXF1	THYN1	34 kDa	0.476578	6.59678	3.14387	6.0092	7.1691	4.0514	9.1574	3.9201	3.8716	1.8987	2.8851
Microtubule-associated protein	F1MEW3	MAP2	217 kDa	0.451071	6.4164	2.89425	6.0092	7.1691	6.0771	6.4102	2.9401	2.9037	2.8481	2.8851
Poly [ADP-ribose] polymerase	E1BD73	PARP4	203 kDa	0.117517	6.16355	0.72432	6.8676	4.4807	5.0642	8.2417	0.98002	0.96791	0.94935	0
LisH domain-containing protein ARMC9	A0A3Q1MFN9	ARMC9	92 kDa	0.316023	6.12005	1.93407	7.7261	5.3768	4.0514	7.3259	2.9401	1.9358	1.8987	0.9617
Plasma membrane calcium-transporting ATPase 4	D3K0R6	ATP2B4	134 kDa	0.339714	6.08535	2.06728	8.427	7.8077	2.7629	5.3438	2.6021	4.276	0.69101	0.7
Striatin	A0A3Q1MGW7	STRN	86 kDa	0.402177	5.99313	2.4103	7.7261	4.4807	8.1027	3.663	2.9401	2.9037	3.7974	0
Ring finger protein 214	F1MLH7	RNF214	78 kDa	0.363122	5.9589	2.1638	6.8676	4.4807	6.0771	6.4102	0.98002	2.9037	2.8481	1.9234
Galactose-1-phosphate uridylyltransferase	Q58CX1	GALT	41 kDa	0.485774	5.94855	2.88965	5.1507	7.1691	5.0642	6.4102	1.96	2.9037	2.8481	3.8468
Unconventional prefoldin RPB5 interactor	F1MTD6	URI1	59 kDa	0.463603	5.73433	2.65845	5.1507	4.4807	5.0642	8.2417	2.9401	3.8716	1.8987	1.9234
MAP kinase-activating death domain protein	E1BK67	MADD	183 kDa	0.419507	5.72	2.39958	6.0092	4.4807	5.0642	7.3259	0.98002	1.9358	3.7974	2.8851
Proline rich coiled-coil 2C	G3X6B2	PRRC2C	315 kDa	0.127285	5.6667	0.721287	6.8676	7.1691	4.0514	4.5787	0	1.9358	0.94935	0
PIPK domain-containing protein	F1MHR4	PIP4K2A	46 kDa	0.446408	5.658	2.52577	6.0057	6.2656	3.0385	7.3222	1.96	3.3817	3.3208	1.4406
Methionine synthase	A0A3Q1M346	MTR	140 kDa	0.261116	5.5244	1.44251	4.2923	8.0652	6.0771	3.663	0.98002	0.96791	1.8987	1.9234
NOL1/NOP2/Sun domain family member 2	F1MK61	NSUN2	87 kDa	0.483038	5.49068	2.6522	5.1507	7.1691	5.0642	4.5787	3.9201	0.96791	3.7974	1.9234
Conserved oligomeric Golgi complex subunit 5	A6QPR0	COG5	22 kDa	0.306481	5.48557	1.68122	5.1499	8.0652	5.0642	3.663	0	2.9028	1.8987	1.9234
FYVE and coiled-coil domain autophagy adaptor 1	E1BBR6	FYCO1	164 kDa	0.222422	5.43232	1.20827	5.1507	8.9614	3.0385	4.5787	0.98002	2.9037	0.94935	0
SLIT-ROBO Rho GTPase activating protein 2	A0A3Q1LMM5	SRGAP2	121 kDa	0.475336	5.36433	2.54986	4.9113	6.0231	5.7946	4.7283	0.70673	2.6338	2.3186	4.5403
Eukaryotic translation initiation factor 4E binding protein 2	A0A3Q1MF71	EIF4EBP2	13 kDa	0.499306	5.31508	2.65385	4.2923	4.4807	6.0771	6.4102	1.96	3.8716	1.8987	2.8851
Diphosphomevalonate decarboxylase	Q0P570	MVD	44 kDa	0.273152	5.28097	1.44251	4.2923	6.273	5.0642	5.4944	0.98002	0.96791	1.8987	1.9234
Myosin motor domain-containing protein	E1BKQ6	MYO18A	111 kDa	0.182688	5.28045	0.964675	2.5754	7.1691	4.0514	7.3259	1.96	0	1.8987	0
Mitogen-activated protein kinase kinase kinase 7	A2VDU3	MAP3K7	64 kDa	0.277019	5.25163	1.4548	3.4338	5.3768	3.0385	9.1574	1.96	1.9358	0	1.9234
Bardet-Biedl syndrome 4 protein homolog	Q1JQ97	BBS4	58 kDa	0.414948	5.23295	2.1714	6.0092	5.3768	4.0514	5.4944	2.9401	0	1.8987	3.8468
EH domain binding protein 1 like 1	E1BL45	EHBP1L1	154 kDa	0.184955	5.2328	0.967832	5.1507	3.5846	3.0385	9.1574	0.98002	0.96791	0	1.9234
Phosphoinositide-3-kinase regulatory subunit 4	A6QLW1	PIK3R4	153 kDa	0.288182	5.03773	1.45178	5.1507	6.273	5.0642	3.663	0.98002	2.9037	0	1.9234
Vacuolar protein sorting 4 homolog A	G3X8E2	VPS4A	53 kDa	0.196391	4.87333	0.957078	4.5707	5.3768	4.0514	5.4944	0	0.96791	1.8987	0.9617
Intraflagellar transport protein 57 homolog	Q5EA95	IFT57	49 kDa	0.301281	4.81355	1.45023	4.2923	3.5846	4.0514	7.3259	0.98002	1.9358	0	2.8851
Tctex1 domain-containing protein 2	Q32P71	TCTEX1D2	17 kDa	0.350695	4.79885	1.68293	4.2923	6.273	4.0514	4.5787	0.98002	0.96791	1.8987	2.8851
UPF2 regulator of nonsense mediated mRNA decay	A0A3Q1LRF2	UPF2	148 kDa	0.252774	4.78	1.20826	6.0092	4.4807	4.0514	4.5787	0.98002	0.96791	0	2.8851
CAP-Gly domain containing linker protein 1	A0A3Q1MQQ6	CLIP1	162 kDa	0.303678	4.7503	1.44256	4.2923	6.273	2.0257	6.4102	0	1.9358	0.94935	2.8851
Spermatogenesis associated 5	A0A3Q1MIV9	SPATA5	94 kDa	0.447221	4.65718	2.08279	4.4631	6.4512	4.0514	3.663	3.33	2.1284	0.94935	1.9234
Zinc finger NFX1-type containing 1	E1BN24	ZNFX1	220 kDa	0.318647	4.53167	1.444	6.0092	3.5846	3.0385	5.4944	1.96	0.96791	2.8481	0
WD repeat-containing protein 91	Q2HJE1	WDR91	83 kDa	0.374012	4.5119	1.6875	5.1507	5.3768	2.0257	5.4944	1.96	0.96791	1.8987	1.9234
Rab-GAP TBC domain-containing protein	F1MXD4	TBC1D13	46 kDa	0.382102	4.4285	1.69214	4.2923	3.5846	7.0899	2.7472	1.96	1.9358	0.94935	1.9234
Tetratricopeptide repeat domain 21A	F1N307	TTC21A	83 kDa	0.108598	4.41365	0.479315	3.4338	4.4807	6.0771	3.663	0	0.96791	0.94935	0
Phosphorylase b kinase regulatory subunit	G3X778	PHKA1	113 kDa	0.441224	4.35567	1.92183	4.2923	3.5846	4.0514	5.4944	0.98002	1.9358	2.8481	1.9234
Chimaerin	Q0VD41	CHN2	54 kDa	0.277813	4.32158	1.20059	4.2923	5.3768	3.0385	4.5787	0	0.96791	0.94935	2.8851
Transforming acidic coiled-coil containing protein 2	A0A3Q1M526	TACC2	276 kDa	0.414973	4.07043	1.68912	4.2923	3.5846	3.0385	5.3663	0.98002	2.9037	0.94935	1.9234
SH3 and PX domains 2B	A0A3Q1LVH9	SH3PXD2B	103 kDa	0.493841	3.89783	1.9249	4.2923	3.5846	4.0514	3.663	0.98002	1.9358	1.8987	2.8851
WASH complex subunit 1	A7Z063	WASHC1	51 kDa	0.185854	3.89725	0.72432	2.5754	4.4807	3.0385	5.4944	0.98002	0.96791	0.94935	0
Protein kinase domain-containing protein	E1BKP4	TBK1	84 kDa	0.309215	3.89272	1.20369	3.4338	2.6884	3.0385	6.4102	0	2.9037	0.94935	0.9617
Ciliary associated calcium binding coiled-coil 1	A0A3Q1MTY4	CABCOCO1	34 kDa	0.309151	3.87352	1.1975	4.2923	3.5846	3.0385	4.5787	0	0.96791	1.8987	1.9234
VPS37 C-terminal domain-containing protein	Q29RR7	VPS37A	44 kDa	0.310333	3.87352	1.20208	4.2923	3.5846	3.0385	4.5787	0.98002	0.96791	1.8987	0.9617
KIAA0513	E1BGF1	KIAA0513	47 kDa	0.387999	3.7218	1.44406	2.5754	3.5846	5.0642	3.663	0.98002	1.9358	1.8987	0.9617
BRWD2 protein	A6QLS8	WDR11	136 kDa	0.45886	3.6877	1.69214	2.5754	5.3768	4.0514	2.7472	1.96	1.9358	0.94935	1.9234
TBC1 domain family member 24	A0A3Q1MU35	TBC1D24	63 kDa	0.0665196	3.6832	0.245005	3.4338	3.5846	4.0514	3.663	0.98002	0	0	0
UDENN domain-containing protein	F1N025	AVL9	72 kDa	0.133036	3.6832	0.49	3.4338	3.5846	4.0514	3.663	1.96	0	0	0
CHMP7 protein	A6H704	CHMP7	51 kDa	0.263472	3.67338	0.967832	3.4338	5.3768	4.0514	1.8315	0.98002	0.96791	0	1.9234
TSC complex subunit 1	F1MM99	TSC1	129 kDa	0.260903	3.66833	0.957078	2.5754	4.4807	3.0385	4.5787	0	0.96791	1.8987	0.9617
Transcription factor CP2	F6R2A8	TFCP2	57 kDa	0.478671	3.52862	1.68905	3.1035	4.1359	2.6488	4.2263	1.96	1.9358	1.8987	0.9617
Nudix hydrolase domain-containing protein	F1MLL8	NUDT1	18 kDa	0.417497	3.47348	1.45016	2.5754	2.6884	4.0514	4.5787	1.96	0.96791	0.94935	1.9234
Rap-GAP domain-containing protein	A0A3Q1M734	RALGAPA2	216 kDa	0.493815	3.42055	1.68912	4.2923	2.6884	3.0385	3.663	0.98002	2.9037	0.94935	1.9234
G3BP stress granule assembly factor 2	A0A3Q1MHI5	G3BP2	54 kDa	0.352417	3.41113	1.20214	5.1507	1.7923	3.0385	3.663	0	1.9358	0.94935	1.9234
PH domain-containing protein	F6QAM6	STAP2	46 kDa	0.211334	3.4057	0.71974	3.4338	3.5846	2.0257	4.5787	0	0.96791	0.94935	0.9617
Ankyrin repeat domain 17	F1MI56	ANKRD17	275 kDa	0	3.33942	0	3.3247	6.273	1.0128	2.7472	0	0	0	0
Myosin VA	F1MHT3	MYO5A	219 kDa	0.169124	3.29015	0.556442	2.8513	3.8554	4.0514	2.4025	0.29616	0.96791	0	0.9617
Interferon regulatory factor 3	Q4JF28	IRF3	47 kDa	0.377365	3.20593	1.20981	3.4338	2.6884	3.0385	3.663	0.98002	1.9358	0	1.9234
Family with sequence similarity 120C	G3X6D5	FAM120C	120 kDa	0.300961	3.20555	0.964745	2.5754	5.3768	3.0385	1.8315	0.98002	0.96791	0.94935	0.9617
Eukaryotic translation initiation factor 4E-binding protein 1	Q0P5A7	EIF4EBP1	13 kDa	0.377438	3.20102	1.20819	3.4338	3.5846	3.0385	2.7472	1.96	0	0.94935	1.9234
Ubiquitinyl hydrolase 1	E1BN58	OTUD4	120 kDa	0.380986	3.16735	1.20672	4.2923	2.6884	2.0257	3.663	0.98002	1.9358	0.94935	0.9617
Endo/exonuclease/phosphatase domain-containing protein	A0JBZ9	p97bcnt2	71 kDa	0.48038	3.02945	1.45529	3.4483	4.2073	1.6995	2.7627	1.96	1.6241	0.94935	1.2877
Cysteine-rich protein 1	Q56K04	CRIP1	9 kDa	0.158423	3.02553	0.479315	3.4338	2.6884	5.0642	0.91574	0	0.96791	0.94935	0
KIAA1522	A0A3Q1MXQ4	KIAA1522	111 kDa	0.400806	3.01073	1.20672	2.5754	3.5846	4.0514	1.8315	0.98002	1.9358	0.94935	0.9617
Vesicle amine transport 1 like	Q29RL6	VAT1L	46 kDa	0.0805033	3.00581	0.241978	2.5754	4.4807	4.0514	0.91574	0	0.96791	0	0
FERM domain-containing protein	E1BHJ3	FRMD4A	121 kDa	0.0805082	3.00563	0.241978	1.7169	2.6884	3.0385	4.5787	0	0.96791	0	0
DDHD domain containing 2	F1MSS2	DDHD2	81 kDa	0.242409	3.00075	0.727407	1.7169	3.5846	3.0385	3.663	0.98002	0.96791	0	0.9617
Mitogen-activated protein kinase kinase kinase	F1MXH6	MAP3K5	153 kDa	0.398753	2.99737	1.19521	2.5754	5.013	2.0257	2.3754	0.58215	1.5429	1.5133	1.1425
Doublecortin domain containing 2	F1MS44	DCDC2	53 kDa	0.162279	2.99132	0.48543	2.5754	2.6884	3.0385	3.663	0.98002	0	0	0.9617
Transcription elongation factor SPT5	A0A3Q1MQ76	SUPT5H	121 kDa	0.161812	2.96218	0.479315	2.5754	3.5846	2.0257	3.663	0	0.96791	0.94935	0
Importin-13	A7YWD2	IPO13	108 kDa	0	2.95813	0	5.1507	0.89614	3.0385	2.7472	0	0	0	0
Cyclin-dependent-like kinase 5	Q02399	CDK5	33 kDa	0.244899	2.95763	0.72432	3.4338	1.7923	2.0257	4.5787	0.98002	0.96791	0.94935	0
NHP2-like protein 1	Q3B8S0	SNU13	14 kDa	0.244414	2.9384	0.718187	4.2923	2.6884	2.0257	2.7472	0	0	0.94935	1.9234
Uncharacterized protein	A0A3S5ZPE7	ENSBTAG00000053984	39 kDa	0.164173	2.93801	0.482343	3.4338	5.3768	2.0257	0.91574	0.98002	0	0.94935	0
Dmx like 1	A0A3Q1NC20	DMXL1	344 kDa	0.175564	2.79101	0.49	0.85845	2.6884	3.0385	4.5787	1.96	0	0	0
Arb2 domain-containing protein	A0A3Q1NM09	FAM172A	48 kDa	0.261434	2.7767	0.725925	1.7169	2.6884	3.0385	3.663	0	2.9037	0	0
Uncharacterized protein C12orf29 homolog	Q2KJ69		37 kDa	0	2.7673	0	2.5754	1.7923	3.0385	3.663	0	0	0	0
Trafficking protein particle complex subunit 6A	Q3T086	TRAPPC6A	18 kDa	0.433487	2.76237	1.19746	2.5754	2.6884	3.0385	2.7472	0.98002	0	2.8481	0.9617
Dedicator of cytokinesis 5	A0A3Q1MC59	DOCK5	225 kDa	0.486371	2.74755	1.33633	1.7169	3.5846	2.0257	3.663	1.96	0.96791	1.2009	1.2165
Family with sequence similarity 91 member A1	F1MQF4	FAM91A1	94 kDa	0.266328	2.71382	0.722768	2.5754	2.6884	1.0128	4.5787	0.98002	0	0.94935	0.9617
DNA-directed RNA polymerase II subunit RPB3	Q3T0Q3	POLR2C	31 kDa	0.375088	2.57205	0.964745	1.7169	2.6884	4.0514	1.8315	0.98002	0.96791	0.94935	0.9617
UBR-type domain-containing protein	A3KMX6	UBR7	48 kDa	0.283991	2.5235	0.716653	1.7169	2.6884	2.0257	3.663	0	0.96791	1.8987	0
Crystallin beta-gamma domain containing 2	A0A3Q1MVS6	CRYBG2	204 kDa	0	2.5041	0	1.7169	1.7923	1.0128	5.4944	0	0	0	0
GDP-D-glucose phosphorylase 1	Q5E9T1	GDPGP1	42 kDa	0.0980118	2.49975	0.245005	3.4338	1.7923	2.0257	2.7472	0.98002	0	0	0
E3 SUMO-protein ligase RanBP2	A0A3Q1LLS4	RANBP2	340 kDa	0.291566	2.48323	0.724025	2.5741	2.6871	1.0128	3.6589	0	1.9344	0	0.9617
Discs large MAGUK scaffold protein 3	A0A3Q1MBH0	DLG3	94 kDa	0.19658	2.47728	0.486982	4.5037	2.013	2.0257	1.3667	0.98002	0.96791	0	0
Paraspeckle component 1	Q1LZD9	PSPC1	58 kDa	0.0984783	2.4414	0.240425	3.4338	3.5846	0	2.7472	0	0	0	0.9617
Importin subunit alpha	A0A3Q1MUS6	KPNA3	58 kDa	0.198752	2.41162	0.479315	1.7169	3.5846	1.0128	3.3322	0	0.96791	0.94935	0
Fibrous sheath-interacting protein 1	A0A3Q1N145	FSIP1	68 kDa	0.101921	2.32864	0.237338	1.7169	0.89614	3.0385	3.663	0	0	0.94935	0
Charged multivesicular body protein 2b	Q3SX42	CHMP2B	24 kDa	0.418467	2.32373	0.972402	1.7169	1.7923	3.0385	2.7472	1.96	0.96791	0	0.9617
WH1 domain-containing protein	F1MW19	HOMER3	40 kDa	0.104133	2.32373	0.241978	1.7169	1.7923	3.0385	2.7472	0	0.96791	0	0
Pyridine nucleotide-disulfide oxidoreductase domain-containing protein 1	A7YVH9	PYROXD1	56 kDa	0.319003	2.28025	0.727407	2.5754	2.6884	2.0257	1.8315	0.98002	0.96791	0	0.9617
ArfGAP with dual PH domains 1	A0A3Q1N0K9	ADAP1	59 kDa	0.210392	2.27083	0.477762	3.4338	1.7923	2.0257	1.8315	0	0	0.94935	0.9617
Phosphatidylinositol 4,5-bisphosphate 3-kinase catalytic subunit alpha isoform	P32871	PIK3CA	124 kDa	0	2.27083	0	3.4338	1.7923	2.0257	1.8315	0	0	0	0
WW and C2 domain containing 2	F1MZS1	WWC2	132 kDa	0.424843	2.27083	0.964745	3.4338	1.7923	2.0257	1.8315	0.98002	0.96791	0.94935	0.9617
Sperm associated antigen 6	Q32L54	SPAG6	55 kDa	0	2.25108	0	2.5754	3.5846	1.0128	1.8315	0	0	0	0
Discs large MAGUK scaffold protein 2	A0A3Q1LS38	DLG2	100 kDa	0.220756	2.18522	0.482403	1.85	1.9312	1.0128	3.9469	0	0.96791	0	0.9617
Protein kinase C beta type	P05126	PRKCB	77 kDa	0.0684254	2.10945	0.14434	1.5662	2.18	2.4639	2.2277	0	0	0.57736	0
60S ribosomal protein L36	Q3T171	RPL36	12 kDa	0	2.09969	0	1.7169	0.89614	3.0385	2.7472	0	0	0	0
Salt inducible kinase 3	F1MXE2	SIK3	150 kDa	0.115785	2.08989	0.241978	1.7169	2.6884	3.0385	0.91574	0	0.96791	0	0
1-phosphatidylinositol 4,5-bisphosphate phosphodiesterase beta-1	P10894	PLCB1	139 kDa	0	2.08486	0	0.85845	1.7923	2.0257	3.663	0	0	0	0
N-acetylated alpha-linked acidic dipeptidase like 2	A0A3Q1N6C1	NAALADL2	91 kDa	0	2.07994	0	0.85845	2.6884	2.0257	2.7472	0	0	0	0
AIG1-type G domain-containing protein	Q2KJJ4	GIMAP7	34 kDa	0.344211	2.0789	0.71558	2.9995	1.5656	1.9697	1.7808	0.98002	1.8823	0	0
Splicing factor 3B subunit 3	A0JN52	SF3B3	136 kDa	0	2.07052	0	1.7169	1.7923	2.0257	2.7472	0	0	0	0
Engulfment and cell motility protein 2	A4FUD6	ELMO2	83 kDa	0	2.06926	0	0.64432	3.363	1.5204	2.7493	0	0	0	0
Anaphase-promoting complex subunit 1	E1BAB6	ANAPC1	215 kDa	0.350681	2.06563	0.724375	1.7169	2.6884	2.0257	1.8315	0	1.9358	0	0.9617
Protein pelota homolog	A0A140T849	PELO	44 kDa	0.235756	2.06563	0.486982	1.7169	2.6884	2.0257	1.8315	0.98002	0.96791	0	0
Serine/threonine-protein kinase ULK3	F1N332	ULK3	53 kDa	0	2.04625	0	1.7169	1.7923	1.0128	3.663	0	0	0	0
Leucine rich repeat containing 71	E1BDU2	LRRC71	70 kDa	0	2.04133	0	1.7169	2.6884	1.0128	2.7472	0	0	0	0
Mic1 domain-containing protein	E1BHW7	RMC1	75 kDa	0.472607	2.04133	0.964745	1.7169	2.6884	1.0128	2.7472	0.98002	0.96791	0.94935	0.9617
Secretory carrier-associated membrane protein	A0A3Q1NFI0	SCAMP2	38 kDa	0.354828	2.04133	0.72432	1.7169	2.6884	1.0128	2.7472	0.98002	0.96791	0.94935	0

## Sheet: Ipsi vs Contra (Isth Pre)
Differentially abundant proteins according to the proximity of the ovulating ovary in the isthmus at Pre-ov
Protein name	Accession Number	Gene name	Molecular Weight	Ipsi:Contra ratio	Mean of normalized weighted spectra in contralateral	Mean of normalized weighted spectra in ipsilateral	Mean of normalized weighted spectra in contralateral (isth pre) 1	Mean of normalized weighted spectra in contralateral (isth pre) 2	Mean of normalized weighted spectra in contralateral (isth pre) 3	Mean of normalized weighted spectra in contralateral (isth pre) 4	Mean of normalized weighted spectra in ipsilateral (isth pre) 1	Mean of normalized weighted spectra in ipsilateral (isth pre) 2
Anterior gradient 2, protein disulphide isomerase family member	F1N3J3	AGR2	20 kDa	2.75602	85.467	31.011	43.073	22.363	26.923	31.685	106.68	64.254
Macrophage migration inhibitory factor	P80177	MIF	12 kDa	2.63364	64.5525	24.5108	21.537	23.605	31.174	21.727	54.608	74.497
Protein S100	A0A3Q1MFC3	S100A11	15 kDa	2.61983	38.393	14.6547	9.23	14.909	12.753	21.727	33.019	43.767
Nucleoside diphosphate kinase B	Q3T0Q4	NME2	17 kDa	2.18192	28.712	13.1591	18.884	12.483	5.2182	16.051	31.467	25.957
Acyl-CoA-binding protein	P07107	DBI	10 kDa	2.17388	25.7365	11.839	9.23	12.424	8.5019	17.2	25.399	26.074
Glucosidase 2 subunit beta	Q28034	PRKCSH	60 kDa	2.2099	19.006	8.60037	9.23	9.9391	7.0849	8.1475	20.319	17.693
Ubiquitin conjugating enzyme E2 V2	A0A3Q1MNS5	UBE2V2	23 kDa	2.32904	15.1435	6.50202	6.8108	8.8369	2.9139	7.4465	16.653	13.634
Sorcin	F6QQY9	SRI	22 kDa	2.45867	14.7305	5.99125	3.0767	3.7272	9.9189	7.2422	12.699	16.762
Inorganic diphosphatase	A0A3Q1LXA8	PPA2	39 kDa	2.086	14.434	6.91945	9.23	3.7272	5.6679	9.0527	13.969	14.899
Elongin-C	Q2KII4	ELOC	12 kDa	2.06803	13.492	6.52407	4.0993	4.966	7.0808	9.9502	13.955	13.029
40S ribosomal protein S12	Q76I81	RPS12	15 kDa	2.47329	13.162	5.32165	3.0767	6.2095	5.6652	6.3352	11.425	14.899
Gamma-glutamylaminecyclotransferase	Q0VFX9	GGACT	19 kDa	2.25055	12.572	5.5862	8.2044	4.9695	2.834	6.3369	13.969	11.175
Protein S100-A10	P60902	S100A10	11 kDa	2.77098	12.4025	4.47585	3.0767	3.7272	5.6679	5.4316	12.699	12.106
Nuclear ubiquitous casein and cyclin-dependent kinase substrate 1	Q29S11	NUCKS1	27 kDa	2.04481	11.471	5.6098	5.1278	6.2119	5.6679	5.4316	12.699	10.243
COMM domain-containing protein	F1MIC5	COMMD9	22 kDa	2.466	10.9633	4.44578	2.0511	3.7272	5.6679	6.3369	8.8896	13.037
Nucleoside diphosphate kinase A 2	P52175	NME1-2	17 kDa	2.53201	10.4189	4.11487	3.7926	6.1372	2.1736	4.3561	9.0218	11.816
Superoxide dismutase [Cu-Zn]	F6R4N7	SOD3	27 kDa	2.01446	10.3284	5.1271	4.1022	6.2119	5.6679	4.5264	7.6197	13.037
Profilin-2	Q09430	PFN2	15 kDa	2.26352	10.0323	4.43217	3.0767	4.9695	4.2509	5.4316	8.8896	11.175
CBX3 protein	A6H7C4	CBX3	21 kDa	2.07303	9.9925	4.82025	6.2373	4.7589	2.5937	5.6911	11.103	8.882
Glycerol-3-phosphate dehydrogenase [NAD(+)]	A6QQR7	GPD1L	38 kDa	2.00553	9.22325	4.5989	4.9064	4.7014	5.3621	3.4257	8.6052	9.8413
Rho-related GTP-binding protein RhoC	Q1RMJ6	RHOC	22 kDa	2.03392	6.7066	3.29738	3.2598	2.7066	3.669	3.5541	7.1109	6.3023
Mesencephalic astrocyte-derived neurotrophic factor	P80513	MANF	20 kDa	3.50012	6.6035	1.88665	3.0767	1.2424	1.417	1.8105	7.6197	5.5873
Nucleoside diphosphate kinase A 1	P52174	NME1-1	17 kDa	2.1567	5.4426	2.52358	1.9371	2.5	2.5271	3.1301	3.9592	6.926
MIF4G domain-containing protein	A5PKG2	PAIP1	46 kDa	2.01274	5.33355	2.6499	3.0767	2.4848	1.417	3.6211	5.0798	5.5873
IF rod domain-containing protein	A5D7M6	KRT5	63 kDa	2.50558	5.14245	2.0524	1.1109	3.5118	1.1204	2.4665	5.6366	4.6483
Ubiquitin conjugating enzyme E2 D3	A0A3Q1M5N0	UBE2D3	17 kDa	2.42108	4.69805	1.94047	2.0508	2.4844	1.4166	1.8101	3.8095	5.5866
Nuclear transcription factor Y subunit gamma	Q5E9X1	NFYC	37 kDa	8.51462	4.57165	0.536917	0	1.2424	0	0.90527	6.3497	2.7936
RRM domain-containing protein	F6RBQ9	RBM3	17 kDa	20.0126	4.5292	0.226318	0	0	0	0.90527	2.5399	6.5185
Acyl-CoA-binding domain-containing protein 7	Q3SZF0	ACBD7	10 kDa	3.90237	3.76735	0.9654	2.0511	0	0	1.8105	3.8098	3.7249
Adaptin ear-binding coat-associated protein 2	Q5E9Q4	NECAP2	29 kDa	12.1293	3.76735	0.3106	0	1.2424	0	0	3.8098	3.7249
Charged multivesicular body protein 4C	Q2HJ35	CHMP4C	26 kDa	2.3109	3.76735	1.63025	2.0511	1.2424	1.417	1.8105	3.8098	3.7249
Glutamate-rich WD repeat-containing protein 1	Q1JQD2	GRWD1	49 kDa	7.80446	3.76735	0.482718	1.0256	0	0	0.90527	3.8098	3.7249
Rab-GAP TBC domain-containing protein	F1MXD4	TBC1D13	46 kDa	2.14274	3.76735	1.75819	2.0511	1.2424	2.834	0.90527	3.8098	3.7249
Thioredoxin domain-containing protein 12	Q5E936	TXNDC12	19 kDa	7.19075	3.4711	0.482718	1.0256	0	0	0.90527	5.0798	1.8624
ADP-ribosylation factor-like protein 2	Q2TA37	ARL2	21 kDa	4.4179	3.1324	0.709025	1.0256	0	0	1.8105	2.5399	3.7249
Apolipoprotein C-III	P19035	APOC3	11 kDa	2.23115	3.1324	1.40394	2.0511	1.2424	1.417	0.90527	2.5399	3.7249
Aspartylglucosaminidase	F1MGY9	AGA	37 kDa	6.92052	3.1324	0.452625	0	0	0	1.8105	2.5399	3.7249
GYF domain-containing protein	F6QXG7	GIGYF2	149 kDa	13.8407	3.1324	0.226318	0	0	0	0.90527	2.5399	3.7249
Protein LSM12 homolog	Q0VCF9	LSM12	22 kDa	#DIV/0!	3.1324	0	0	0	0	0	2.5399	3.7249
Uncharacterized protein	A0A3Q1M115	ENSBTAG00000055220	16 kDa	2.23115	3.1324	1.40394	2.0511	1.2424	1.417	0.90527	2.5399	3.7249
Thioredoxin-dependent peroxide reductase, mitochondrial	P35705	PRDX3	28 kDa	#DIV/0!	2.66675	0	0	0	0	0	2.5399	2.7936
COMM domain-containing protein 7	Q3MHX1	COMMD7	23 kDa	4.55991	2.20115	0.482718	1.0256	0	0	0.90527	2.5399	1.8624
Inactive C-alpha-formylglycine-generating enzyme 2	Q58CP2	SUMF2	34 kDa	#DIV/0!	2.20115	0	0	0	0	0	2.5399	1.8624
J domain-containing protein	G3MZ88	DNAJB9	26 kDa	#DIV/0!	2.20115	0	0	0	0	0	2.5399	1.8624
UPF0184 protein C9orf16 homolog	Q2NKS9		9 kDa	8.97743	2.03175	0.226318	0	0	0	0.90527	1.2699	2.7936
Acylphosphatase-1	P41500	ACYP1	11 kDa	0	0	2.69355	3.0767	1.2424	2.834	3.6211	0	0
Oxysterol-binding protein	E1BL67	OSBPL2	55 kDa	0	0	2.52142	2.0511	2.4848	2.834	2.7158	0	0
Pre-mRNA-processing factor 19	Q08E38	PRPF19	55 kDa	0	0	2.52142	2.0511	2.4848	2.834	2.7158	0	0
Pre-mRNA-processing factor 31	E1BM48	PRPF31	55 kDa	0	0	2.46723	3.0767	1.2424	2.834	2.7158	0	0
Regulation of nuclear pre-mRNA domain-containing protein 1A	Q0P5J9	RPRD1A	36 kDa	0	0	2.26505	1.0256	2.4848	2.834	2.7158	0	0
Splicing factor 3A subunit 1	A2VDN6	SF3A1	89 kDa	0	0	2.63579	3.0767	3.7272	2.834	0.90527	0	0
TGc domain-containing protein	F1MW44	F13A1	83 kDa	0	0	2.16717	2.0511	2.4848	1.417	2.7158	0	0
Ubiquitin carboxyl-terminal hydrolase 16	Q08DA3	USP16	94 kDa	0	0	2.6057	2.0511	3.7272	2.834	1.8105	0	0
AVL9 cell migration associated	F1N025	AVL9	72 kDa	0	0	2.11298	3.0767	1.2424	1.417	2.7158	0	0
Vav guanine nucleotide exchange factor 2	A0A3Q1MQP9	VAV2	97 kDa	0	0	3.3448	4.1022	3.7272	2.834	2.7158	0	0
WASH complex subunit 1	A7Z063	WASHC1	51 kDa	0	0	5.06695	2.0511	6.2119	5.6679	6.3369	0	0
COMM domain-containing protein 4	Q5E9V6	COMMD4	22 kDa	0.0722635	0.46561	6.44322	5.1278	9.9391	7.0849	3.6211	0	0.93122
Deoxynucleoside triphosphate triphosphohydrolase SAMHD1	Q0VCA5	SAMHD1	68 kDa	0.0839686	0.46561	5.54505	7.1789	2.4848	7.0849	5.4316	0	0.93122
Pseudouridylate synthase 7 homolog	Q08DI8	PUS7	75 kDa	0.120225	0.462235	3.84475	5.0906	2.4668	4.2202	3.6014	0	0.92447
Secretory carrier-associated membrane protein	Q3T0D2	SCAMP1	40 kDa	0.137412	0.46561	3.38842	4.1022	2.4848	4.2509	2.7158	0	0.93122
Tubulin gamma-1 chain	Q0VCD2	TUBG1	51 kDa	0.161915	0.46561	2.87565	2.0511	2.4848	4.2509	2.7158	0	0.93122
R3H domain-containing protein	A0A3Q1MBN1	R3HCC1	60 kDa	0.2005	0.9312	4.6444	3.0767	6.2119	5.6679	3.6211	0	1.8624
Eukaryotic translation initiation factor 4E-binding protein 1	Q0P5A7	EIF4EBP1	13 kDa	0.202871	0.46561	2.2951	2.0511	2.4848	2.834	1.8105	0	0.93122
Chimaerin	Q0VD41	CHN2	54 kDa	0.210605	0.46561	2.21082	2.0511	1.2424	2.834	2.7158	0	0.93122
Myosin XVIIIA	E1BKQ6	MYO18A	111 kDa	0.242406	1.56615	6.46085	6.1533	4.9695	5.6679	9.0527	1.2699	1.8624
5'-3' exoribonuclease	F1MKX7	XRN2	108 kDa	0.247694	1.26995	5.1271	4.1022	6.2119	5.6679	4.5264	2.5399	0
Translin	Q08DM8	TSN	26 kDa	0.267598	1.56615	5.85262	7.1789	7.4543	4.2509	4.5264	1.2699	1.8624
1-phosphatidylinositol 4,5-bisphosphate phosphodiesterase beta-1	P10894	PLCB1	139 kDa	0.301407	2.03175	6.74087	4.1022	6.2119	8.5019	8.1475	1.2699	2.7936
Heat shock 70 kDa protein 14	Q2YDD0	HSPA14	55 kDa	0.309971	0.9312	3.00415	3.0767	2.4848	2.834	3.6211	0	1.8624
Cytochrome b5 reductase 4	Q32LH7	CYB5R4	59 kDa	0.323789	1.10056	3.399	3.0767	4.9695	2.834	2.7158	1.2699	0.93122
LOW QUALITY PROTEIN: kynurenine--oxoglutarate transaminase 1	E1BI62	LOC104968656	48 kDa	0.332019	1.10056	3.31475	3.0767	3.7272	2.834	3.6211	1.2699	0.93122
Charged multivesicular body protein 5	F1MZV2	CHMP5	25 kDa	0.346065	5.33355	15.412	11.281	12.424	19.838	18.105	5.0798	5.5873
Hexokinase	A0A3Q1M0F0	HK1	111 kDa	0.36731	3.59105	9.77662	9.2073	12.396	8.4705	9.0327	2.5343	4.6478
Phosphodiesterase	A0A3Q1N6Q5	PDE4D	77 kDa	0.38389	1.09397	2.8497	3.0644	3.7123	2.817	1.8051	1.2623	0.92564
Eukaryotic initiation factor 4A-III	Q2NL22	EIF4A3	47 kDa	0.40529	2.8361	6.9977	6.1533	8.6967	5.6679	7.4729	3.8098	1.8624
FERM domain containing kindlin 1	A0A3Q1M848	FERMT1	77 kDa	0.436272	3.1324	7.17993	5.1278	7.4543	7.0849	9.0527	2.5399	3.7249
C-terminal-binding protein 2	Q0VCQ1	CTBP2	49 kDa	0.436483	1.10056	2.52142	2.0511	2.4848	2.834	2.7158	1.2699	0.93122
Armadillo repeat containing 9	A0A3Q1MFN9	ARMC9	92 kDa	0.436494	2.20115	5.0428	4.1022	4.9695	5.6679	5.4316	2.5399	1.8624
60S ribosomal protein L11	Q3T087	RPL11	20 kDa	0.44224	3.3017	7.46585	6.1533	7.4543	9.9189	6.3369	3.8098	2.7936
Serine/threonine-protein phosphatase PP1-alpha catalytic subunit	Q3T0E7	PPP1CA	38 kDa	0.449163	1.39319	3.10175	3.6959	3.2349	3.1191	2.3571	2.0367	0.74968
HECT-type E3 ubiquitin transferase	E1BLD1	HECTD1	289 kDa	0.449829	5.92605	13.174	11.281	13.666	14.17	13.579	2.5399	9.3122
Thioredoxin reductase 1, cytoplasmic	O62768	TXNRD1	55 kDa	0.466656	6.73035	14.4225	14.358	17.393	14.17	11.769	5.0798	8.3809
Tr-type G domain-containing protein	A0A3Q1MH45	GSPT2	70 kDa	0.474391	1.01442	2.13837	1.6898	2.0471	2.0288	2.7878	0.82255	1.2063

## Sheet: Ipsi vs Contra (Isth Post)
Differentially abundant proteins according to the proximity of the ovulating ovary in the isthmus at Post-ov
Protein name	Accession Number	Gene name	Molecular Weight	Ipsi:Contra ratio	Mean of normalized weighted spectra in contralateral	Mean of normalized weighted spectra in ipsilateral	Mean of normalized weighted spectra in contralateral (isth post) 1	Mean of normalized weighted spectra in contralateral (isth post) 2	Mean of normalized weighted spectra in contralateral (isth post) 3	Mean of normalized weighted spectra in contralateral (isth post) 4	Mean of normalized weighted spectra in ipsilateral (isth post) 1	Mean of normalized weighted spectra in ipsilateral (isth post) 2	Mean of normalized weighted spectra in ipsilateral (isth post) 3	Mean of normalized weighted spectra in ipsilateral (isth post) 4
Anterior gradient 2, protein disulphide isomerase family member	F1N3J3	AGR2	20 kDa	2.95639	26.7717	79.1478	22.997	23.261	30.765	30.064	75.183	74.334	116.83	50.244
Immunoglobulin lambda-like polypeptide 1	Q1RMN8	IGL@	?	2.07988	30.9978	64.4715	28.841	47.981	28.986	18.183	75.066	75.236	46.29	61.294
Macrophage migration inhibitory factor	P80177	MIF	12 kDa	3.37825	17.02	57.4977	19.317	20.227	15.383	13.153	56.957	77.347	49.909	45.778
Protein S100	A0A3Q1MFC3	S100A11	15 kDa	3.38152	15.216	51.4532	15.638	10.114	15.383	19.729	59.235	73.329	43.103	30.146
Transthyretin	O46375	TTR	16 kDa	2.14317	19.2985	41.36	19.317	16.182	26.663	15.032	38.73	33.149	56.715	36.846
Nucleoside diphosphate kinase B	Q3T0Q4	NME2	17 kDa	2.06235	16.071	33.144	20.033	16.278	13.104	14.869	36.254	39.735	31.509	25.078
Acyl-CoA-binding protein	P07107	DBI	10 kDa	3.04568	10.1314	30.857	9.1988	8.0908	8.204	15.032	29.617	43.194	23.82	26.797
High mobility group protein B1	P10103	HMGB1	25 kDa	2.01625	14.4648	29.1645	14.367	12.216	17.039	14.237	31.98	29.828	30.712	24.138
40S ribosomal protein S21	Q32PB8	RPS21	9 kDa	2.53337	9.46397	23.9757	11.039	13.148	6.153	7.5159	26.2	19.086	23.82	26.797
Prefoldin subunit 5	Q8HYI9	PFDN5	17 kDa	2.04085	11.6215	23.7177	12.878	10.114	11.281	12.213	23.922	18.081	24.955	27.913
Calpain small subunit 1	P13135	CAPNS1	28 kDa	2.18227	9.92522	21.6595	9.1988	6.0681	11.281	13.153	21.643	21.095	22.686	21.214
40S ribosomal protein S12	Q76I81	RPS12	15 kDa	2.76136	6.55962	18.1135	6.4374	7.0755	6.151	6.5746	17.085	17.077	21.549	16.743
Protein HP-25 homolog 2	Q2KIU3	LOC511240	23 kDa	2.00973	8.50875	17.1002	9.1988	8.0908	9.2295	7.5159	20.504	14.063	21.552	12.282
Destrin	Q5E9D5	DSTN	19 kDa	2.2996	7.2688	16.7153	7.359	5.0568	8.204	8.4554	16.364	20.09	9.9022	20.505
ABRA C-terminal like	Q3ZBN0	ABRACL	9 kDa	2.54601	6.53777	16.6453	8.2789	5.0568	7.1785	5.6369	15.948	19.086	18.149	13.398
60 kDa chaperonin	F1MUZ9	HSPD1	61 kDa	2.73195	5.65602	15.452	5.5193	5.0568	9.2295	2.8185	7.9739	11.05	22.686	20.098
Sorcin	F6QQY9	SRI	22 kDa	2.1292	6.28275	13.3773	7.359	6.0681	5.1275	6.5764	12.53	15.068	14.746	11.165
Inorganic diphosphatase	A0A3Q1LXA8	PPA2	39 kDa	2.03447	6.30915	12.8358	6.4391	6.0681	6.153	6.5764	10.252	14.063	14.746	12.282
Canopy FGF signaling regulator 2	Q1LZ72	CNPY2	21 kDa	4.0478	3.16413	12.8078	2.7596	1.0114	5.1275	3.758	10.252	15.068	14.746	11.165
Protein S100-A4	P35466	S100A4	12 kDa	2.07647	5.81302	12.0706	7.359	6.0681	5.1275	4.6975	17.087	12.054	10.209	8.9323
CBX3 protein	A6H7C4	CBX3	21 kDa	3.21081	3.55918	11.4279	6.1702	1.0114	4.3959	2.6592	11.098	10.245	14.646	9.7224
Superoxide dismutase [Cu-Zn]	F6R4N7	SOD3	27 kDa	3.18139	3.42647	10.9009	3.6795	4.0454	4.102	1.879	10.252	13.059	12.477	7.8158
Copper transport protein ATOX1	Q3T0E0	ATOX1	7 kDa	2.24338	4.8357	10.8483	3.6795	4.0454	4.102	7.5159	7.9739	14.063	9.0744	12.282
Peptidyl-prolyl cis-trans isomerase FKBP1A	P18203	FKBP1A	12 kDa	2.05827	5.15607	10.6126	3.6795	4.0449	8.2029	4.697	10.252	13.057	10.209	8.9323
Apolipoprotein A-II	P81644	APOA2	11 kDa	2.52603	4.1428	10.4649	5.5193	4.0454	5.1275	1.879	11.391	9.0406	13.612	7.8158
DCN1-like protein	A0A3Q1MTL8	DCUN1D1	32 kDa	2.1451	4.87383	10.4548	4.5994	4.0454	6.153	4.6975	13.67	9.0259	9.0744	10.049
Eukaryotic translation initiation factor 4C	Q32LC3	EIF1AX	16 kDa	2.2852	4.54665	10.39	6.4391	3.0341	3.0765	5.6369	10.252	11.05	10.209	10.049
Protein CutA	A0A3Q1M083	CUTA	28 kDa	2.47032	3.59065	8.87005	3.9182	2.33	4.7251	3.3893	10.177	8.9516	8.9739	7.3777
Protein S100-A10	P60902	S100A10	11 kDa	2.17114	3.87472	8.41258	3.6795	4.0454	3.0765	4.6975	9.113	11.05	5.6715	7.8158
HD domain-containing protein	F1MR07	HDDC3	20 kDa	2.60254	3.12085	8.12215	5.5193	3.0341	2.051	1.879	6.8348	11.05	5.6715	8.9323
Endo/exonuclease/phosphatase domain-containing protein	A0JBZ9	p97bcnt2	71 kDa	3.15524	2.57105	8.11228	4.3031	2.3655	1.7207	1.8949	10.638	6.4016	7.5748	7.8347
Adapter protein GRB2	Q3T0F9	GRB2	25 kDa	2.34109	3.38075	7.91465	5.5193	2.0227	4.102	1.879	9.113	9.0406	6.8058	6.6992
Glutamine amidotransferase-like class 1 domain-containing protein 1	Q29RZ1	GATD1	23 kDa	2.45471	3.10778	7.62868	4.5994	2.0227	2.051	3.758	6.8348	9.0406	7.9401	6.6992
Profilin-2	Q09430	PFN2	15 kDa	2.09837	3.63495	7.62748	4.5994	4.0454	3.0765	2.8185	5.6957	9.0406	9.0744	6.6992
Protein phosphatase 1A	O62829	PPM1A	43 kDa	2.79446	2.65137	7.40915	2.7596	1.0114	3.0765	3.758	10.252	7.0316	4.5372	7.8158
Vesicle-associated membrane protein 3	Q2KJD2	VAMP3	12 kDa	2.15103	3.40397	7.32205	4.5997	5.0572	2.3931	1.5659	8.3543	7.0319	8.3189	5.5831
Stromal cell-derived factor 2-like protein 1	Q3T083	SDF2L1	24 kDa	2.06097	3.4578	7.12643	1.8398	4.0454	5.1275	2.8185	6.8348	7.0316	7.9401	6.6992
U6 snRNA-associated Sm-like protein LSm5	Q2HJH0	LSM5	10 kDa	3.21579	2.17807	7.00422	2.7596	2.0227	2.051	1.879	10.252	2.009	7.9401	7.8158
Mth938 domain-containing protein	Q32PA8	AAMDC	13 kDa	2.05949	3.3677	6.93575	4.5994	1.0114	4.102	3.758	6.8348	4.018	9.0744	7.8158
Vesicle-associated membrane protein-associated protein B	A2VDZ9	VAPB	27 kDa	2.17303	3.15205	6.8495	3.665	2.0227	4.102	2.8185	6.8168	5.9953	6.7878	7.7981
Replication protein A3	Q3SZ11	RPA3	14 kDa	2.66314	2.46088	6.55365	1.8398	2.0227	4.102	1.879	5.6957	7.0316	5.6715	7.8158
Mesencephalic astrocyte-derived neurotrophic factor	P80513	MANF	20 kDa	4.41429	1.46532	6.46835	0.91988	1.0114	2.051	1.879	4.5565	10.045	6.8058	4.4661
Nudix hydrolase domain-containing protein	E1B7T3	NUDT15	20 kDa	2.34755	2.66797	6.2632	3.6795	1.0114	4.102	1.879	3.4174	7.0316	5.6715	8.9323
Dehydrogenase/reductase SDR family member 11	Q3ZBV9	DHRS11	28 kDa	2.09126	2.89577	6.05582	3.6795	3.0341	2.051	2.8185	5.6957	5.0226	6.8058	6.6992
Ubiquitinyl hydrolase 1	A6H799	ATXN3	34 kDa	2.04995	2.91372	5.973	3.6795	4.0454	2.051	1.879	6.8348	8.0361	5.6715	3.3496
Casein kinase II subunit beta	P67868	CSNK2B	25 kDa	2.15267	2.6658	5.73857	2.7596	3.0341	2.051	2.8185	4.5565	6.0271	5.6715	6.6992
Cytidine aminohydrolase	A0A3Q1MGS0	CDA	24 kDa	2.3049	2.40805	5.55032	3.6795	2.0227	2.051	1.879	6.8348	3.0135	4.5372	7.8158
Peptidyl-prolyl cis-trans isomerase	G3X8B1	LOC613401	18 kDa	2.71815	2.03753	5.5383	1.5325	1.8626	2.0196	2.7354	6.2482	4.4329	7.2849	4.1872
Gluconolactonase	A0A3Q1MLX2	RGN	34 kDa	2.07154	2.6658	5.5223	2.7596	3.0341	2.051	2.8185	6.8348	4.018	4.5372	6.6992
Abhydrolase_2 domain-containing protein	Q17QL8	LYPLA2	25 kDa	3.29161	1.67733	5.5211	1.8398	0	2.051	2.8185	5.6957	4.018	5.6715	6.6992
Aspartylglucosaminidase	F1MGY9	AGA	37 kDa	#DIV/0!	0	5.5056	0	0	0	0	9.113	5.0226	4.5372	3.3496
Apolipoprotein C-III	P19035	APOC3	11 kDa	3.57906	1.46395	5.23955	1.8398	0	3.0765	0.93949	3.4174	4.018	7.9401	5.5827
Complement component C7	A0A3Q1LI40	C7	93 kDa	2.69569	1.9217	5.1803	2.7596	2.0227	1.0255	1.879	4.5565	6.0271	5.6715	4.4661
Core-binding factor subunit beta	E1B9S8	CBFB	22 kDa	3.97258	1.20894	4.80262	0.91988	1.0114	1.0255	1.879	3.4174	9.0406	3.4029	3.3496
Polyadenylate-binding protein-interacting protein 2	Q3ZC67	PAIP2	15 kDa	2.78808	1.69037	4.7129	2.7596	1.0114	2.051	0.93949	6.8348	3.0135	4.5372	4.4661
E3 ubiquitin-protein ligase	A0A3Q1LX27	UBR3	214 kDa	2.37874	1.9661	4.67683	1.8398	3.0341	2.051	0.93949	3.4174	4.018	6.8058	4.4661
Phosphatidylethanolamine binding protein 4	A0A3Q1LUP0	PEBP4	32 kDa	3.27	1.41112	4.61437	3.6795	0	1.0255	0.93949	5.6957	6.0271	2.2686	4.4661
Jupiter microtubule associated homolog 1	Q3T0T5	JPT1	16 kDa	3.68598	1.20894	4.45615	0.91988	1.0114	1.0255	1.879	5.6957	2.009	4.5372	5.5827
V-type proton ATPase subunit F	Q28029	ATP6V1F	13 kDa	#DIV/0!	0	4.43942	0	0	0	0	7.9739	3.0135	4.5372	2.2331
COMM domain containing 10	A4FUB5	COMMD10	23 kDa	3.67669	1.18608	4.36083	1.8398	0	1.0255	1.879	3.4174	5.0226	4.5372	4.4661
COMM domain containing 8	F1N7D3	COMMD8	21 kDa	3.54411	1.23044	4.36083	0.91988	1.0114	2.051	0.93949	3.4174	5.0226	4.5372	4.4661
ML domain-containing protein	E1BI28	GM2A	21 kDa	5.39444	0.769125	4.149	0	0	3.0765	0	5.6957	3.0135	4.5372	3.3496
Musculoskeletal embryonic nuclear protein 1	Q32KU9	MUSTN1	9 kDa	4.2354	0.9727	4.11977	1.8398	0	2.051	0	4.5565	4.018	5.6715	2.2331
LEM domain-containing protein	Q3SX08	EMD	29 kDa	2.81874	1.46042	4.11655	1.8398	1.0114	2.051	0.93949	5.6957	4.018	3.4029	3.3496
Acyl-CoA-binding domain-containing protein 7	Q3SZF0	ACBD7	10 kDa	4.20965	0.977593	4.11533	0.91988	0	2.051	0.93949	4.5565	4.018	4.5372	3.3496
Vesicle-associated membrane protein 8	Q3T0Y8	VAMP8	11 kDa	2.81708	1.46042	4.11412	1.8398	1.0114	2.051	0.93949	3.4174	4.018	5.6715	3.3496
COMM domain-containing protein 3	Q3SZ76	COMMD3	22 kDa	3.32686	1.22689	4.0817	0.91988	2.0227	1.0255	0.93949	3.4174	5.0226	4.5372	3.3496
EKC/KEOPS complex subunit GON7	P0C8B3	GON7	11 kDa	3.89603	1.00047	3.89788	0	1.0114	2.051	0.93949	5.6957	2.009	4.5372	3.3496
GRB2-associated-binding protein 1	A6QLU3	GAB1	76 kDa	2.24577	1.71814	3.85855	0.91988	2.0227	2.051	1.879	3.4174	3.0135	4.5372	4.4661
Grancalcin	F1N7I6	GCA	22 kDa	3.85003	0.99557	3.83297	0.91988	1.0114	2.051	0	5.6957	4.018	2.2686	3.3496
Multifunctional methyltransferase subunit TRM112-like protein	Q2KIA2	TRMT112	14 kDa	3.21569	1.18608	3.81405	1.8398	0	1.0255	1.879	2.2783	3.9923	3.4029	5.5827
Biotinidase	A6QQ07	BTD	58 kDa	2.20604	1.72169	3.79813	0.91988	1.0114	3.0765	1.879	3.4174	5.0226	3.4029	3.3496
Neudesin	Q1JQA5	NENF	18 kDa	5.18079	0.721218	3.73648	0.91988	0	1.0255	0.93949	2.2783	7.0316	3.4029	2.2331
BTB domain-containing protein	F1MDD6	KCTD14	27 kDa	3.79765	0.95257	3.61753	0.91988	1.0114	0	1.879	4.5565	2.009	5.6715	2.2331
Thioredoxin domain-containing protein 12	Q5E936	TXNDC12	19 kDa	7.43156	0.486345	3.6143	0.91988	0	1.0255	0	5.6957	2.009	3.4029	3.3496
NEDD8	P61282	NEDD8	9 kDa	3.79298	0.95257	3.61308	0.91988	1.0114	0	1.879	4.5565	2.009	4.5372	3.3496
LDL receptor related protein 2	F1N6H1	LRP2	517 kDa	4.95617	0.716325	3.55023	1.8398	0	1.0255	0	2.2783	4.018	5.6715	2.2331
Protein S100-A16	Q0VCM0	S100A16	12 kDa	4.91804	0.721218	3.54698	0.91988	0	1.0255	0.93949	3.4174	4.018	3.4029	3.3496
Catenin delta 1	E1BQ11	CTNND1	107 kDa	3.7052	0.956095	3.54253	0.91988	0	1.0255	1.879	3.4174	4.018	2.2686	4.4661
SNW domain-containing protein 1	Q1JQE0	SNW1	62 kDa	3.41874	0.947673	3.23985	1.8398	1.0114	0	0.93949	3.4174	5.0226	3.4029	1.1165
Sperm-associated antigen 7	F1MZE4	SPAG7	26 kDa	6.56558	0.491248	3.22532	0	0	1.0255	0.93949	2.2783	5.0226	1.1343	4.4661
Glia maturation factor gamma	Q56JZ9	GMFG	17 kDa	3.96184	0.768463	3.04453	1.286	1.4139	0	0.37395	5.0099	2.009	2.0373	3.1219
U6 snRNA-associated Sm-like protein LSm8	Q3ZCE0	LSM8	10 kDa	2.44212	1.222	2.98428	1.8398	2.0227	1.0255	0	3.4174	4.018	2.2686	2.2331
Down-regulator of transcription 1	Q2KJ19	DR1	19 kDa	#DIV/0!	0	2.8216	0	0	0	0	3.4174	0	3.4029	4.4661
Aryl hydrocarbon receptor interacting protein	Q7YRC1	AIP	38 kDa	9.09868	0.3058	2.78238	1.2232	0	0	0	2.0197	4.1213	2.5139	2.4746
PC4 and SFRS1-interacting protein	Q8MJG1	PSIP1	60 kDa	2.28294	1.20894	2.75995	0.91988	1.0114	1.0255	1.879	2.2783	2.009	3.4029	3.3496
UBX domain protein 2B	A0A3Q1MB36	UBXN2B	40 kDa	2.28853	1.20405	2.7555	1.8398	1.0114	1.0255	0.93949	2.2783	2.009	2.2686	4.4661
DNA-directed RNA polymerase subunit	F1MZ35	POLR2I	15 kDa	#DIV/0!	0	2.69625	0	0	0	0	3.4174	4.018	0	3.3496
Vesicle-associated membrane protein 2	P63026	VAMP2	13 kDa	10.1903	0.25275	2.5756	0	1.011	0	0	3.037	2.0086	3.0241	2.2327
Adaptin ear-binding coat-associated protein 2	Q5E9Q4	NECAP2	29 kDa	2.61781	0.947673	2.48082	1.8398	1.0114	0	0.93949	2.2783	2.009	3.4029	2.2331
E3 ubiquitin-protein ligase PPP1R11	A6QLP3	PPP1R11	14 kDa	5.38662	0.45995	2.47758	1.8398	0	0	0	3.4174	2.009	1.1343	3.3496
UPF0696 protein C11orf68 homolog	A4IFA8	VGNC	31 kDa	2.01841	1.22689	2.47637	0.91988	2.0227	1.0255	0.93949	2.2783	2.009	2.2686	3.3496
PTPc_motif domain-containing protein	A0A3Q1M691	PALD1	96 kDa	2.54105	0.974068	2.47515	0.91988	1.0114	1.0255	0.93949	1.1391	2.009	3.4029	3.3496
RRM domain-containing protein	F6RBQ9	RBM3	17 kDa	#DIV/0!	0	2.2577	0	0	0	0	2.2783	0	3.4029	3.3496
SMB domain-containing protein	Q3ZBS7	VTN	54 kDa	8.68435	0.256375	2.22645	0	0	1.0255	0	3.4174	1.0045	1.1343	3.3496
Prostaglandin-H2 D-isomerase	O02853	PTGDS	21 kDa	2.25449	0.974068	2.19603	0.91988	1.0114	1.0255	0.93949	1.1391	2.009	3.4029	2.2331
DNA-directed RNA polymerase II subunit RPB11	Q32P79	POLR2J	13 kDa	#DIV/0!	0	2.1928	0	0	0	0	2.2783	2.009	1.1343	3.3496
Protein LSM12 homolog	Q0VCF9	LSM12	22 kDa	4.496	0.487723	2.1928	0	1.0114	0	0.93949	2.2783	2.009	1.1343	3.3496
MGC159550 protein	A8WFM0	VCPKMT	15 kDa	9.33091	0.234873	2.19158	0	0	0	0.93949	1.1391	2.009	2.2686	3.3496
CCR4-NOT transcription complex subunit 7	Q3ZC01	CNOT7	33 kDa	4.41575	0.491248	2.16922	0	0	1.0255	0.93949	2.2783	3.0135	2.2686	1.1165
Metalloproteinase inhibitor 2	P16368	TIMP2	24 kDa	2.82664	0.726605	2.05385	0.45725	1.0054	0.50976	0.93401	3.4107	2.0032	1.6915	1.11
Dynein axonemal heavy chain 5	E1BMG2	DNAH5	528 kDa	0.399308	39.792	15.8893	46.863	33.318	38.798	40.189	17.087	15.012	12.477	18.981
Cullin 5	A0A3Q1MXH0	CUL5	94 kDa	0.468883	24.834	11.6442	30.356	22.25	19.485	27.245	9.113	16.072	11.343	10.049
Talin 2	F1MQI1	TLN2	271 kDa	0.408652	23.7943	9.72358	26.702	19.927	18.141	30.407	4.9573	18.095	9.4892	6.3528
Protein arginine N-methyltransferase 5	F1N443	PRMT5	73 kDa	0.479269	21.8017	10.4489	22.997	21.238	19.485	23.487	9.113	9.0406	12.477	11.165
4-alpha-glucanotransferase	F1MHT1	AGL	174 kDa	0.480974	20.6025	9.90928	20.237	20.227	18.459	23.487	7.9739	17.077	4.5372	10.049
SUMO-activating enzyme subunit 2	A4FV12	UBA2	71 kDa	0.418914	19.059	7.98407	20.237	22.25	21.536	12.213	9.113	7.0316	10.209	5.5827
GRIP1 associated protein 1	A0A3Q1N3E6	GRIPAP1	101 kDa	0.427959	16.3622	7.00237	16.558	17.193	19.485	12.213	7.9739	11.05	3.4029	5.5827
Thimet oligopeptidase	Q1JPJ8	THOP1	78 kDa	0.403294	15.014	6.05505	16.543	13.809	14.685	15.019	3.0346	10.704	4.5327	5.9489
Fucose-1-phosphate guanylyltransferase	E1B9U5	FPGT	67 kDa	0.347148	13.5435	4.7016	12.878	10.114	13.332	17.85	4.5565	3.0135	4.5372	6.6992
Dynein assembly factor 3, axonemal	A0A3Q1M6P3	DNAAF3	70 kDa	0.300376	13.3577	4.01235	13.798	13.148	13.332	13.153	3.4174	7.0316	1.1343	4.4661
FERM domain containing kindlin 1	A0A3Q1M848	FERMT1	77 kDa	0.309118	13.1138	4.0537	10.119	15.17	10.255	16.911	3.4174	6.0271	4.5372	2.2331
ATP binding cassette subfamily E member 1	A4IFE6	ABCE1	67 kDa	0.443986	11.6578	5.17588	10.119	10.114	12.306	14.092	4.5565	6.0271	4.5372	5.5827
Dynamin GTPase	A0A3Q1MIC9	DNM3	98 kDa	0.460041	11.6245	5.34775	12.465	11.98	11.997	10.056	4.3898	7.8887	2.1026	7.0099
Phosphodiesterase 4D interacting protein	A0A3Q1LKW4	PDE4DIP	281 kDa	0.399334	11.479	4.58395	11.039	11.125	14.357	9.3949	3.4174	7.0316	4.5372	3.3496
Dynein axonemal intermediate chain 2	E1BPM9	DNAI2	70 kDa	0.47891	11.393	5.45622	11.039	11.125	10.255	13.153	5.6957	6.0271	3.4029	6.6992
Golgi brefeldin A resistant guanine nucleotide exchange factor 1	E1BMC4	GBF1	207 kDa	0.38512	11.1747	4.30363	9.1988	9.1022	12.306	14.092	2.2783	7.0316	5.6715	2.2331
Ribose-phosphate pyrophosphokinase 1	Q2HJ58	PRPS1	35 kDa	0.449078	11.0906	4.98053	9.0102	11.523	10.869	12.96	4.7806	7.0316	4.7603	3.3496
26S proteasome non-ATPase regulatory subunit 8	F1MYH8	PSMD8	33 kDa	0.468979	11.0485	5.18152	14.718	6.0681	10.255	13.153	5.6957	6.0271	4.5372	4.4661
Fumarylacetoacetase	A5PKH3	FAH	46 kDa	0.467633	10.9372	5.1146	10.117	14.157	8.2028	11.272	4.556	8.0346	3.4024	4.4654
5-oxoprolinase	A0A3Q1MC53	OPLAH	146 kDa	0.478481	10.516	5.03172	11.598	7.8469	8.9513	13.668	4.4192	5.8757	5.5005	4.3315
HECT domain-containing protein	E1BAV2	HERC4	119 kDa	0.470837	10.4596	4.92475	9.1988	12.136	9.2295	11.274	4.5565	5.0226	4.5372	5.5827
FERM domain containing kindlin 2	A7MB21	FERMT2	78 kDa	0.363376	10.3753	3.77013	12.878	6.0681	11.281	11.274	3.4174	6.0271	3.4029	2.2331
N(alpha)-acetyltransferase 15, NatA auxiliary subunit	F1N4V5	NAA15	101 kDa	0.499622	10.1798	5.08603	9.0954	9.9998	13.274	8.3498	5.5676	4.9096	4.4097	5.4572
Glucosamine-6-phosphate isomerase 1	A4FV08	GNPDA1	33 kDa	0.39111	9.92272	3.88087	7.6947	15.539	7.6082	8.849	5.0338	3.4344	4.4147	2.6406
Chromosome 13 C20orf194 homolog	E1BK28	C13H20orf194	133 kDa	0.487048	9.90663	4.825	11.958	7.0795	10.255	10.334	2.2783	8.0361	3.4029	5.5827
Ribose-phosphate diphosphokinase	F6RJ91	PRPS2	37 kDa	0.46142	9.75548	4.50138	10.307	7.693	8.6159	12.406	4.3325	6.0271	3.1798	4.4661
BBS1 domain-containing protein	E1BN34	BBS1	73 kDa	0.47891	9.69785	4.6444	6.4391	8.0908	9.2295	15.032	3.4174	5.0226	5.6715	4.4661
Huntingtin interacting protein 1	F1MWF0	HIP1	116 kDa	0.367755	9.5535	3.51335	11.039	12.136	11.281	3.758	2.2783	5.0226	3.4029	3.3496
Protein phosphatase 6 regulatory subunit 1	G3N214	PPP6R1	97 kDa	0.338659	9.46735	3.2062	11.039	12.136	7.1785	7.5159	2.2783	6.0271	3.4029	1.1165
Ubiquitin protein ligase E3 component n-recognin 1	E1BIW0	UBR1	201 kDa	0.337845	9.44352	3.19045	7.359	6.0681	10.255	14.092	0	6.0271	2.2686	4.4661
Syndecan binding protein	F6QH17	SDCBP	39 kDa	0.424924	9.01837	3.83212	7.2057	8.9336	9.9132	10.021	5.5058	0.83709	3.4029	5.5827
N-alpha-acetyltransferase 50	Q0IIJ0	NAA50	19 kDa	0.268589	8.9903	2.4147	11.039	8.0908	10.255	6.5764	1.1391	4.018	2.2686	2.2331
Acetoacetyl-CoA synthetase	F1N412	AACS	75 kDa	0.469981	8.73747	4.10645	11.039	7.0795	10.255	6.5764	4.5565	4.018	2.2686	5.5827
O-phosphoseryl-tRNA(Sec) selenium transferase	E1BPY3	SEPSECS	65 kDa	0.481179	8.40353	4.0436	10.119	6.0681	6.153	11.274	2.2783	6.0271	3.4029	4.4661
Eukaryotic initiation factor 4A-III	Q2NL22	EIF4A3	47 kDa	0.494382	8.10745	4.00817	7.1425	10.114	7.1785	7.9948	4.8468	5.2786	2.5577	3.3496
Nardilysin convertase	A0A3Q1LY70	NRDC	141 kDa	0.479484	8.05235	3.86098	7.359	7.0795	10.255	7.5159	5.6957	3.0135	2.2686	4.4661
Conserved oligomeric Golgi complex subunit 6	F1MLE3	COG6	73 kDa	0.335639	8.02595	2.69382	8.2789	7.0795	9.2295	7.5159	1.1391	4.018	2.2686	3.3496
Chromosome X CXorf38 homolog	G3X6Y2	CXHXorf38	36 kDa	0.274026	7.78155	2.13235	7.359	5.0568	10.255	8.4554	2.2783	4.018	0	2.2331
116 kDa U5 small nuclear ribonucleoprotein component	A4FUD3	EFTUD2	109 kDa	0.423587	7.75985	3.28697	10.119	7.0795	8.204	5.6369	3.4174	3.0135	1.1343	5.5827
Kinesin light chain 3	Q2TBQ9	KLC3	56 kDa	0.337465	7.51122	2.53477	4.5994	7.0795	6.153	12.213	2.4221	5.0226	2.6944	0
BRO1 domain- and CAAX motif-containing protein	F1MU85	BROX	46 kDa	0.435992	6.8448	2.98428	5.5193	7.0795	8.204	6.5764	3.4174	4.018	2.2686	2.2331
Vacuolar protein sorting-associated protein 53 homolog	E1BJW7	VPS53	94 kDa	0.197709	6.82683	1.34973	5.5193	6.0681	8.204	7.5159	1.1391	2.009	1.1343	1.1165
THUMP domain-containing protein	F1N027	THUMPD3	57 kDa	0.379098	6.54402	2.48082	6.4391	6.0681	6.153	7.5159	2.2783	2.009	3.4029	2.2331
O-GlcNAc transferase subunit p110	A0A3S5ZPK0	OGT	117 kDa	0.373897	6.52117	2.43825	7.359	5.0568	6.153	7.5159	1.1391	3.0135	1.1343	4.4661
Striatin	A0A3Q1MGW7	STRN	86 kDa	0.34285	6.31762	2.166	5.5193	5.0568	7.1785	7.5159	3.4174	3.0135	0	2.2331
Kinesin-associated protein 3	Q3MHI2	KIFAP3	91 kDa	0.472557	6.2912	2.97295	6.4391	5.0568	6.153	7.5159	1.1391	4.018	2.2686	4.4661
Dynein heavy chain 6, axonemal	A0A3Q1LW75	DNAH6	476 kDa	0.18367	6.01227	1.10427	4.5994	2.0227	6.153	11.274	2.2783	1.0045	1.1343	0
Conserved oligomeric Golgi complex subunit 5	A6QPR0	COG5	22 kDa	0.477248	5.8654	2.79925	5.5184	6.0681	7.1785	4.6966	4.5565	1.0045	3.4029	2.2331
Serine/threonine-protein kinase mTOR	E1BFB4	MTOR	289 kDa	0.369771	5.84788	2.16237	5.5193	5.0568	7.1785	5.6369	0	3.0135	3.4029	2.2331
3-hydroxybutyrate dehydrogenase type 2	Q3T046	BDH2	27 kDa	0.382249	5.8299	2.22847	5.5193	4.0454	7.1785	6.5764	1.1391	1.0045	4.5372	2.2331
CDC42 binding protein kinase alpha	A0A3Q1MC24	CDC42BPA	206 kDa	0.134874	5.82637	0.785825	5.5193	5.0568	6.153	6.5764	0	2.009	1.1343	0
Deoxynucleoside triphosphate triphosphohydrolase SAMHD1	Q0VCA5	SAMHD1	68 kDa	0.361492	5.8179	2.10312	6.4391	6.0681	5.1275	5.6369	1.1391	5.0226	1.1343	1.1165
CCR4-NOT transcription complex subunit 3	E1BCS1	CNOT3	81 kDa	0.449256	5.59965	2.51567	7.359	6.0681	6.153	2.8185	4.5565	1.0045	2.2686	2.2331
UEV domain-containing protein	A5PJF9	UEVLD	52 kDa	0.455598	5.36153	2.4427	4.5994	5.0568	6.153	5.6369	1.1391	3.0135	2.2686	3.3496
Calcium-transporting ATPase	A0A3Q1ND98	ATP2B1	138 kDa	0.292039	5.36028	1.56541	4.577	4.7002	4.2571	7.9068	1.3114	3.6963	1.0851	0.16883
SCY1 like pseudokinase 1	F1MVK2	SCYL1	89 kDa	0.412858	5.32205	2.19725	4.5994	4.0454	5.1275	7.5159	2.2783	2.009	2.2686	2.2331
G protein subunit alpha i3	Q3ZCA7	GNAI3	41 kDa	0.459375	5.20795	2.3924	3.7142	4.6342	4.5537	7.9297	2.4398	2.309	2.4294	2.3914
Death associated protein kinase 2	F1MHX3	DAPK2	57 kDa	0.09801	5.12448	0.50225	3.6795	7.0795	4.102	5.6369	0	2.009	0	0
Eukaryotic translation initiation factor 4E binding protein 2	A0A3Q1MF71	EIF4EBP2	13 kDa	0.421941	5.11712	2.15912	3.6795	3.0341	7.1785	6.5764	1.1391	3.0135	1.1343	3.3496
USP domain-containing protein	A0A3Q1MCE2	USP40	152 kDa	0.484535	5.1133	2.47758	6.4391	6.0681	5.1275	2.8185	3.4174	2.009	1.1343	3.3496
Ras GTPase-activating protein 1	F1N7N8	RASA1	116 kDa	0.166947	5.0763	0.847475	4.5994	1.0114	7.1785	7.5159	1.1391	0	1.1343	1.1165
VPS50 subunit of EARP/GARPII complex	F1ML08	VPS50	111 kDa	0.309244	5.06785	1.5672	5.5193	2.0227	6.153	6.5764	0	4.018	1.1343	1.1165
1-phosphatidylinositol 4,5-bisphosphate phosphodiesterase beta-1	P10894	PLCB1	139 kDa	0.15347	4.90895	0.753375	2.7596	9.1022	3.0765	4.6975	0	3.0135	0	0
Tetratricopeptide repeat protein 5	Q0P5H9	TTC5	49 kDa	0.390605	4.88473	1.908	4.5994	7.0795	4.102	3.758	1.1391	2.009	1.1343	3.3496
Bardet-Biedl syndrome 5 protein homolog	A6QLF9	BBS5	39 kDa	0.167556	4.8836	0.818275	2.7596	4.0454	6.153	6.5764	0	1.0045	2.2686	0
Phosphatidylinositol 3-kinase catalytic subunit type 3	A0A3Q1LQK4	PIK3C3	102 kDa	0.385349	4.8787	1.88	3.6795	4.0454	6.153	5.6369	1.1391	3.0135	1.1343	2.2331
Phosphoinositide-3-kinase regulatory subunit 4	A6QLW1	PIK3R4	153 kDa	0.284734	4.85858	1.3834	2.7596	5.0568	4.102	7.5159	2.2783	1.0045	1.1343	1.1165
Conserved oligomeric Golgi complex subunit 8	F1N5R4	COG8	70 kDa	0.401985	4.8523	1.95055	4.5994	4.0454	5.1275	5.6369	2.2783	1.0045	3.4029	1.1165
5'-AMP-activated protein kinase subunit gamma-1	P58108	PRKAG1	37 kDa	0.285336	4.84403	1.38218	3.5859	5.9652	5.1275	4.6975	1.1391	1.0045	2.2686	1.1165
Tetratricopeptide repeat protein 30A	A2VE45	TTC30A	76 kDa	0.391652	4.81607	1.88623	3.6077	6.9611	5.0475	3.648	1.1391	2.009	1.1343	3.2625
DUF3730 domain-containing protein	A0A3Q1MN26	FOCAD	204 kDa	0.167611	4.66182	0.781375	3.6795	5.0568	6.153	3.758	0	2.009	0	1.1165
Intraflagellar transport protein 56	F1MF33	TTC26	64 kDa	0.236571	4.64385	1.0986	3.6795	4.0454	6.153	4.6975	1.1391	1.0045	1.1343	1.1165
L-xylulose reductase	A0A3Q1LX69	DCXR	?	0.440707	4.52018	1.99208	3.6795	4.2983	5.6403	4.4626	1.7087	1.7579	2.2686	2.2331
TSC22 domain family protein 1	Q3MHL6	TSC22D1	16 kDa	0.323393	4.481	1.44912	2.7596	6.2989	3.3105	5.555	1.1391	3.0135	1.1343	0.50959
CN hydrolase domain-containing protein	A0A3Q1NJ32	NIT1	41 kDa	0.497966	4.35618	2.16922	5.5193	4.0454	4.102	3.758	2.2783	3.0135	2.2686	1.1165
RAB, member of RAS oncogene family like 2B	A0A3Q1LHL3	RABL2B	32 kDa	0.379082	4.3118	1.63453	6.4391	3.0341	3.0765	4.6975	2.2783	2.009	1.1343	1.1165
Serine/threonine-protein phosphatase 4 catalytic subunit	A6H772	PPP4C	35 kDa	0.388024	4.31152	1.67298	1.9357	5.6152	6.26	3.4352	1.1391	1.5591	1.7606	2.2331
Creatine kinase M-type	Q9XSC6	CKM	43 kDa	0.2138	4.20755	0.899575	4.6786	5.0568	5.2158	1.879	0	0	3.5983	0
HECT domain E3 ubiquitin protein ligase 3	F1MJS5	HECTD3	97 kDa	0.451809	4.16105	1.88	2.7596	3.0341	6.153	4.6975	1.1391	3.0135	1.1343	2.2331
Radial spoke head protein 3 homolog	A8E4N3	RSPH3	69 kDa	0.455085	4.1311	1.88	3.6795	4.0454	4.102	4.6975	1.1391	3.0135	1.1343	2.2331
COMM domain-containing protein 4	Q5E9V6	COMMD4	22 kDa	0.131202	4.08455	0.5359	3.6795	5.0568	1.0255	6.5764	1.1391	1.0045	0	0
Methionine synthase	A0A3Q1M346	MTR	140 kDa	0.20038	4.0674	0.815025	5.5193	1.0114	4.102	5.6369	1.1391	1.0045	0	1.1165
Glycogen synthase kinase-3 beta	F1MIC3	GSK3B	55 kDa	0.244405	3.98752	0.97457	2.7596	2.7117	4.8007	5.6781	0	2.009	0.77278	1.1165
RNA binding motif protein 39	A0A3Q1LWZ4	RBM39	59 kDa	0.418065	3.89623	1.62887	3.6795	4.0454	4.102	3.758	1.1391	2.009	1.1343	2.2331
Kinesin motor domain-containing protein	A0A3Q1M245	KIF13A	206 kDa	0.296089	3.89585	1.15352	4.2856	4.3683	2.5525	4.377	1.3326	2.3502	0.38524	0.54604
Tripartite motif containing 47	E1BG23	TRIM47	70 kDa	0.210458	3.88807	0.818275	1.8398	3.0341	4.102	6.5764	0	1.0045	2.2686	0
Unconventional prefoldin RPB5 interactor	F1MTD6	URI1	59 kDa	0.147178	3.86165	0.56835	2.7596	3.0341	3.0765	6.5764	1.1391	0	1.1343	0
Mevalonate kinase	Q5E9T8	MVK	42 kDa	0.13864	3.85675	0.5347	3.6795	3.0341	3.0765	5.6369	0	1.0045	1.1343	0
Ring finger protein 214	F1MLH7	RNF214	78 kDa	0.487457	3.85675	1.88	3.6795	3.0341	3.0765	5.6369	1.1391	3.0135	1.1343	2.2331
PWWP domain-containing protein	F1MT65	HDGFL2	75 kDa	0.405217	3.8554	1.56228	4.5994	2.0227	4.102	4.6975	2.2783	1.7377	0	2.2331
Angiotensin-converting enzyme	F1MQJ0	ACE	150 kDa	0.0728049	3.83387	0.279125	4.5994	2.0227	3.0765	5.6369	0	0	0	1.1165
Shiftless antiviral inhibitor of ribosomal frameshifting protein homolog	Q32L09	SHFL	?	0.144352	3.67332	0.53025	2.7596	2.0227	6.153	3.758	0	1.0045	0	1.1165
E3 ubiquitin-protein ligase Midline-1	E1BAD8	MID1	75 kDa	0.301826	3.63985	1.0986	3.6795	4.0454	3.0765	3.758	1.1391	1.0045	1.1343	1.1165
Heat shock 70 kDa protein 14	Q2YDD0	HSPA14	55 kDa	0.154794	3.45427	0.5347	1.8398	5.0568	4.102	2.8185	0	1.0045	1.1343	0
Kinesin-like protein	G3MYY0	KIF6	92 kDa	0.384662	3.40987	1.31165	2.7596	4.0454	3.0765	3.758	0	3.0135	0	2.2331
UDENN domain-containing protein	F1N025	AVL9	72 kDa	0.396425	3.39055	1.3441	3.6795	2.0227	4.102	3.758	0	2.009	1.1343	2.2331
G3BP stress granule assembly factor 2	A0A3Q1MHI5	G3BP2	54 kDa	0.406611	3.38837	1.37775	2.7596	4.0454	2.051	4.6975	1.1391	1.0045	1.1343	2.2331
Occludin	A2VE81	OCLN	59 kDa	0.241945	3.38702	0.819475	3.6795	3.0341	3.0765	3.758	1.1391	1.0045	1.1343	0
Ribonucleoside-diphosphate reductase	E1BFQ8	RRM2B	41 kDa	0.471335	3.38702	1.59642	3.6795	3.0341	3.0765	3.758	1.1391	3.0135	0	2.2331
Ciliary associated calcium binding coiled-coil 1	A0A3Q1MTY4	CABCOCO1	34 kDa	0.148501	3.38212	0.50225	4.5994	3.0341	3.0765	2.8185	0	2.009	0	0
Vesicle-fusing ATPase	G3X8E2	VPS4A	53 kDa	0.0742999	3.37988	0.251125	3.9779	0.65614	5.1275	3.758	0	1.0045	0	0
LOW QUALITY PROTEIN: kynurenine--oxoglutarate transaminase 1	E1BI62	LOC104968656	48 kDa	0.148862	3.37392	0.50225	2.7596	2.0227	3.0765	5.6369	0	2.009	0	0
NID1 protein	A6QNS6	NID1	136 kDa	0.233833	3.36062	0.785825	4.5994	3.0341	2.051	3.758	0	2.009	1.1343	0
RALBP1 associated Eps domain containing 2	F1MZ73	REPS2	51 kDa	0.305354	3.2997	1.00758	1.8398	4.2375	2.2457	4.8758	1.3554	0	1.1343	1.5406
WASH complex subunit 1	A7Z063	WASHC1	51 kDa	0.244071	3.20143	0.781375	1.8398	4.0454	4.102	2.8185	0	2.009	0	1.1165
W2 domain-containing protein	A0A3S5ZP35	BZW2	58 kDa	0.185402	3.20088	0.59345	3.0937	2.5737	3.6352	3.5009	0	2.3738	0	0
WD repeat-containing protein 91	Q2HJE1	WDR91	83 kDa	0.166563	3.18347	0.53025	1.8398	3.0341	4.102	3.758	0	1.0045	0	1.1165
WW domain containing E3 ubiquitin protein ligase 2	A0A3Q1MXC6	WWP2	99 kDa	0.270236	3.15705	0.85315	2.7596	3.0341	3.0765	3.758	2.2783	0	1.1343	0
AP-1 complex subunit gamma	F6QYT8	AP1G2	97 kDa	0.469737	2.94505	1.3834	1.8398	4.0454	3.0765	2.8185	2.2783	1.0045	1.1343	1.1165
cGMP-specific 3',5'-cyclic phosphodiesterase	Q28156	PDE5A	99 kDa	0.461334	2.9257	1.34973	2.7596	2.0227	4.102	2.8185	1.1391	2.009	1.1343	1.1165
1-aminocyclopropane-1-carboxylate synthase	Q0V8M2	ACS	63 kDa	0.181372	2.92355	0.53025	1.8398	4.0454	2.051	3.758	0	1.0045	0	1.1165
Pre-mRNA-processing factor 31	E1BM48	PRPF31	55 kDa	0.181457	2.92217	0.53025	2.7596	3.0341	3.0765	2.8185	0	1.0045	0	1.1165
MAP kinase-activating death domain protein	E1BK67	MADD	183 kDa	0.193754	2.9042	0.5627	2.7596	2.0227	3.0765	3.758	0	0	1.1343	1.1165
CC2D1A protein	A5PKI6	CC2D1A	104 kDa	0.4649	2.90067	1.34852	2.7596	3.0341	2.051	3.758	0	2.009	2.2686	1.1165
SOS Ras/Rac guanine nucleotide exchange factor 1	F1N7C3	SOS1	152 kDa	0.086606	2.89962	0.251125	4.5497	3.9908	3.058	0	0	1.0045	0	0
Zyg-11 related cell cycle regulator	F1MJP6	ZER1	88 kDa	0.186312	2.69575	0.50225	1.8398	2.0227	4.102	2.8185	0	2.009	0	0
Sperm associated antigen 6	Q32L54	SPAG6	55 kDa	0.0936196	2.6824	0.251125	3.6795	3.0341	3.0765	0.93949	0	1.0045	0	0
Cystatin-C	P01035	CST3	16 kDa	0.410807	2.67425	1.0986	1.8398	2.0227	3.0765	3.758	1.1391	1.0045	1.1343	1.1165
Chromosome 17 C4orf33 homolog	E1BMH3	C17H4orf33	23 kDa	0.304721	2.67073	0.813825	1.8398	3.0341	2.051	3.758	0	1.0045	1.1343	1.1165
Mitogen-activated protein kinase 13	Q3T0N5	MAPK13	42 kDa	0.200208	2.67073	0.5347	1.8398	3.0341	2.051	3.758	0	1.0045	1.1343	0
Syndecan binding protein 2	A0A3Q1MMT4	SDCBP2	30 kDa	0.413235	2.64783	1.09417	2.7596	2.0227	2.051	3.758	1.1391	1.0045	0	2.2331
Solute carrier family 29 member 1	F6PZI3	SLC29A1	58 kDa	0	2.63122	0	1.8398	2.0227	1.0255	5.6369	0	0	0	0
Guanylate binding protein 4	E1BEE4	GBP4	133 kDa	0.466041	2.58767	1.20596	2.5856	1.5385	3.5859	2.6407	0.56196	0.93849	1.9756	1.3478
Neutral amino acid transporter A	A2VDL4	SLC1A4	56 kDa	0.21808	2.45735	0.5359	1.8398	3.0341	3.0765	1.879	1.1391	1.0045	0	0
CRAL-TRIO domain-containing protein	F1N429	SESTD1	79 kDa	0.217907	2.4538	0.5347	1.8398	4.0454	2.051	1.879	0	1.0045	1.1343	0
Zinc phosphodiesterase ELAC protein 1	Q29RY4	ELAC1	40 kDa	0	2.43585	0	1.8398	3.0341	2.051	2.8185	0	0	0	0
Proteasomal ATPase-associated factor 1	Q148I1	PAAF1	42 kDa	0	2.43092	0	2.7596	3.0341	2.051	1.879	0	0	0	0
U6 snRNA-associated Sm-like protein LSm1	Q5E9Z8	LSM1	15 kDa	0.22172	2.4116	0.5347	3.6795	1.0114	3.0765	1.879	0	1.0045	1.1343	0
Phosphoinositide 5-phosphatase	F1MBY5	OCRL	101 kDa	0.119325	2.38655	0.284775	3.6795	2.0227	1.0255	2.8185	1.1391	0	0	0
PAS domain containing serine/threonine kinase	E1BJM5	PASK	140 kDa	0	2.3735	0	2.7596	1.0114	1.0255	4.6975	0	0	0	0
SEC24 homolog B, COPII coat complex component	E1BPR4	SEC24B	157 kDa	0.235774	2.3039	0.5432	1.8398	2.0227	3.4741	1.879	0	2.1728	0	0
J domain-containing protein	A0A3Q1MZJ6	DNAJB2	32 kDa	0.111349	2.2553	0.251125	2.4546	3.0341	1.0255	2.507	0	1.0045	0	0
Calcium-binding and coiled-coil domain-containing protein 1	A0A3Q1MRI3	CALCOCO1	79 kDa	0.113174	2.21892	0.251125	1.8398	4.0454	2.051	0.93949	0	1.0045	0	0
WW and C2 domain containing 2	F1MZS1	WWC2	132 kDa	0	2.20939	0	0.91988	2.0227	3.0765	2.8185	0	0	0	0
Ring finger protein 123	E1BL26	RNF123	148 kDa	0.242549	2.2045	0.5347	1.8398	2.0227	3.0765	1.879	0	1.0045	1.1343	0
DNA-directed RNA polymerase subunit beta	A5PJW8	POLR2B	134 kDa	0.369757	2.20098	0.813825	1.8398	3.0341	2.051	1.879	0	1.0045	1.1343	1.1165
Trafficking protein particle complex subunit 2	Q3T0F2	TRAPPC2	16 kDa	0	2.18515	0	2.7596	0	4.102	1.879	0	0	0	0
Methionine synthase reductase	F1MGP5	MTRR	77 kDa	0.230073	2.183	0.50225	1.8398	2.0227	2.051	2.8185	0	2.009	0	0
Protein O-glucosyltransferase 1	Q5E9Q1	POGLUT1	46 kDa	0.372801	2.183	0.813825	1.8398	2.0227	2.051	2.8185	0	1.0045	1.1343	1.1165
Protein mago nashi homolog	Q3ZBV3	MAGOH	17 kDa	0.373586	2.18162	0.815025	2.7596	1.0114	3.0765	1.879	1.1391	1.0045	0	1.1165
Checkpoint kinase 2	F6R5E4	CHEK2	60 kDa	0.230594	2.17807	0.50225	2.7596	2.0227	2.051	1.879	0	2.009	0	0
Neurochondrin	Q2KJ97	NCDN	79 kDa	0.374195	2.17807	0.815025	2.7596	2.0227	2.051	1.879	1.1391	1.0045	0	1.1165
Phosphatidylinositol 4,5-bisphosphate 3-kinase catalytic subunit alpha isoform	P32871	PIK3CA	124 kDa	0.115297	2.17807	0.251125	2.7596	2.0227	2.051	1.879	0	1.0045	0	0
Unc-119 lipid binding chaperone B	E1BIZ3	UNC119B	29 kDa	0	2.16505	0	1.8398	1.0114	2.051	3.758	0	0	0	0
Tyrosine-protein kinase	Q5E9H3	FES	94 kDa	0.245316	2.1615	0.53025	1.8398	2.0227	1.0255	3.758	0	1.0045	0	1.1165
PKS_ER domain-containing protein	Q29RL6	VAT1L	46 kDa	0.116711	2.15168	0.251125	3.6795	2.0227	1.0255	1.879	0	1.0045	0	0
Ras-related protein Rab-13	A0A140T898	RAB13	23 kDa	0	2.04085	0	1.951	3.1563	0.12398	2.9321	0	0	0	0

## Sheet: DAVID results (Amp Pre)
Molecular Functions (MF) and Biological Processes (BP) of differentially abundant proteins between the side of ovulation in the ampulla Pre-ov
Category	GO term number	GO term name	Number of proteins	% of proteins	p-value	Protein
GOTERM_BP_DIRECT	GO:0016197	endosomal transport	7	8.23529	6.9944e-07	CHMP2B, RAB35, CHMP3, VPS37A, CHMP7, SQSTM1, VPS28
GOTERM_BP_DIRECT	GO:0039702	viral budding via host ESCRT complex	5	5.88235	3.27284e-06	CHMP2B, CHMP3, VPS37A, CHMP7, VPS28
GOTERM_BP_DIRECT	GO:0036258	multivesicular body assembly	5	5.88235	1.36266e-05	CHMP2B, CHMP3, VPS37A, CHMP7, VPS28
GOTERM_BP_DIRECT	GO:0019058	viral life cycle	5	5.88235	1.36266e-05	CHMP2B, CHMP3, VPS37A, CHMP7, VPS28
GOTERM_BP_DIRECT	GO:0043547	positive regulation of GTPase activity	12	14.1176	7.25472e-05	INPP5B, RAP1A, IQSEC2, RASA2, DAB2IP, RAPGEF1, RAB3GAP2, RANGRF, PLCB1, ARHGAP35, VAV2, S100A10
GOTERM_BP_DIRECT	GO:0046580	negative regulation of Ras protein signal transduction	4	4.70588	0.000222051	RASA2, DAB2IP, RAPGEF1, STAMBP
GOTERM_BP_DIRECT	GO:0006914	autophagy	6	7.05882	0.000431869	CHMP2B, CHMP3, VPS37A, SQSTM1, VPS28, ATG5
GOTERM_BP_DIRECT	GO:0015031	protein transport	9	10.5882	0.000577757	NECAP2, RAP1A, CHMP2B, RAB35, CHMP3, VPS37A, CHMP7, VAMP2, AP1M1
GOTERM_BP_DIRECT	GO:0000184	nuclear-transcribed mRNA catabolic process, nonsense-mediated decay	5	5.88235	0.00250505	RBM8A, RPL11, EIF4A3, RPS23, RPS12
GOTERM_MF_DIRECT	GO:0005515	protein binding	56	65.8824	0.00269884	PPP1R11, EIF4A3, PTPRJ, PPP4R1, PPP6R2, XPO5, APAF1, VPS37A, PRKCA, TUBG1, EML1, VAV2, NT5C3B, RAB35, PSME4, RAPGEF1, CHMP3, PPIH, SIK2, STAMBP, PLCB1, CHMP7, SQSTM1, VAMP2, VPS28, GALT, RBM8A, CRABP2, WBP2, RPL11, HSPBP1, FHIT, INPP5B, VTN, RAP1A, DHX36, EIF4EBP1, EIF4EBP2, IGFBP7, STAT6, HNRNPA1, ATG5, S100A10, AP1M1, CAP2, TRAPPC2, XRCC4, API5, OSBPL3, DAB2IP, MAPK14, PPP1CA, PDCL3, CHMP2B, DR…
GOTERM_BP_DIRECT	GO:0000920	cell separation after cytokinesis	3	3.52941	0.00326386	CHMP2B, CHMP3, CHMP7
GOTERM_BP_DIRECT	GO:0001525	angiogenesis	6	7.05882	0.00423534	PDCL3, DAB2IP, PRKCA, MAPK14, PLCD1, VAV2
GOTERM_BP_DIRECT	GO:0006997	nucleus organization	3	3.52941	0.00676424	CHMP2B, CHMP3, CHMP7
GOTERM_BP_DIRECT	GO:0045931	positive regulation of mitotic cell cycle	3	3.52941	0.00781909	DUSP3, EIF4EBP1, PRKCA
GOTERM_BP_DIRECT	GO:0007165	signal transduction	13	15.2941	0.00859985	CRABP2, MAPK14, NTS, VAV2, INPP5B, PPP4R1, RAP1A, RASA2, RAPGEF1, DRG2, STAT6, PLCB1, CAP2
GOTERM_BP_DIRECT	GO:0010976	positive regulation of neuron projection development	4	4.70588	0.00881381	RAP1A, DAB2IP, RAPGEF1, ARHGAP35
GOTERM_MF_DIRECT	GO:0043021	ribonucleoprotein complex binding	3	3.52941	0.00906715	EIF4A3, PPIH, PPP1CA
GOTERM_BP_DIRECT	GO:1990090	cellular response to nerve growth factor stimulus	3	3.52941	0.00953046	RAP1A, RAB35, RAPGEF1
GOTERM_MF_DIRECT	GO:0005096	GTPase activator activity	6	7.05882	0.0109881	INPP5B, RASA2, DAB2IP, RAB3GAP2, PLCB1, ARHGAP35
GOTERM_BP_DIRECT	GO:0035556	intracellular signal transduction	7	8.23529	0.0124542	RASA2, PRKCA, SIK2, PLCB1, MAPK14, SQSTM1, PLCD1
GOTERM_BP_DIRECT	GO:0007080	mitotic metaphase plate congression	3	3.52941	0.0134011	CHMP2B, CHMP3, CHMP7
GOTERM_BP_DIRECT	GO:0061763	multivesicular body-lysosome fusion	2	2.35294	0.0142254	CHMP2B, CHMP3
GOTERM_MF_DIRECT	GO:0016791	phosphatase activity	3	3.52941	0.0157638	DUSP3, PTPRJ, PPP1CA
GOTERM_MF_DIRECT	GO:0044822	poly(A) RNA binding	12	14.1176	0.0186633	RBM8A, API5, GRWD1, XPO5, RPL11, DHX36, EIF4A3, MYO5A, FLYWCH2, HNRNPA1, RPS23, RPS12
GOTERM_BP_DIRECT	GO:1901888	regulation of cell junction assembly	2	2.35294	0.0189226	RAP1A, RAPGEF1
GOTERM_BP_DIRECT	GO:0006364	rRNA processing	5	5.88235	0.0191098	NOB1, RPL11, EIF4A3, RPS23, RPS12
GOTERM_BP_DIRECT	GO:0043647	inositol phosphate metabolic process	3	3.52941	0.0210964	INPP5B, PLCB1, PLCD1
GOTERM_MF_DIRECT	GO:0017034	Rap guanyl-nucleotide exchange factor activity	2	2.35294	0.0237651	RAP1A, RAPGEF1
GOTERM_BP_DIRECT	GO:0006413	translational initiation	4	4.70588	0.0276741	EIF4E3, RPL11, RPS23, RPS12
GOTERM_BP_DIRECT	GO:0006405	RNA export from nucleus	3	3.52941	0.0282824	RBM8A, EIF4A3, HNRNPA1
GOTERM_MF_DIRECT	GO:0043184	vascular endothelial growth factor receptor 2 binding	2	2.35294	0.0284508	PDCL3, DAB2IP
GOTERM_BP_DIRECT	GO:0007264	small GTPase mediated signal transduction	5	5.88235	0.0299146	RAP1A, RAB35, RAPGEF1, ARHGAP35, VAV2
GOTERM_BP_DIRECT	GO:0070373	negative regulation of ERK1 and ERK2 cascade	3	3.52941	0.0311959	DUSP3, DAB2IP, RAPGEF1
GOTERM_BP_DIRECT	GO:0000902	cell morphogenesis	3	3.52941	0.0352563	WDR19, MAPK14, CAP2
GOTERM_MF_DIRECT	GO:0005525	GTP binding	6	7.05882	0.0372939	RAP1A, RAB35, DRG2, GPN2, TUBG1, ARHGAP35
GOTERM_BP_DIRECT	GO:0038180	nerve growth factor signaling pathway	2	2.35294	0.0374916	RAP1A, RAPGEF1
GOTERM_BP_DIRECT	GO:0043087	regulation of GTPase activity	3	3.52941	0.0384286	DAB2IP, RAB3GAP2, VAV2
GOTERM_BP_DIRECT	GO:0090090	negative regulation of canonical Wnt signaling pathway	4	4.70588	0.0428784	PSME4, DAB2IP, RAPGEF1, MAPK14
GOTERM_BP_DIRECT	GO:1904903	ESCRT III complex disassembly	2	2.35294	0.0466455	CHMP2B, CHMP7
GOTERM_BP_DIRECT	GO:0032486	Rap protein signal transduction	2	2.35294	0.0466455	RAP1A, RAPGEF1
GOTERM_BP_DIRECT	GO:0014067	negative regulation of phosphatidylinositol 3-kinase signaling	2	2.35294	0.0466455	DAB2IP, STAMBP
GOTERM_MF_DIRECT	GO:0008565	protein transporter activity	3	3.52941	0.0468298	RAP1A, RANGRF, CHMP7
GOTERM_MF_DIRECT	GO:0008190	eukaryotic initiation factor 4E binding	2	2.35294	0.0469723	EIF4EBP1, EIF4EBP2

## Sheet: DAVID results (Amp Post)
Molecular Functions (MF) and Biological Processes (BP) of differentially abundant proteins according to the proximity of the ovulating ovary in the ampulla Post-ov
Category	GO term number	GO term name	Number of proteins	% of proteins	p-value	Protein
GOTERM_MF_DIRECT	GO:0005515	protein binding	105	64.8148	1.72027e-07	OTUD4, IPO13, CTNND1, NUDT1, GIMAP7, NUB1, TBK1, HOMER3, NUDT15, PELO, MAP3K7, KPNA3, MAP3K5, PRKCB, COG5, TSC1, SCAMP2, CLIP1, PSPC1, RAB35, MADD, AKAP9, SIK3, TBC1D24, ULK3, ELMO2, PFN2, ANKRD17, URI1, CFH, PIK3R4, SNU13, MAP2, TCTEX1D2, G3BP2, EIF4EBP1, EIF4EBP2, STAP2, TP53BP1, SRGAP2, MAP2K6, YES1, AMBP, DCDC2, DSTN, ADAP1, SUPT5H, SEPSECS, TFCP2, DLG2, NASP, DLG3, CDK5, CHMP2B, STRN, PSMG2,…
GOTERM_BP_DIRECT	GO:1904903	ESCRT III complex disassembly	4	2.46914	6.80256e-05	CHMP2B, VPS4A, CHMP7, CHMP5
GOTERM_BP_DIRECT	GO:0019058	viral life cycle	5	3.08642	0.000129149	CHMP2B, VPS4A, VPS37A, CHMP7, CHMP5
GOTERM_BP_DIRECT	GO:0036258	multivesicular body assembly	5	3.08642	0.000129149	CHMP2B, VPS4A, VPS37A, CHMP7, CHMP5
GOTERM_BP_DIRECT	GO:0015031	protein transport	13	8.02469	0.000135152	RANBP3, COG5, VPS4A, GBF1, VPS37A, SCAMP2, NASP, RAB23, RAB35, CHMP2B, CHMP7, BBS4, CHMP5
GOTERM_BP_DIRECT	GO:0016197	endosomal transport	6	3.7037	0.000237958	CHMP2B, RAB35, VPS4A, VPS37A, CHMP7, CHMP5
GOTERM_BP_DIRECT	GO:0000920	cell separation after cytokinesis	4	2.46914	0.000440175	CHMP2B, VPS4A, CHMP7, CHMP5
GOTERM_BP_DIRECT	GO:0039702	viral budding via host ESCRT complex	4	2.46914	0.000810405	CHMP2B, VPS4A, VPS37A, CHMP7
GOTERM_BP_DIRECT	GO:0006997	nucleus organization	4	2.46914	0.00133481	CHMP2B, VPS4A, CHMP7, CHMP5
GOTERM_BP_DIRECT	GO:0051014	actin filament severing	3	1.85185	0.0014503	SCIN, DSTN, SRGAP2
GOTERM_BP_DIRECT	GO:0033138	positive regulation of peptidyl-serine phosphorylation	5	3.08642	0.00291779	TBK1, PIK3CA, AKAP9, ATP2B4, PFN2
GOTERM_MF_DIRECT	GO:0030371	translation repressor activity	3	1.85185	0.00367691	EIF4EBP1, EIF4EBP2, PAIP2
GOTERM_BP_DIRECT	GO:0007080	mitotic metaphase plate congression	4	2.46914	0.00372756	CHMP2B, VPS4A, CHMP7, CHMP5
GOTERM_MF_DIRECT	GO:0004674	protein serine/threonine kinase activity	10	6.17284	0.00456355	TBK1, PIK3CA, CDK5, PRKCB, PIK3R4, ULK3, SIK3, MAP3K7, MAP2K6, MAP3K5
GOTERM_BP_DIRECT	GO:0045947	negative regulation of translational initiation	3	1.85185	0.00693698	EIF4EBP1, EIF4EBP2, PAIP2
GOTERM_BP_DIRECT	GO:0010923	negative regulation of phosphatase activity	4	2.46914	0.00916866	URI1, DLG2, FKBP15, DLG3
GOTERM_BP_DIRECT	GO:0006892	post-Golgi vesicle-mediated transport	3	1.85185	0.0110506	GBF1, MYO5A, SCAMP2
GOTERM_MF_DIRECT	GO:0004672	protein kinase activity	9	5.55556	0.0110578	TBK1, CDK5, PRKCB, PIK3R4, ULK3, SIK3, MAP3K7, MAP2K6, MAP3K5
GOTERM_BP_DIRECT	GO:0006888	ER to Golgi vesicle-mediated transport	6	3.7037	0.0116289	TRAPPC6A, COG5, GBF1, RAB35, DDHD2, FOLR1
GOTERM_BP_DIRECT	GO:0021766	hippocampus development	4	2.46914	0.0118372	CDK5, ATP2B4, TSC1, BBS4
GOTERM_BP_DIRECT	GO:0021987	cerebral cortex development	4	2.46914	0.0118372	TSC1, TACC2, PLCB1, BBS4
GOTERM_BP_DIRECT	GO:0043113	receptor clustering	3	1.85185	0.012211	DLG2, CDK5, DLG3
GOTERM_MF_DIRECT	GO:0005546	phosphatidylinositol-4,5-bisphosphate binding	4	2.46914	0.0128346	SCIN, RAB35, PLCB1, PFN2
GOTERM_MF_DIRECT	GO:0008413	8-oxo-7,8-dihydroguanosine triphosphate pyrophosphatase activity	2	1.23457	0.0167534	NUDT1, NUDT15
GOTERM_MF_DIRECT	GO:0035539	8-oxo-7,8-dihydrodeoxyguanosine triphosphate pyrophosphatase activity	2	1.23457	0.0167534	NUDT1, NUDT15
GOTERM_MF_DIRECT	GO:0008022	protein C-terminus binding	6	3.7037	0.0189074	TFCP2, DLG3, VPS4A, PRRC2C, HOMER3, KPNA3
GOTERM_MF_DIRECT	GO:0005516	calmodulin binding	6	3.7037	0.0218522	MAP2, ATP2B4, MYO5A, STRN, PHKA1, PLCB1
GOTERM_BP_DIRECT	GO:0050434	positive regulation of viral transcription	3	1.85185	0.0248344	POLR2C, SUPT5H, POLR2I
GOTERM_BP_DIRECT	GO:0006203	dGTP catabolic process	2	1.23457	0.0251568	NUDT1, NUDT15
GOTERM_MF_DIRECT	GO:0019900	kinase binding	4	2.46914	0.0253445	DLG2, DLG3, WWC2, PPP2R5A
GOTERM_MF_DIRECT	GO:0005524	ATP binding	21	12.963	0.0254348	YES1, APAF1, PRKCB, VPS4A, PIK3R4, ATP2B4, MYO5A, SPATA5, KIF27, TBK1, PIK3CA, CDK5, MYO18A, ULK3, SIK3, PIP4K2A, MVD, DPH6, MAP3K7, MAP2K6, MAP3K5
GOTERM_MF_DIRECT	GO:0008536	Ran GTPase binding	3	1.85185	0.0262059	IPO13, RANBP2, RANBP3
GOTERM_BP_DIRECT	GO:0001843	neural tube closure	4	2.46914	0.0274957	APAF1, TSC1, IFT57, BBS4
GOTERM_BP_DIRECT	GO:0007286	spermatid development	4	2.46914	0.0274957	SPAG6, NSUN2, BBS4, NECTIN2
GOTERM_BP_DIRECT	GO:0060271	cilium morphogenesis	5	3.08642	0.0283359	RAB23, TTC21A, IFT57, BBS4, KIF27
GOTERM_MF_DIRECT	GO:0005096	GTPase activator activity	7	4.32099	0.0306969	RALGAPA2, CHN2, TBC1D13, TBC1D24, SRGAP2, PLCB1, ADAP1
GOTERM_BP_DIRECT	GO:0030030	cell projection organization	3	1.85185	0.0315982	SPAG6, DCDC2, TSC1
GOTERM_BP_DIRECT	GO:0002931	response to ischemia	3	1.85185	0.0315982	EIF4EBP1, MAP2K6, MAP3K5
GOTERM_BP_DIRECT	GO:0006370	7-methylguanosine mRNA capping	3	1.85185	0.0315982	POLR2C, SUPT5H, POLR2I
GOTERM_BP_DIRECT	GO:0097300	programmed necrotic cell death	2	1.23457	0.0334019	IRF3, MAP3K5
GOTERM_BP_DIRECT	GO:0045324	late endosome to vacuole transport	2	1.23457	0.0334019	PIK3R4, CHMP7
GOTERM_BP_DIRECT	GO:1902017	regulation of cilium assembly	3	1.85185	0.0389969	TBC1D13, TBC1D24, DCDC2
GOTERM_BP_DIRECT	GO:0042262	DNA protection	2	1.23457	0.0415778	NUDT1, NUDT15
GOTERM_BP_DIRECT	GO:0007223	Wnt signaling pathway, calcium modulating pathway	3	1.85185	0.0429188	GNG2, PLCB1, MAP3K7
GOTERM_BP_DIRECT	GO:0043123	positive regulation of I-kappaB kinase/NF-kappaB signaling	5	3.08642	0.047925	ANKRD17, TBK1, IRF3, PRKCB, MAP3K7

## Sheet: DAVID (Isth Pre)
Molecular Functions (MF) and Biological Processes (BP) of differentially abundant proteins according to the proximity of the ovulating ovary in the isthmus Pre-ov
Category	GO term number	GO term name	Number of proteins	% of proteins	p-value	Protein
GOTERM_MF_DIRECT	GO:0044822	poly(A) RNA binding	14	18.4211	0.000664986	SF3A1, EIF4A3, RPL11, NUCKS1, PUS7, GSPT2, GIGYF2, MANF, RBM3, GRWD1, XRN2, MYO18A, PRPF31, RPS12
GOTERM_MF_DIRECT	GO:0005515	protein binding	51	67.1053	0.000726635	UBE2D3, EIF4A3, TXNDC12, PRPF19, HK1, RBM3, MYO18A, GGACT, PDE4D, NME2, KRT5, MIF, RHOC, SCAMP1, TUBG1, COMMD7, COMMD4, TSN, VAV2, XRN2, CHMP4C, UBE2V2, PLCB1, CHMP5, PFN2, CTBP2, RPL11, ARL2, SRI, SAMHD1, HSPA14, GSPT2, PRDX3, COMMD9, HECTD1, CHN2, AGR2, EIF4EBP1, DNAJB9, RPRD1A, S100A11, S100A10, PAIP1, SF3A1, CBX3, TXNRD1, NFYC, OSBPL2, SOD3, PPP1CA, PRPF31
GOTERM_MF_DIRECT	GO:0044325	ion channel binding	5	6.57895	0.00124237	PRKCSH, PDE4D, GPD1L, SRI, S100A10
GOTERM_MF_DIRECT	GO:0043021	ribonucleoprotein complex binding	3	3.94737	0.00684057	EIF4A3, PRPF31, PPP1CA
GOTERM_MF_DIRECT	GO:0003723	RNA binding	8	10.5263	0.00742603	RBM3, SF3A1, PRKCSH, RPL11, SAMHD1, PUS7, TSN, PAIP1
GOTERM_BP_DIRECT	GO:0000302	response to reactive oxygen species	3	3.94737	0.0114914	PRDX3, TXNRD1, SOD3
GOTERM_BP_DIRECT	GO:0000184	nuclear-transcribed mRNA catabolic process, nonsense-mediated decay	4	5.26316	0.0134606	RPL11, EIF4A3, GSPT2, RPS12
GOTERM_BP_DIRECT	GO:0045727	positive regulation of translation	3	3.94737	0.0205864	RBM3, EIF4A3, PAIP1
GOTERM_BP_DIRECT	GO:0048639	positive regulation of developmental growth	2	2.63158	0.0206726	AGR2, PLCB1
GOTERM_MF_DIRECT	GO:0008289	lipid binding	4	5.26316	0.0248344	ACBD7, APOC3, DBI, S100A10
GOTERM_BP_DIRECT	GO:1901844	regulation of cell communication by electrical coupling involved in cardiac conduction	2	2.63158	0.0328734	PDE4D, SRI
GOTERM_BP_DIRECT	GO:0043030	regulation of macrophage activation	2	2.63158	0.036907	MYO18A, MIF
GOTERM_BP_DIRECT	GO:0016070	RNA metabolic process	2	2.63158	0.036907	XRN2, TSN
GOTERM_BP_DIRECT	GO:0045454	cell redox homeostasis	3	3.94737	0.0410163	PRDX3, TXNRD1, TXNDC12
GOTERM_BP_DIRECT	GO:0000244	spliceosomal tri-snRNP complex assembly	2	2.63158	0.0489083	PRPF31, PRPF19
GOTERM_BP_DIRECT	GO:0086004	regulation of cardiac muscle cell contraction	2	2.63158	0.0489083	PDE4D, SRI
GOTERM_MF_DIRECT	GO:0019899	enzyme binding	5	6.57895	0.0494382	CBX3, PDE4D, NME2, PLCB1, PUS7

## Sheet: DAVID results (Isth Post)
Molecular Functions (MF) and Biological Processes (BP) of differentially abundant proteins according to the proximity of the ovulating ovary in the isthmus Post-ov
Category	GO term number	GO term name	Number of proteins	% of proteins	p-value	Protein
GOTERM_MF_DIRECT	GO:0005515	protein binding	169	72.8448	3.36238e-15	CDA, MTRR, UBXN2B, EIF4A3, CTNND1, TXNDC12, HDDC3, EFTUD2, CAPNS1, PEBP4, CHEK2, MAGOH, PTGDS, KIFAP3, NUDT15, COG8, COG6, EIF1AX, COG5, DAPK2, AIP, OCRL, CNPY2, MIF, PASK, MID1, SDCBP2, MADD, CSNK2B, KCTD14, S100A4, TLN2, PFN2, CUTA, UNC119B, URI1, CBFB, CUL5, PIK3R4, DCUN1D1, VTN, ATXN3, SDCBP, COMMD8, KLC3, PPP4C, S100A16, G3BP2, EIF4EBP2, S100A11, ATP6V1F, S100A10, NAA50, TRAPPC2, BBS1, DR1, …
GOTERM_BP_DIRECT	GO:0070254	mucus secretion	4	1.72414	8.31733e-06	VAMP8, AGR2, VAMP2, VAMP3
GOTERM_BP_DIRECT	GO:0007173	epidermal growth factor receptor signaling pathway	6	2.58621	0.000753588	PIK3CA, FES, REPS2, GAB1, GRB2, SOS1
GOTERM_BP_DIRECT	GO:0038128	ERBB2 signaling pathway	5	2.15517	0.0013951	CUL5, PIK3CA, GAB1, GRB2, SOS1
GOTERM_MF_DIRECT	GO:0016303	1-phosphatidylinositol-3-kinase activity	5	2.15517	0.00217666	PIK3CA, PIK3R4, GAB1, GRB2, PIK3C3
GOTERM_BP_DIRECT	GO:0000398	mRNA splicing, via spliceosome	10	4.31034	0.00236489	EFTUD2, LSM8, SNW1, POLR2B, MAGOH, EIF4A3, PRPF31, LSM5, POLR2I, POLR2J
GOTERM_BP_DIRECT	GO:0061025	membrane fusion	5	2.15517	0.00241618	DNM3, GCA, UBXN2B, VAMP2, VAMP3
GOTERM_BP_DIRECT	GO:0036092	phosphatidylinositol-3-phosphate biosynthetic process	5	2.15517	0.00358747	PIK3CA, PIK3R4, GAB1, GRB2, PIK3C3
GOTERM_MF_DIRECT	GO:0003777	microtubule motor activity	6	2.58621	0.00361801	KLC3, DNAI2, DNAH5, KIF13A, DNAH6, KIF6
GOTERM_BP_DIRECT	GO:0043001	Golgi to plasma membrane protein transport	4	1.72414	0.00488929	BBS1, KIF13A, VAMP2, VAMP3
GOTERM_BP_DIRECT	GO:0015031	protein transport	13	5.60345	0.00523242	UNC119B, COG8, COG6, COG5, VPS4A, GBF1, VAMP8, UEVLD, NECAP2, VPS50, VPS53, BBS5, VAMP2
GOTERM_BP_DIRECT	GO:0042384	cilium assembly	7	3.01724	0.00536755	TTC26, BBS1, DNAI2, DNAH5, TTC30A, OCRL, BBS5
GOTERM_MF_DIRECT	GO:0016208	AMP binding	3	1.2931	0.00685408	PRPS2, PRPS1, PRKAG1
GOTERM_MF_DIRECT	GO:0042802	identical protein binding	19	8.18966	0.00779646	PRPS2, PRPS1, MVK, CBX3, DCXR, DAPK2, SRI, CDC42BPA, SDCBP2, MID1, CST3, SDCBP, VTN, ATXN3, TTR, CHEK2, CSNK2B, S100A4, GRB2
GOTERM_MF_DIRECT	GO:0005524	ATP binding	31	13.3621	0.0090327	PRPS2, GSK3B, PRPS1, MVK, DNAH5, DNAH6, VPS4A, EIF4A3, PIK3R4, PRKAG1, HSPA14, OPLAH, AACS, HSPD1, CHEK2, KIF13A, SCYL1, CKM, DAPK2, NME2, ATP2B1, PASK, CDC42BPA, KIF6, MTOR, MAPK13, PIK3CA, FES, UBA2, PIK3C3, ABCE1
GOTERM_BP_DIRECT	GO:0016310	phosphorylation	6	2.58621	0.00943404	PRPS2, PRPS1, MVK, CKM, PIK3CA, MTOR
GOTERM_BP_DIRECT	GO:0048015	phosphatidylinositol-mediated signaling	6	2.58621	0.0119425	PIK3CA, GAB1, GRB2, PIK3C3, OGT, MTOR
GOTERM_MF_DIRECT	GO:0016301	kinase activity	9	3.87931	0.0125711	PRPS2, GSK3B, PRPS1, CKM, PIK3CA, CSNK2B, PRKAG1, PIK3C3, MTOR
GOTERM_BP_DIRECT	GO:0006468	protein phosphorylation	13	5.60345	0.0152172	GSK3B, DAPK2, GMFG, PIK3R4, PRKAG1, PASK, CDC42BPA, MTOR, PIK3CA, FES, CHEK2, CSNK2B, PIK3C3
GOTERM_BP_DIRECT	GO:0042026	protein refolding	3	1.2931	0.015489	DNAJB2, FKBP1A, HSPD1
GOTERM_MF_DIRECT	GO:0004871	signal transducer activity	8	3.44828	0.0160433	FKBP1A, PPM1A, CNOT7, GNAI3, GAB1, AIP, PLCB1, CC2D1A
GOTERM_MF_DIRECT	GO:0046982	protein heterodimerization activity	13	5.60345	0.01678	PRMT5, DR1, HIP1, GCA, APOA2, SRI, SDCBP2, MID1, SDCBP, TTR, VAPB, UBA2, SOS1
GOTERM_BP_DIRECT	GO:0006888	ER to Golgi vesicle-mediated transport	7	3.01724	0.0174472	TRAPPC2, COG8, SEC24B, COG6, VAPB, COG5, GBF1
GOTERM_BP_DIRECT	GO:0008286	insulin receptor signaling pathway	5	2.15517	0.0181201	GAB1, EIF4EBP2, GRB2, SOS1, ATP6V1F
GOTERM_BP_DIRECT	GO:0007018	microtubule-based movement	5	2.15517	0.0205202	DNAH5, KIF13A, DNAH6, KIFAP3, KIF6
GOTERM_MF_DIRECT	GO:0000149	SNARE binding	4	1.72414	0.0209484	VAMP8, VPS50, VAMP2, VAMP3
GOTERM_BP_DIRECT	GO:1901796	regulation of signal transduction by p53 class mediator	6	2.58621	0.0220865	PRMT5, TTC5, CHEK2, RPA3, CSNK2B, PRKAG1
GOTERM_MF_DIRECT	GO:0004674	protein serine/threonine kinase activity	11	4.74138	0.0232971	GSK3B, PIK3CA, CHEK2, DAPK2, CSNK2B, PIK3R4, NME2, PASK, CDC42BPA, MTOR, MAPK13
GOTERM_BP_DIRECT	GO:0046777	protein autophosphorylation	7	3.01724	0.0239365	GSK3B, FES, CHEK2, DAPK2, NME2, PASK, MTOR
GOTERM_BP_DIRECT	GO:0006892	post-Golgi vesicle-mediated transport	3	1.2931	0.0243911	VAMP8, GBF1, VAMP2
GOTERM_BP_DIRECT	GO:0046827	positive regulation of protein export from nucleus	3	1.2931	0.0243911	GSK3B, PPM1A, EMD
GOTERM_BP_DIRECT	GO:0060621	negative regulation of cholesterol import	2	0.862069	0.0255618	APOA2, APOC3
GOTERM_BP_DIRECT	GO:1903531	negative regulation of secretion by cell	2	0.862069	0.0255618	VAMP8, VAMP3
GOTERM_MF_DIRECT	GO:0042803	protein homodimerization activity	17	7.32759	0.0256704	PRPS2, CDA, PRPS1, HIP1, GCA, APOA2, SDCBP2, MID1, FKBP1A, SDCBP, VAPB, S100A16, CHEK2, AGR2, PLCB1, S100A11, S100A10
GOTERM_MF_DIRECT	GO:0008047	enzyme activator activity	4	1.72414	0.0274406	GM2A, GMFG, UBA2, OGT
GOTERM_MF_DIRECT	GO:0004198	calcium-dependent cysteine-type endopeptidase activity	3	1.2931	0.0291711	GCA, CAPNS1, SRI
GOTERM_BP_DIRECT	GO:0071333	cellular response to glucose stimulus	4	1.72414	0.0292441	PIK3CA, NME2, SLC29A1, AACS
GOTERM_MF_DIRECT	GO:0016887	ATPase activity	7	3.01724	0.0305144	DNAH5, KIF13A, DNAH6, VPS4A, ABCE1, KIF6, HSPD1
GOTERM_BP_DIRECT	GO:0045727	positive regulation of translation	4	1.72414	0.0307128	RBM3, EIF4A3, PASK, MTOR
GOTERM_BP_DIRECT	GO:0060271	cilium morphogenesis	6	2.58621	0.0312648	TTC26, BBS1, UNC119B, DNAH5, OCRL, BBS5
GOTERM_MF_DIRECT	GO:0098641	cadherin binding involved in cell-cell adhesion	9	3.87931	0.0334158	LYPLA2, SDCBP, VAPB, CTNND1, BZW2, EMD, S100A11, CC2D1A, SCYL1
GOTERM_BP_DIRECT	GO:0016055	Wnt signaling pathway	7	3.01724	0.0340815	GSK3B, PPM1A, CALCOCO1, CSNK2B, CTNND1, STRN, FERMT2
GOTERM_MF_DIRECT	GO:0080025	phosphatidylinositol-3,5-bisphosphate binding	3	1.2931	0.0345646	HIP1, SESTD1, GBF1
GOTERM_BP_DIRECT	GO:0032456	endocytic recycling	3	1.2931	0.0377558	VPS50, VPS53, RAB13
GOTERM_BP_DIRECT	GO:0045742	positive regulation of epidermal growth factor receptor signaling pathway	3	1.2931	0.0377558	HIP1, AGR2, SOS1
GOTERM_MF_DIRECT	GO:0070653	high-density lipoprotein particle receptor binding	2	0.862069	0.0378995	APOA2, APOC3
GOTERM_BP_DIRECT	GO:0006203	dGTP catabolic process	2	0.862069	0.0380978	SAMHD1, NUDT15
GOTERM_BP_DIRECT	GO:0006458	'de novo' protein folding	2	0.862069	0.0380978	FKBP1A, HSPD1
GOTERM_BP_DIRECT	GO:1903593	regulation of histamine secretion by mast cell	2	0.862069	0.0380978	VAMP2, VAMP3
GOTERM_BP_DIRECT	GO:0016259	selenocysteine metabolic process	2	0.862069	0.0380978	SEPSECS, EIF4A3
GOTERM_BP_DIRECT	GO:0010903	negative regulation of very-low-density lipoprotein particle remodeling	2	0.862069	0.0380978	APOA2, APOC3
GOTERM_BP_DIRECT	GO:0071596	ubiquitin-dependent protein catabolic process via the N-end rule pathway	2	0.862069	0.0380978	UBR3, UBR1
GOTERM_MF_DIRECT	GO:0005546	phosphatidylinositol-4,5-bisphosphate binding	4	1.72414	0.0381212	HIP1, SESTD1, PLCB1, PFN2
GOTERM_BP_DIRECT	GO:0006661	phosphatidylinositol biosynthetic process	4	1.72414	0.0386265	PIK3CA, PIK3R4, OCRL, PIK3C3
GOTERM_BP_DIRECT	GO:0016032	viral process	9	3.87931	0.0400139	SNW1, CUL5, AP1G2, GBF1, APOA2, GRB2, ABCE1, PAAF1, HSPD1
GOTERM_BP_DIRECT	GO:0006906	vesicle fusion	4	1.72414	0.0403221	VAMP8, GNAI3, VAMP2, VAMP3
GOTERM_BP_DIRECT	GO:0032735	positive regulation of interleukin-12 production	3	1.2931	0.0406983	HMGB1, PLCB1, HSPD1
GOTERM_MF_DIRECT	GO:0004672	protein kinase activity	10	4.31034	0.041874	GSK3B, CHEK2, DAPK2, PIK3R4, PRKAG1, PIK3C3, PASK, MTOR, SCYL1, MAPK13
GOTERM_MF_DIRECT	GO:0030295	protein kinase activator activity	3	1.2931	0.0433102	PIK3CA, MADD, HMGB1
GOTERM_BP_DIRECT	GO:0001523	retinoid metabolic process	4	1.72414	0.0438244	TTR, APOA2, APOC3, LRP2
GOTERM_BP_DIRECT	GO:0032092	positive regulation of protein binding	4	1.72414	0.0438244	FKBP1A, GSK3B, VTN, ACE
GOTERM_MF_DIRECT	GO:0008289	lipid binding	6	2.58621	0.0448427	ACBD7, UNC119B, APOA2, APOC3, DBI, S100A10
GOTERM_BP_DIRECT	GO:0016192	vesicle-mediated transport	6	2.58621	0.0467686	VAMP8, SEC24B, AP1G2, VPS4A, VAMP2, VAMP3
GOTERM_BP_DIRECT	GO:0006891	intra-Golgi vesicle-mediated transport	3	1.2931	0.046831	COG8, COG6, COG5

## Sheet: Metascape results
Enrichment analysis of GO terms and KEGG pathways related to “sperm”, “oocyte”, “ovulation”, “fertilization” and “embryo” of DAPs according to the proximity of the ovulating ovary
DAPs in the isthmus at Pre-ov
DAPs in the isthmus at Post-ov
DAPs in the ampulla at Pre-ov
DAPs in the ampulla at Post-ov
DAPs at both stages and/or both regions
"Sperm"
	Overabundant in ipsilateral (2)	Overabundant in contralateral (6)
GO:0030317: flagellated sperm motility GO:0097722: sperm motility	RGN	ATP2B4, DNAH5, INPP5B, TTC21A
GO:1901317: regulation of flagellated sperm motility GO:1901318: negative regulation of flagellated sperm motility	RGN
GO:0007340: acrosome reaction		PLCB1
GO:0030382: sperm mitochondrion organisation	NECTIN2
GO:0035092: sperm chromatin condensation GO:0035093: spermatogenesis, exchange of chromosomal proteins	1	PSME4
"Oocyte" and "ovulation
	Overabundant in ipsilateral (2)	Overabundant in contralateral (8)
ko04114/hsa04114 : oocyte meiosis	PP2R5A	ANAPC1, PPP1CA
GO:0022602: ovulation cycle process GO:0042698: ovulation cycle		MAP2K6
ko04914/hsa04914 : progesterone-mediated oocyte maturation		ANAPC1, GNAI3, MAPK13, MAPK14, PIK3CA
"Fertilization"
	Overabundant in ipsilateral (8)	Overabundant in contralateral (19)
GO:0019953: sexual reproduction	FOLR1, HDAC4, NECTIN2, PAIP2, RGN	ACE, AP3B1, ATP2B4, BBS4, DHX36, GNPDA1, HERC4, INPP5B, MTOR, NSUN2, PLCB1, PRKAG1, PSME4, SOS1, SPATA5, TTC21A, TTC26, XRN2
GO:0007565: female pregnancy	AMBP, CORIN, PRDX3	IGFBP7, MTOR
GO:0007338: single fertilization	FOLR1	AP3B1, GNPDA1, PLCB1
GO:0009566: fertilization	FOLR1, NECTIN2	AP3B1, GNPDA1, PLCB1
GO:0080154: regulation of fertilization		PLCB1
GO:0035036: sperm-egg recognition GO:0007342: fusion of sperm to egg plasma membrane involved in single fertilization	FOLR1
GO:0007289: spermatid nucleus differentiation	NECTIN2	PSME4
"Embryo"
	Overabundant in ipsilateral (10)	Overabundant in contralateral (24)
GO:0009790: embryo development	COL6A1, FOLR1, GRB2, LRP2, PLS1, SEMA3C, SLC34A2, UBR3, VTN	APAF1, ARHGAP35, BBS4, BBS5, CNOT3, CRABP2, DHX36, DLG2, DLG3, EIF4A3, IFT57, INPP5B, NASP, NSUN2, PELO, POGLUT1, PRPF19, SEC24B, SOS1, TSC1, TXNRD1, WDR19
GO:0001701: in utero embryonic development	GRB2, SLC34A2	CNOT3, INPP5B, NASP, NSUN2, PELO, PRPF19, WDR19
GO:0007566: embryo implantation		IGFBP7
GO:0060135: maternal process involved in female pregnancy	PRDX3	MTOR
