# Supplementary material for: Spatiotemporal profiling of the bovine oviduct fluid proteome around the time of ovulation
Source: Sci Rep. 2022 Mar 9;12:4135. doi: 10.1038/s41598-022-07929-3 (PMC8907256; doi:10.1038/s41598-022-07929-3)
Supplement: Supplementary file 5 — Supplementary Data S4. [file 41598_2022_7929_MOESM5_ESM.xlsx]

## Sheet: Pre vs Post (Amp Ipsi)
Differentially abundant proteins between stages in the ipsilateral ampulla
Protein name	Accession Number	Gene name	Molecular Weight	Pre:Post ratio	Mean of normalized weighted spectra in Pre-ov	Mean of normalized weighted spectra in Post-ov	Normalized weighted spectra in Post-ov (amp ipsi) 1	Normalized weighted spectra in Post-ov (amp ipsi) 2	Normalized weighted spectra in Post-ov (amp ipsi) 3	Normalized weighted spectra in Post-ov (amp ipsi) 4	Normalized weighted spectra in Pre-ov (amp ipsi) 1	Normalized weighted spectra in Pre-ov (amp ipsi) 2	Normalized weighted spectra in Pre-ov (amp ipsi) 3	Normalized weighted spectra in Pre-ov (amp ipsi) 4
3-hydroxy-3-methylglutaryl coenzyme A synthase	F6RJG0	HMGCS1	64 kDa	2.26774	23.0362	10.1583	14.698	9.6769	6.6433	9.6148	31.311	21.701	20.089	19.044
AHNAK nucleoprotein 2	A0A3Q1LV73	AHNAK2	593 kDa	4.38346	13.7879	3.14543	3.9201	4.8395	1.8987	1.9234	8.8074	22.649	12.055	11.64
RAN binding protein 3	A0A3Q1MQ24	RANBP3	75 kDa	2.56326	6.17835	2.41035	1.96	3.8716	2.8481	0.9617	6.8502	7.5495	5.0229	5.2908
UEV and lactate/malate dehyrogenase domains	A5PJF9	UEVLD	52 kDa	2.46822	5.99092	2.42722	3.9201	2.9037	0	2.8851	5.8716	5.6621	5.0229	7.4071
DDB1 and CUL4 associated factor 8	F1N3H0	DCAF8	66 kDa	2.06306	5.48135	2.6569	2.9401	2.9037	1.8987	2.8851	2.9358	5.6621	8.0367	5.2908
Vimentin	P48616	VIM	54 kDa	52.5845	4.26105	0.0810325	0.32413	0	0	0	0.9786	6.8895	6.3598	2.8163
STEAP4 metalloreductase	E1BJW2	STEAP4	54 kDa	2.95357	4.26055	1.44251	0.98002	0.96791	1.8987	1.9234	6.8502	1.8874	3.0138	5.2908
Peptidylprolyl isomerase	A0A3Q1M6K1	PTPRJ	147 kDa	14.8666	3.5284	0.237338	0	0	0.94935	0	3.9144	0.94369	5.0229	4.2326
Myosin XVIIIA	E1BKQ6	MYO18A	111 kDa	3.6122	3.4846	0.964675	1.96	0	1.8987	0	3.9144	2.8311	4.0184	3.1745
Craniofacial development protein 1	Q8HXY9	CFDP1	33 kDa	3.15539	3.1648	1.00298	1.35	2.3012	0.1792	0.18153	2.3267	3.3655	3.393	3.574
Aldehyde dehydrogenase, mitochondrial	P20000	ALDH2	57 kDa	3.38386	2.451	0.72432	0.98002	0.96791	0.94935	0	1.9572	3.7748	3.0138	1.0582
FLYWCH family member 2	E1BBK3	FLYWCH2	15 kDa	4.61054	2.24525	0.486982	0.98002	0.96791	0	0	2.9358	1.8874	1.0046	3.1532
Elastin microfibril interfacer 1	E1BLS8	EMILIN1	107 kDa	3.10428	2.24367	0.722768	0.98002	0	0.94935	0.9617	1.9572	1.8874	3.0138	2.1163
TBC1 domain family member 24	A0A3Q1MU35	TBC1D24	63 kDa	8.19472	2.00775	0.245005	0.98002	0	0	0	1.9572	0.94369	3.0138	2.1163
Collagen alpha-1(XII) chain	F1N401	COL12A1	333 kDa	0.252078	3.52617	13.9884	19.6	2.9037	16.139	17.311	1.9572	1.8874	6.0275	4.2326
UDP-glucose glycoprotein glucosyltransferase 1	E1B9R3	UGGT1	162 kDa	0.454767	5.48418	12.0593	9.8002	16.454	10.443	11.54	1.9572	7.5495	5.0229	7.4071
Gasdermin E	E1BFC3	GSDME	55 kDa	0.381241	3.76432	9.87387	8.8202	7.7433	11.392	11.54	3.9144	1.8874	5.0229	4.2326
FCH and double SH3 domains 2	F1MI02	FCHSD2	87 kDa	0.456149	4.49848	9.86185	6.8601	7.7433	12.342	12.502	1.9572	4.7184	6.0275	5.2908
Canopy FGF signaling regulator 2	Q1LZ72	CNPY2	21 kDa	0.437795	4.22095	9.64138	9.8002	7.7433	10.443	10.579	3.9144	4.7184	4.0184	4.2326
Phospholipase A2	F1MG30	PLA2G4D	91 kDa	0.378152	3.46692	9.16807	10.78	9.6791	10.443	5.7702	6.8502	1.8874	3.0138	2.1163
Transforming growth factor-beta-induced protein ig-h3	P55906	TGFBI	74 kDa	0.477547	4.25608	8.91238	9.8002	6.7754	12.342	6.7319	2.9358	3.7748	5.0229	5.2908
Nucleoside diphosphate kinase A 1	P52174	NME1-1	17 kDa	0.458873	3.76118	8.19655	5.0134	8.3901	12.23	7.1527	3.6076	2.5218	4.4618	4.4535
D-dopachrome decarboxylase	A5PK65	DDT	13 kDa	0.38585	2.50172	6.48367	2.9401	5.8075	9.4935	7.6936	2.9358	1.8874	2.0092	3.1745
Radial spoke head 1 homolog	A0A3Q1M905	RSPH1	39 kDa	0.357921	2.23677	6.24935	3.9201	4.8395	8.5442	7.6936	0.9786	1.8874	5.0229	1.0582
Cell growth regulator with EF-hand domain 1	A0A3Q1LMK6	CGREF1	53 kDa	0.0860939	0.500472	5.8131	7.8402	7.7433	1.8987	5.7702	0	0.94369	0	1.0582
LRRNT domain-containing protein	E1BHH6	PODN	72 kDa	0.173791	1.00277	5.76997	4.9001	2.9037	8.5442	6.7319	0	0.94369	2.0092	1.0582
Alpha-galactosidase	Q1RMM9	NAGA	47 kDa	0.36064	1.99252	5.52498	3.9201	2.9037	8.5442	6.7319	1.9572	1.8874	2.0092	2.1163
Septin-5	Q0VC68	SEPTIN5	43 kDa	0.495283	2.50822	5.06423	3.9201	5.8075	3.7974	6.7319	1.9572	1.8874	3.0138	3.1745
Uncharacterized protein	G3MYP7	ENSBTAG00000047461	58 kDa	0.440263	2.22622	5.05658	2.9401	5.8075	4.7468	6.7319	0	3.7748	3.0138	2.1163
Amyloid beta precursor protein binding family B member 1	A0A3Q1MU04	APBB1	82 kDa	0.461135	2.22158	4.81762	3.9201	5.8075	5.6961	3.8468	0.9786	2.8311	4.0184	1.0582
Intraflagellar transport protein 122 homolog	F1MG59	IFT122	135 kDa	0.163135	0.74695	4.57873	3.9201	4.8395	4.7468	4.8085	0.9786	0	2.0092	0
Golgi associated, gamma adaptin ear containing, ARF binding protein 3	A0A3Q1N3P7	GGA3	80 kDa	0.488276	2.23495	4.57723	2.9401	4.8395	3.7974	6.7319	0.9786	2.8311	3.0138	2.1163
DLG associated protein 4	F1N5I2	DLGAP4	107 kDa	0.457767	1.9838	4.33365	3.9201	3.8716	5.6961	3.8468	0.9786	2.8311	2.0092	2.1163
Tetratricopeptide repeat protein 30A	A2VE45	TTC30A	76 kDa	0.235156	1.00117	4.2575	1.96	4.764	6.5343	3.7717	0.9786	0	2.0092	1.0169
Intraflagellar transport protein 43 homolog	F1MCG8	IFT43	23 kDa	0.243105	0.9981	4.10562	3.9201	5.8075	2.8481	3.8468	0.9786	0	3.0138	0
Nectin cell adhesion molecule 2	A0A3Q1MRJ9	NECTIN2	58 kDa	0.291247	1.19485	4.10252	3.9201	5.8075	3.7974	2.8851	0	3.7748	1.0046	0
Tax1-binding protein 1 homolog	Q2KJE0	TAX1BP1	94 kDa	0.363973	1.48985	4.0933	2.9401	4.8395	4.7468	3.8468	0	1.8874	3.0138	1.0582
Mitogen-activated protein kinase	A0A3Q1LTT9	MAPK14	64 kDa	0.420813	1.71928	4.0856	1.96	4.8395	5.6961	3.8468	0.9786	2.8311	2.0092	1.0582
VPS50 subunit of EARP/GARPII complex	F1ML08	VPS50	111 kDa	0.449463	1.7345	3.85905	2.9401	4.8395	2.8481	4.8085	0.9786	1.8874	3.0138	1.0582
Anterior gradient 3, protein disulphide isomerase family member	G3MXN0	AGR3	19 kDa	0.0613555	0.235923	3.84517	1.96	4.8395	5.6961	2.8851	0	0.94369	0	0
Histone deacetylase	F1MYR0	HDAC4	120 kDa	0.399538	1.47463	3.69082	2.9401	3.8716	5.0665	2.8851	0	2.8311	2.0092	1.0582
Metalloproteinase inhibitor 2	F1N430	TIMP2	26 kDa	0.281574	1.0221	3.62995	3.4501	2.9207	4.7634	3.3856	0	0.9492	1.0105	2.1287
TBC1 domain family member 15	A0A3Q1MTW0	TBC1D15	79 kDa	0.270993	0.98105	3.6202	2.9401	5.8075	2.8481	2.8851	0.9786	1.8874	0	1.0582
Versican core protein	P81282	VCAN	370 kDa	0.423323	1.53185	3.61863	2.9401	4.8395	2.8481	3.8468	0	0.94369	2.0092	3.1745
Intraflagellar transport protein 27 homolog	Q0VCN3	IFT27	21 kDa	0.33919	1.2253	3.61242	2.9401	2.9037	3.7974	4.8085	0	1.8874	3.0138	0
Protein disulfide isomerase CRELD2	Q2KIT5	CRELD2	38 kDa	0.442458	1.49673	3.38275	3.9201	2.9037	1.8987	4.8085	0.9786	1.8874	1.0046	2.1163
Peptidyl-prolyl cis-trans isomerase NIMA-interacting 4	A6QPY8	PIN4	14 kDa	0.365421	1.2322	3.372	2.9401	2.9037	3.7974	3.8468	0.9786	1.8874	1.0046	1.0582
Lysozyme C, tracheal isozyme	Q27996	LYZ1	16 kDa	0.232372	0.75929	3.26756	4.8961	2.8997	0.94805	4.3264	0.97726	0	1.0032	1.0567
Intraflagellar transport 88	A0A3Q1MNB3	IFT88	96 kDa	0.319426	1.00277	3.1393	2.9401	3.8716	1.8987	3.8468	0	0.94369	2.0092	1.0582
Transcription initiation factor TFIID subunit 7	Q2HJG8	TAF7	40 kDa	0.39289	1.2322	3.13625	1.96	4.8395	1.8987	3.8468	0.9786	1.8874	1.0046	1.0582
Vacuolar protein sorting-associated protein 28 homolog	Q3T178	VPS28	25 kDa	0.233315	0.731723	3.1362	2.9401	1.9358	1.8987	5.7702	0.9786	0.94369	1.0046	0
Unc-51 like kinase 4	A0A3Q1LRS3	ULK4	142 kDa	0.400213	1.25208	3.12852	1.96	3.8716	3.7974	2.8851	0	1.8874	1.0046	2.1163
Chromosome 24 C18orf25 homolog	A0A3Q1MJK5	C24H18orf25	43 kDa	0.430543	1.24742	2.89732	2.9401	2.9037	1.8987	3.8468	0.9786	0.94369	2.0092	1.0582
N-glycanase 1	E1BKB2	NGLY1	75 kDa	0.344406	0.996273	2.89272	1.96	2.9037	1.8987	4.8085	0.9786	0.94369	1.0046	1.0582
COMM domain-containing protein 4	Q5E9V6	COMMD4	22 kDa	0.42619	1.2322	2.8912	1.96	3.8716	2.8481	2.8851	0.9786	1.8874	1.0046	1.0582
DEAD box protein 5	F1MBQ8	DDX5	82 kDa	0.404557	1.0897	2.69355	4.0101	1.5155	2.1296	3.119	1.3841	0.67677	1.4209	0.87701
COMM domain-containing protein 7	Q3MHX1	COMMD7	23 kDa	0.463782	1.2322	2.65685	3.9201	1.9358	2.8481	1.9234	0.9786	1.8874	1.0046	1.0582
WASH complex subunit 5	F1MKJ5	WASHC5	134 kDa	0.3717	0.98755	2.65685	3.9201	1.9358	2.8481	1.9234	0	1.8874	1.0046	1.0582
CAMKK1	E1BIP3	CAMKK1	56 kDa	0.470322	1.24742	2.65227	2.9401	1.9358	2.8481	2.8851	0.9786	0.94369	2.0092	1.0582
HEAT repeat-containing protein 6	E1BHR5	HEATR6	129 kDa	0.378515	1.00277	2.64922	1.96	2.9037	2.8481	2.8851	0	0.94369	2.0092	1.0582
Arf-GAP domain-containing protein	F1MI54	ARFGAP1	45 kDa	0.304741	0.7364	2.41648	2.9401	2.9037	1.8987	1.9234	0	1.8874	0	1.0582
CBY1-interacting BAR domain-containing protein 2	Q1RMK1	CIBAR2	33 kDa	0.400696	0.96765	2.41492	2.9401	1.9358	1.8987	2.8851	0.9786	1.8874	1.0046	0
60S ribosomal protein L35a	E1BHM9	ENSBTAG00000011704	13 kDa	0.299574	0.723	2.41343	1.96	3.8716	1.8987	1.9234	0	1.8874	1.0046	0

## Sheet: Pre vs Post (Isth Ipsi)
Differentially abundant proteins between stages in the ipsilateral isthmus
Protein name	Accession Number	Gene name	Molecular Weight	Pre:Post ratio	Mean of normalized weighted spectra in Pre-ov	Mean of normalized weighted spectra in Post-ov	Normalized weighted spectra in Pre-ov (isth ipsi) 1	Normalized weighted spectra in Pre-ov (isth ipsi) 2	Normalized weighted spectra in Pre-ov (isth ipsi) 3	Normalized weighted spectra in Pre-ov (isth ipsi) 4	Normalized weighted spectra in Post-ov (isth ipsi) 1	Normalized weighted spectra in Post-ov (isth ipsi) 2
3-hydroxy-3-methylglutaryl coenzyme A synthase	F6RJG0	HMGCS1	64 kDa	2.18256	25.818	11.8293	13.667	10.045	10.209	13.396	33.016	18.62
Bardet-Biedl syndrome 2 protein homolog	F1MU26	BBS2	80 kDa	2.35779	8.33925	3.5369	2.2783	4.018	2.2686	5.5827	10.16	6.5185
Histidine-rich glycoprotein	F1MKS5	HRG	61 kDa	2.00696	7.9746	3.97348	3.983	3.6809	3.0221	5.2079	8.0371	7.9121
Elongation factor Tu GTP binding domain containing 2	A4FUD3	EFTUD2	109 kDa	2.34381	7.70405	3.28697	3.4174	3.0135	1.1343	5.5827	8.8896	6.5185
3-hydroxybutyrate dehydrogenase type 2	Q3T046	BDH2	27 kDa	3.3811	7.5347	2.22847	1.1391	1.0045	4.5372	2.2331	7.6197	7.4497
Deoxyhypusine synthase	Q6EWQ6	DHPS	41 kDa	12.558	6.30725	0.50225	0	2.009	0	0	8.8896	3.7249
THUMP domain-containing protein	F1N027	THUMPD3	57 kDa	2.40585	5.9685	2.48082	2.2783	2.009	3.4029	2.2331	6.3497	5.5873
CTP synthase	A0JNE9	CTPS1	67 kDa	2.44519	5.87835	2.40405	2.2783	2.4008	2.2686	2.6685	5.0798	6.6769
WD repeat domain 47	E1BP79	WDR47	102 kDa	2.49732	4.23295	1.695	2.2783	0	2.2686	2.2331	3.8098	4.6561
5', 3'-nucleotidase, cytosolic	G3X6X2	NT5C	45 kDa	7.66355	4.0636	0.53025	0	1.0045	0	1.1165	2.5399	5.5873
L-xylulose reductase	A0A3Q1LX69	LYZ1	24 kDa	2.03464	4.05315	1.99208	1.7087	1.7579	2.2686	2.2331	5.0798	3.0265
Neurochondrin	Q2KJ97	NCDN	79 kDa	4.62237	3.76735	0.815025	1.1391	1.0045	0	1.1165	3.8098	3.7249
Ras GTPase-activating protein 1	F1N7N8	RASA1	116 kDa	3.89593	3.3017	0.847475	1.1391	0	1.1343	1.1165	3.8098	2.7936
VPS26 endosomal protein sorting factor C	F6Q850	VPS26C	33 kDa	2.32077	3.1324	1.34973	1.1391	2.009	1.1343	1.1165	2.5399	3.7249
Occludin	A2VE81	OCLN	59 kDa	3.25422	2.66675	0.819475	1.1391	1.0045	1.1343	0	2.5399	2.7936
Phosphatidylinositol-3-phosphate phosphatase	A0A3Q1LMW0	MTMR3	134 kDa	2.42741	2.66675	1.0986	1.1391	1.0045	1.1343	1.1165	2.5399	2.7936
Peroxiredoxin 3	P35705	PRDX3	28 kDa	#DIV/0!	2.66675	0	0	0	0	0	2.5399	2.7936
Unc-119 lipid binding chaperone B	E1BIZ3	UNC119B	29 kDa	#DIV/0!	2.4974	0	0	0	0	0	1.2699	3.7249
COMM domain-containing protein 7	Q3MHX1	COMMD7	23 kDa	7.72944	2.20115	0.284775	1.1391	0	0	0	2.5399	1.8624
Protein O-glucosyltransferase 1	Q5E9Q1	POGLUT1	46 kDa	2.7047	2.20115	0.813825	0	1.0045	1.1343	1.1165	2.5399	1.8624
Bms1-type G domain-containing protein	F1MSR6	TSR1	92 kDa	#DIV/0!	2.03175	0	0	0	0	0	1.2699	2.7936
WD repeat domain 45B	F1MW27	WDR45B	38 kDa	8.09059	2.03175	0.251125	0	1.0045	0	0	1.2699	2.7936
Angiotensinogen	A0A3Q1LGY9	AGT	51 kDa	0.438404	12.9945	29.6405	22.782	36.161	28.357	31.262	10.159	15.83
Microtubule associated protein 1B	A0A3Q1MTY6	MAP1B	270 kDa	0.431382	6.561	15.2093	11.391	19.086	13.612	16.748	3.8098	9.3122
DNA repair protein RAD50	G3X6W2	RAD50	154 kDa	0.348138	2.963	8.511	10.252	8.0361	7.9401	7.8158	1.2699	4.6561
Oxidation resistance protein 1	A5PKL1	OXR1	98 kDa	0.32824	2.79365	8.511	10.252	8.0361	7.9401	7.8158	0	5.5873
Microtubule-associated protein	F1MEW3	MAP2	217 kDa	0.495714	3.9367	7.94147	7.9739	8.0361	7.9401	7.8158	5.0798	2.7936
60S ribosomal protein L21	Q861S4	RPL21	19 kDa	0.476804	3.5198	7.38208	5.6957	6.9602	7.9401	8.9323	2.4497	4.5899
Aftiphilin	E1BE06	AFTPH	102 kDa	0.212044	1.3968	6.5873	6.8348	6.0271	5.6715	7.8158	0	2.7936
Endophilin-B1	Q32LM0	SH3GLB1	41 kDa	0.412315	2.4974	6.05703	6.8348	5.0226	5.6715	6.6992	1.2699	3.7249
Tubby-like protein	F1N7S0	TULP3	53 kDa	0.443099	2.66675	6.0184	5.6957	5.9894	6.8058	5.5827	2.5399	2.7936
Septin-5	Q0VC68	SEPTIN5	43 kDa	0.44689	2.66675	5.96735	5.6957	8.0361	5.6715	4.4661	2.5399	2.7936
NDK domain-containing protein	E1BDQ6	NME5	24 kDa	0.349947	2.03175	5.80588	6.8348	4.018	5.6715	6.6992	1.2699	2.7936
Transmembrane p24 trafficking protein 8	E1BNI6	TMED8	36 kDa	0.383112	2.20115	5.74545	6.8348	6.0271	4.5372	5.5827	2.5399	1.8624
Tax1-binding protein 1 homolog	Q2KJE0	TAX1BP1	94 kDa	0.383192	2.20115	5.74425	5.6957	6.0271	5.6715	5.5827	2.5399	1.8624
High mobility group nucleosome binding domain 5	A0A3Q1LWS9	HMGN5	34 kDa	0.464706	2.66675	5.73857	4.5565	6.0271	5.6715	6.6992	2.5399	2.7936
Synergin gamma	F1MI41	SYNRG	147 kDa	0.282027	1.3968	4.95273	4.5565	4.018	4.5372	6.6992	0	2.7936
Eukaryotic translation initiation factor 4 gamma 2	Q95L46	EIF4G2	102 kDa	0.415295	2.03175	4.8923	4.5565	6.0271	3.4029	5.5827	1.2699	2.7936
Cell growth regulator with EF-hand domain 1	A0A3Q1LMK6	CGREF1	53 kDa	0.0955215	0.46561	4.8744	5.6957	7.0316	4.5372	2.2331	0	0.93122
Transcription elongation factor SPT5	A0A3Q1MQ76	SUPT5H	121 kDa	0.436816	2.03175	4.65128	5.6957	5.0226	4.5372	3.3496	1.2699	2.7936
cAMP-dependent protein kinase inhibitor	Q0VCK2	PKIB	9 kDa	0.437766	2.03175	4.64117	4.5565	5.0226	3.4029	5.5827	1.2699	2.7936
Translin	Q08DM8	TSN	26 kDa	0.356752	1.56615	4.39002	4.5565	4.018	3.4029	5.5827	1.2699	1.8624
Intraflagellar transport protein 22 homolog	Q5E9J4	IFT22	21 kDa	0.224987	0.9312	4.1389	4.5565	3.0135	3.4029	5.5827	0	1.8624
Vesicle-associated membrane protein 8	Q3T0Y8	VAMP8	11 kDa	0.226342	0.9312	4.11412	3.4174	4.018	5.6715	3.3496	0	1.8624
Heme binding protein 2	E1BFP1	HEBP2	23 kDa	0.339881	1.3968	4.10968	3.4174	4.018	4.5372	4.4661	0	2.7936
Golgi associated, gamma adaptin ear containing, ARF binding protein 3	A0A3Q1N3P7	GGA3	80 kDa	0.437542	1.56615	3.57943	3.4174	3.0135	4.5372	3.3496	1.2699	1.8624
TBC1 domain family member 8B	F1MSJ6	TBC1D8B	129 kDa	0.438087	1.56615	3.57498	3.4174	3.0135	3.4029	4.4661	1.2699	1.8624
Intraflagellar transport protein 43 homolog	F1MCG8	IFT43	23 kDa	0.131225	0.46561	3.54818	4.5565	4.018	2.2686	3.3496	0	0.93122
DUSP19 protein	A6H7A7	DUSP19	25 kDa	0.365504	1.10056	3.01108	2.2783	3.0135	3.4029	3.3496	1.2699	0.93122
Oxysterol-binding protein	F1MLJ5	OSBPL3	101 kDa	0.154632	0.46561	3.01108	2.2783	3.0135	3.4029	3.3496	0	0.93122
Microtubule-associated protein RP/EB family member 2	Q3SZP2	MAPRE2	37 kDa	0.283834	0.722145	2.54425	2.7	2.3507	2.5599	2.5664	0.23509	1.2092
Sorting nexin	A4IFN6	SNX18	69 kDa	0.187684	0.46561	2.48082	2.2783	2.009	3.4029	2.2331	0	0.93122
Zinc finger FYVE domain-containing protein	F1MKY4	ZFYVE9	156 kDa	0.190171	0.46561	2.44837	2.2783	3.0135	2.2686	2.2331	0	0.93122
Lectin, mannose binding 1	F1ME46	LMAN1	58 kDa	0	0	2.16357	1.1391	3.0135	2.2686	2.2331	0	0

## Sheet: DAVID results
Molecular Functions (MF) and Biological Processes (BP) of differentially abundant proteins between stages in the ipsilateral ampulla
Category	GO term number	GO term name	Number of proteins	% of proteins	p-value	Protein
GOTERM_MF_DIRECT	GO:0005515	protein binding	38	70.3704	0.00223604	HDAC4, DDX5, NGLY1, DCAF8, PTPRJ, CAMKK1, GGA3, MYO18A, TIMP2, AGR3, EMILIN1, APBB1, UGGT1, TBC1D15, DLGAP4, RANBP3, AHNAK2, IFT122, CNPY2, MAPK14, COMMD7, COMMD4, ARFGAP1, RSPH1, IFT88, VCAN, FCHSD2, IFT43, TAX1BP1, TBC1D24, IFT27, TAF7, PIN4, TGFBI, VIM, CRELD2, VPS28, NECTIN2
GOTERM_BP_DIRECT	GO:0007155	cell adhesion	7	12.963	0.00231713	CGREF1, VCAN, CFDP1, COL12A1, EMILIN1, TGFBI, NECTIN2
GOTERM_BP_DIRECT	GO:1902017	regulation of cilium assembly	3	5.55556	0.00541452	IFT88, TBC1D24, TBC1D15
GOTERM_BP_DIRECT	GO:0035721	intraciliary retrograde transport	2	3.7037	0.029388	IFT43, IFT122
GOTERM_BP_DIRECT	GO:0008285	negative regulation of cell proliferation	5	9.25926	0.0299441	HDAC4, CGREF1, TIMP2, PTPRJ, PODN
GOTERM_BP_DIRECT	GO:0042073	intraciliary transport	2	3.7037	0.0466128	TTC30A, IFT27
Molecular Functions (MF) and Biological Processes (BP) of differentially abundant proteins between stages in the ipsilateral isthmus
Category	GO term number	GO term name	Number of proteins	% of proteins	p-value	Protein
GOTERM_MF_DIRECT	GO:0005515	protein binding	34	68	0.0139682	UNC119B, WDR47, MTMR3, ZFYVE9, DUSP19, TULP3, PRDX3, EFTUD2, HEBP2, GGA3, MAP2, NCDN, BBS2, SH3GLB1, RPL21, SYNRG, OSBPL3, DHPS, NME5, SUPT5H, COMMD7, TSN, AGT, VAMP8, OCLN, SNX18, RAD50, IFT43, RASA1, MAP1B, TAX1BP1, HRG, MAPRE2, EIF4G2
GOTERM_BP_DIRECT	GO:0014824	artery smooth muscle contraction	2	4	0.0259642	BBS2, AGT
GOTERM_BP_DIRECT	GO:0006886	intracellular protein transport	4	8	0.0314439	TBC1D8B, SNX18, GGA3, SYNRG
GOTERM_BP_DIRECT	GO:0006241	CTP biosynthetic process	2	4	0.0344712	CTPS1, NME5
GOTERM_BP_DIRECT	GO:0042311	vasodilation	2	4	0.0401021	BBS2, AGT

## Sheet: Metascape results
Enrichment analysis of GO terms and KEGG pathways related to “sperm”, “oocyte”, “ovulation”, “fertilization” and “embryo” of DAPs between stages in both ipsilateral region
DAPs between stages in the ampulla
DAPs between stages in the isthmus
DAPs between stages in both regions
"Sperm"
	Overabundant at Pre-ov	Overbundant at Post-ov
GO:0030317: flagellated sperm motility GO:0097722: sperm motility	BBS2
GO:0007288: sperm axoneme assembly	BBS2
GO:0030382: sperm mitochodrion organization		NECTIN2
"Oocyte" and "Ovulation"
	Overabundant at Pre-ov	Overbundant at Post-ov
GO:0040038 : polar body extrusion after meiotic divisions GO:0001556: oocyte maturation GO:0048599: oocyte development GO:0009994: oocyte differentiation		WASHC5
ko04914/hsa04914: progesterone-mediated oocyte maturation		MAPK14
"Fertilization"
	Overabundant at Pre-ov	Overbundant at Post-ov
GO:0019953: sexual reproduction	BBS2	HDAC4, IFT27, NECTIN2, NME5, RPSH1, WASHC5
GO:0009566: fertilization GO:0007289: spermatid nucleus differentiation	0	NECTIN2
"Embryo"
	Overabundant at Pre-ov	Overbundant at Post-ov
GO:0009790: embryo development	POGLUT1	COL12A1, IFT122, TULP3
GO:0060135: maternal process involved in female pregnancy	PRDX3
